# Supplementary material for: The H3.3K27M oncohistone antagonizes reprogramming in Drosophila
Source: PLoS Genet. 2021 Jul 19;17(7):e1009225. doi: 10.1371/journal.pgen.1009225 (PMC8320987; doi:10.1371/journal.pgen.1009225)
Supplement: S1 Data — Sheet 1: Profiling sample IDs. Sheet 2: H3K27me3 domains coordinates and CPKM table. Sheet 3: Differentially-marked H3K27me3 domains between eye and wing, eye and >Vg, eye and >H3.3K27M, and eye and >H3.3K27M >Vg imaginal discs. Sheet 4: Called Polycomb sites curated from [24]. Sheet 5: EPDnew promoters and H3K4me2 count table. Sheet 6: Differentially-expressed genes between eye and wing imaginal discs. Sheet 7: Differentially-expressed genes between eye and >Vg imaginal discs. Sheet 8: Differentially-expressed genes between eye and >H3.3K27M imaginal discs. Sheet 9: Differentially-expressed genes between eye and >H3.3K27M >Vg imaginal discs. Sheet 10: Differentially-expressed genes between eye and >Polycomb_RNAi imaginal discs. Sheet 11: Differentially-expressed genes between eye and wing imaginal discs. Sheet 12: Differentially-expressed genes between eye and >Vg imaginal discs. Sheet 13: Differentially-expressed genes between eye and >H3.3K27M imaginal discs. Sheet 14: Differentially-expressed genes between eye and >H3.3K27M >Vg imaginal discs. Sheet 15: Differentially-expressed genes between eye and >Polycomb_RNAi imaginal discs. (XLSX) [file pgen.1009225.s003.xlsx]

## Sheet: ReadMe
Sheet 1:
sample IDs
Sheet 2:
166 H3K27me3-enriched domains
Sheet 3:
DE analysis of H3K27me3 domains
Sheet 4:
700 Polycomb binding sites defined in dataset GSE74080 (eye imaginal disc) from
Loubiere V, Delest A, Thomas A, Bonev B, Schuettengruber B, Sati S, Martinez A-M, Cavalli G. Coordinate redeployment of PRC1 proteins suppresses tumor formation during Drosophila development. Nature Genetics (2016) 48:1436-1442. PMID 27643538.
Sheet 5:
promoter list from EPD
promoter list dm6 drosophila_epdnew from https://epd.epfl.ch/get_promoters.php
The Eukaryotic Promoter Database: expansion of EPDnew and new promoter analysis tools.
Dreos, R., Ambrosini, G., Périer, R., Bucher, P. Nucleic Acids Res. (2014); PMID: 25378343
Sheet 6-10:
DE genes defined by RNAPII-S2p profiling analyzed with https://degust.erc.monash.edu/
Sheet 7-15:
DE promoters defined by H3K4me2 profiling analyzed with https://degust.erc.monash.edu/

## Sheet: 1. samples
Sample ID	genotype	tissue	antibody	epitope
1534	w	eye disc	CST C36B11	H3K27me3
1852	w	eye disc	CST C36B11	H3K27me3
1853	w	eye disc	CST C36B11	H3K27me3
1848	w	eye portion of disc	CST C36B11	H3K27me3
1849	w	eye portion of disc	CST C36B11	H3K27me3
1732	w	wing disc	CST C36B11	H3K27me3
1850	w	wing disc	CST C36B11	H3K27me3
1851	w	wing disc	CST C36B11	H3K27me3
1530	w	wing disc	CST C36B11	H3K27me3
1641	w	wing disc	CST C36B11	H3K27me3
1804	>Vg	eye portion of disc	CST C36B11	H3K27me3
1805	>Vg	eye portion of disc	CST C36B11	H3K27me3
1830	>Vg	eye portion of disc	CST C36B11	H3K27me3
1831	>Vg	eye portion of disc	CST C36B11	H3K27me3
1846	>Vg	eye portion of disc	CST C36B11	H3K27me3
1800	>K27M	eye portion of disc	CST C36B11	H3K27me3
1801	>K27M	eye portion of disc	CST C36B11	H3K27me3
1828	>K27M	eye portion of disc	CST C36B11	H3K27me3
1829	>K27M	eye portion of disc	CST C36B11	H3K27me3
1844	>K27M	eye portion of disc	CST C36B11	H3K27me3
1845	>K27M	eye portion of disc	CST C36B11	H3K27me3
1806	>K27M >Vg	eye portion of disc	CST C36B11	H3K27me3
1826	>K27M >Vg	eye portion of disc	CST C36B11	H3K27me3
1827	>K27M >Vg	eye portion of disc	CST C36B11	H3K27me3
1842	>K27M >Vg	eye portion of disc	CST C36B11	H3K27me3
1843	>K27M >Vg	eye portion of disc	CST C36B11	H3K27me3
1885	Pc_RNAi	eye disc	CST C36B11	H3K27me3
1886	Pc_RNAi	eye disc	CST C36B11	H3K27me3
1887	Pc_RNAi	eye disc	CST C36B11	H3K27me3
1802	>K27M	eye disc	CST D3B5T	K27M
1803	>K27M	eye disc	CST D3B5T	K27M
1768	>K27M >Vg	eye disc	CST D3B5T	K27M
1769	>K27M >Vg	eye disc	CST D3B5T	K27M
1807	>K27M >Vg	eye disc	CST D3B5T	K27M
1796	w	eye disc	Epicypher. 13-0027	H3K4me2
1797	w	eye disc	Epicypher. 13-0027	H3K4me2
1812	w	eye disc	Epicypher. 13-0027	H3K4me2
1813	w	eye disc	Epicypher. 13-0027	H3K4me2
1858	w	eye disc	Epicypher. 13-0027	H3K4me2
1859	w	eye disc	Epicypher. 13-0027	H3K4me2
1860	w	eye disc	Epicypher. 13-0027	H3K4me2
1861	w	eye disc	Epicypher. 13-0027	H3K4me2
1734	w	wing disc	Epicypher. 13-0027	H3K4me2
1808	w	wing disc	Epicypher. 13-0027	H3K4me2
1809	w	wing disc	Epicypher. 13-0027	H3K4me2
1854	w	wing disc	Epicypher. 13-0027	H3K4me2
1856	w	wing disc	Epicypher. 13-0027	H3K4me2
1857	w	wing disc	Epicypher. 13-0027	H3K4me2
1750	>Vg	eye disc	Epicypher. 13-0027	H3K4me2
1751	>Vg	eye disc	Epicypher. 13-0027	H3K4me2
1874	>Vg	eye disc	Epicypher. 13-0027	H3K4me2
1875	>Vg	eye disc	Epicypher. 13-0027	H3K4me2
1880	>Vg	eye disc	Epicypher. 13-0027	H3K4me2
1881	>Vg	eye disc	Epicypher. 13-0027	H3K4me2
1882	>Vg	eye disc	Epicypher. 13-0027	H3K4me2
1883	>Vg	eye disc	Epicypher. 13-0027	H3K4me2
1782	>K27M	eye disc	Epicypher. 13-0027	H3K4me2
1783	>K27M	eye disc	Epicypher. 13-0027	H3K4me2
1862	>K27M	eye disc	Epicypher. 13-0027	H3K4me2
1863	>K27M	eye disc	Epicypher. 13-0027	H3K4me2
1864	>K27M	eye disc	Epicypher. 13-0027	H3K4me2
1865	>K27M	eye disc	Epicypher. 13-0027	H3K4me2
1866	>K27M	eye disc	Epicypher. 13-0027	H3K4me2
1867	>K27M	eye disc	Epicypher. 13-0027	H3K4me2
1774	>K27M >Vg	eye disc	Epicypher. 13-0027	H3K4me2
1775	>K27M >Vg	eye disc	Epicypher. 13-0027	H3K4me2
1868	>K27M >Vg	eye disc	Epicypher. 13-0027	H3K4me2
1869	>K27M >Vg	eye disc	Epicypher. 13-0027	H3K4me2
1870	>K27M >Vg	eye disc	Epicypher. 13-0027	H3K4me2
1871	>K27M >Vg	eye disc	Epicypher. 13-0027	H3K4me2
1872	>K27M >Vg	eye disc	Epicypher. 13-0027	H3K4me2
1884	>Pc_RNAi	eye disc	Epicypher. 13-0027	H3K4me2
1888	>Pc_RNAi	eye disc	Epicypher. 13-0027	H3K4me2
1889	>Pc_RNAi	eye disc	Epicypher. 13-0027	H3K4me2
1890	>Pc_RNAi	eye disc	Epicypher. 13-0027	H3K4me2
1891	>Pc_RNAi	eye disc	Epicypher. 13-0027	H3K4me2
1738	w	eye disc	CST E1Z3G	RNAPII-S2p
1794	w	eye disc	CST E1Z3G	RNAPII-S2p
1814	w	eye disc	CST E1Z3G	RNAPII-S2p
1815	w	eye disc	CST E1Z3G	RNAPII-S2p
1911	w	eye disc	CST E1Z3G	RNAPII-S2p
1912	w	eye disc	CST E1Z3G	RNAPII-S2p
1913	w	eye disc	CST E1Z3G	RNAPII-S2p
1736	w	wing disc	CST E1Z3G	RNAPII-S2p
1914	w	wing disc	CST E1Z3G	RNAPII-S2p
1915	w	wing disc	CST E1Z3G	RNAPII-S2p
1916	w	wing disc	CST E1Z3G	RNAPII-S2p
1752	>Vg	eye disc	CST E1Z3G	RNAPII-S2p
1753	>Vg	eye disc	CST E1Z3G	RNAPII-S2p
1908	>Vg	eye disc	CST E1Z3G	RNAPII-S2p
1909	>Vg	eye disc	CST E1Z3G	RNAPII-S2p
1910	>Vg	eye disc	CST E1Z3G	RNAPII-S2p
1778	>K27M	eye disc	CST E1Z3G	RNAPII-S2p
1779	>K27M	eye disc	CST E1Z3G	RNAPII-S2p
1904	>K27M	eye disc	CST E1Z3G	RNAPII-S2p
1905	>K27M	eye disc	CST E1Z3G	RNAPII-S2p
1906	>K27M	eye disc	CST E1Z3G	RNAPII-S2p
1907	>K27M	eye disc	CST E1Z3G	RNAPII-S2p
1770	>K27M >Vg	eye disc	CST E1Z3G	RNAPII-S2p
1771	>K27M >Vg	eye disc	CST E1Z3G	RNAPII-S2p
1902	>K27M >Vg	eye disc	CST E1Z3G	RNAPII-S2p
1903	>K27M >Vg	eye disc	CST E1Z3G	RNAPII-S2p
1917	>K27M >Vg	eye disc	CST E1Z3G	RNAPII-S2p
1928	>Pc_RNAi	eye disc	CST E1Z3G	RNAPII-S2p
1929	>Pc_RNAi	eye disc	CST E1Z3G	RNAPII-S2p
1930	>Pc_RNAi	eye disc	CST E1Z3G	RNAPII-S2p
1931	>Pc_RNAi	eye disc	CST E1Z3G	RNAPII-S2p

## Sheet: 2.H3K27me3_domains
#'chr'	'start'	'end'	ID	'1732_w_wing_187.bedgraph'	'1534_w_eye_187.bedgraph'	'1491_w_wing_187.bedgraph'	1800_>M_187'	1801_>M_187'	1804_>V_187'	1805_>V_187'	1806_>MV_187'	1826_>MV_187'	1827_>MV_187'	1828_>M_187'	1829_>M_187'	1830_>V_187'	1831_>V_187'
chr2L	358619	400589	al	15.9478	15.2903	13.2521	15.648	14.1355	17.4819	12.8566	15.9622	13.8376	9.73625	13.7913	13.498	8.73687	8.53215
chr2L	490319	535761	ush	15.901	12.4822	12.9608	18.4978	16.7146	14.4213	8.38325	14.2786	11.0779	8.32231	12.1617	10.4499	9.6056	9.34408
chr2L	577030	611395	Gsc	24.0199	21.328	17.4749	22.0997	21.5464	22.9068	18.8512	21.667	16.5481	13.2685	13.4826	15.3324	14.3933	13.462
chr2L	1383804	1500937	robo2	5.11401	4.80203	1.22995	3.29561	4.36743	6.02125	3.47612	3.02364	4.92967	3.72873	5.8655	5.58397	2.85551	2.98729
chr2L	1633938	1652193	chinmo	12.2141	14.0094	9.78752	12.3546	10.4491	13.8804	12.0056	8.19963	8.37734	5.96103	9.09274	6.70564	7.67167	6.23289
chr2L	1944018	1974269	erm	13.2997	21.2809	11.2902	19.0115	18.2885	18.5395	17.9574	19.8451	15.8517	10.7311	12.8544	11.7282	11.4795	10.733
chr2L	2423536	2489126	dpp	18.1033	11.2045	9.95206	12.2122	12.8054	13.1575	7.24631	11.861	10.3595	6.44996	11.0397	10.1518	7.31952	6.87307
chr2L	3530788	3618982	drm	30.9563	16.9175	17.6763	22.8697	22.8138	21.8934	16.2105	22.5692	17.3072	11.5335	17.6465	16.2804	11.3058	11.8063
chr2L	3657600	3705196	Drgx	5.79419	4.79014	2.44813	3.26215	3.95007	4.92003	4.72733	3.01637	4.85602	3.88962	5.45881	4.6637	3.84335	3.1476
chr2L	3813566	3862840	slp1	22.6468	14.385	20.8088	12.9582	13.0733	14.0905	13.3296	10.2932	9.42605	6.59239	10.2828	12.1195	10.0264	8.17413
chr2L	5365764	5517367	H15	26.1657	13.2113	16.4524	21.2925	19.1274	19.4816	16.7269	19.8367	14.2717	10.8981	14.868	15.4943	11.0117	11.4924
chr2L	6005871	6023786	H2.0	7.59703	13.1652	5.20602	9.23718	10.3989	11.9431	10.2871	7.68436	8.79066	6.59256	11.1378	8.25361	9.3955	6.20266
chr2L	6527307	6557746	eya	21.1588	10.8028	15.2659	8.27349	9.28036	8.49132	4.82012	6.50495	7.33637	5.50394	8.5904	6.22053	7.97381	6.76313
chr2L	6802779	6852352	sens-2	9.62558	13.3812	5.47846	7.1515	7.53353	10.8188	12.1593	7.11658	9.42056	5.80235	8.85089	7.80952	6.85762	5.71223
chr2L	7281730	7342903	wg	16.5975	11.6838	15.3663	11.4598	11.413	13.6234	8.45207	9.43791	8.50168	6.44932	10.7925	10.1217	9.36726	7.66906
chr2L	7350675	7382505	Wnt-10	10.6384	6.17737	6.58811	5.28035	6.2461	8.48161	4.94477	4.85302	6.22625	3.58785	6.78205	5.68459	5.92726	4.98073
chr2L	8740783	8888886	SoxN	22.3868	15.9446	9.72472	14.3534	13.5741	21.1207	12.2915	14.9459	15.8697	10.5647	14.6131	10.7899	10.0121	10.1076
chr2L	9576465	9614043	gcm	22.5774	16.0575	11.4273	14.4583	14.9364	19.1838	12.9344	13.7742	13.3523	9.4118	10.5298	9.87159	9.50983	9.33869
chr2L	11285849	11494328	salr	10.7809	11.0243	4.83235	16.0289	15.038	17.0319	8.72769	13.9414	12.2359	9.15594	11.8122	10.7986	7.99662	8.02928
chr2L	12074606	12093616	prd	10.978	23.5471	9.46695	13.4924	13.0076	18.1348	16.5764	18.4012	10.6691	12.7832	11.1948	10.5183	12.1504	8.2577
chr2L	12543054	12689827	nub	16.1593	15.0525	8.57974	17.3658	19.5794	17.8594	11.0481	16.489	11.7271	10.2998	13.0471	11.058	9.57052	8.67595
chr2L	14247167	14593710	wb, Pburs, noc	5.0539	5.07998	1.52325	4.27793	4.62742	7.46721	3.62711	4.64298	5.54551	3.61981	5.7629	5.07258	3.68482	3.44546
chr2L	15067945	15113509	CG15269	13.3385	14.7202	10.8273	17.9127	14.9175	17.3728	13.1262	13.0034	11.8716	10.8826	10.9099	9.09967	8.22348	8.06515
chr2L	15270892	15499672	wor	7.41016	7.46338	2.3921	4.6884	5.42277	8.38722	5.12948	4.58455	6.05775	3.69861	5.8547	4.97685	4.85637	3.81345
chr2L	16350295	16491779	dac	12.965	7.81199	7.81159	5.87226	6.21311	6.97574	4.51799	3.65946	5.42284	3.44329	6.52527	6.5792	5.63105	3.8346
chr2L	17242025	17286942	beat-IIIc	4.65114	3.33993	1.96212	2.57383	2.50303	3.29696	3.32405	2.0989	2.66646	2.35818	4.40721	2.98132	3.23236	2.62009
chr2L	17383482	17399706	CLIP-190	3.97578	6.03361	1.21727	3.17766	2.31283	8.28042	2.01041	3.0217	3.31099	2.3984	6.26783	5.3873	3.2894	2.61645
chr2L	17734449	17785255	cadN	6.57582	6.52355	0.940513	2.66192	3.31694	4.53138	3.39863	2.36122	5.03329	2.82049	5.18884	3.25672	2.97087	3.18562
chr2L	18713939	18831345	ham	10.38	10.8256	4.95084	7.24726	8.68021	11.7268	8.50438	6.9123	8.89407	6.10064	8.34881	7.12182	6.89997	5.60222
chr2L	18858520	18940072	tup, ssp3	28.589	15.9957	17.4155	20.0677	19.0822	18.5139	14.7248	20.2276	12.8912	10.9193	14.0715	12.9087	11.74	11.3745
chr2L	20106714	20121328	Kua	11.8927	15.3786	9.04919	12.308	10.6908	16.6675	19.6607	13.5973	10.6204	8.88434	11.8009	9.15406	10.5372	8.07298
chr2L	20766673	20787553	cad	19.9381	29.6224	19.3101	36.9731	29.4392	25.3292	26.3623	33.1632	21.5741	18.48	18.0558	21.2631	16.6669	12.7369
chr2L	21763026	21981080	tsh	15.7346	10.7288	7.94795	8.59551	9.92126	13.4577	13.0928	7.54013	9.76409	6.05836	9.58675	9.59513	7.54883	8.73327
chr2L	21991736	22043874	tio	20.3223	10.0522	7.3144	5.76256	8.34496	12.408	13.0694	6.00824	8.47164	6.8459	8.14779	6.68846	9.30566	8.52029
chr2R	5111840	5174339	bk-gus	1.61076	3.51087	0.92594	1.10383	1.78921	0.979051	0.993115	1.05412	3.5715	1.86718	4.70737	3.25056	2.22747	2.03784
chr2R	5111842	5236841	bk-Nipped-A	2.47333	2.52195	0.782494	0.661443	1.74825	1.87319	1.10856	0.616199	2.71753	1.56466	3.36021	2.91372	2.18637	1.7079
chr2R	5440978	5690977	bk-Fis1	3.14548	3.20677	1.05466	4.47459	1.90815	2.86468	1.61374	1.39802	2.64575	2.11631	3.60511	3.27158	1.82034	1.82567
chr2R	5705816	5754699	ap	9.88418	12.4701	4.79464	10.9184	12.0659	12.0581	11.6107	10.7809	10.7154	7.39798	10.2804	9.01666	10.0868	8.05538
chr2R	5770001	6270000	bk-EcR	6.1893	4.8081	0.758403	3.78658	4.63254	7.83325	2.20999	2.67792	3.79587	2.47786	4.93371	3.39744	3.49824	3.57566
chr2R	6032376	6063625	bk-Tbce	5.81283	4.1042	0.677611	6.03616	3.07199	4.69935	4.2465	2.79076	5.27661	2.73392	7.04451	4.68478	2.63568	3.47443
chr2R	6111842	6236841	bk-Ptr	3.98933	3.78731	0.713174	2.82743	3.0135	2.73908	2.65495	1.84821	4.63302	2.39911	6.24682	4.75648	2.95284	2.64837
chr2R	7000652	7016276	bk-Tsp42Ec	0	5.86684	0.678357	3.399	0.13817	8.94187	0	0.408469	3.15398	1.51314	4.43683	7.22719	1.6656	2.14694
chr2R	7407138	7440596	so	20.7744	11.8474	13.233	9.27885	10.0936	12.4196	6.31781	6.12862	8.8161	6.04378	7.8523	8.88593	8.17613	5.73631
chr2R	7988855	8069660	optix	19.1923	14.7729	13.1897	9.7288	10.5869	12.5547	10.0261	8.01659	8.14839	5.99042	8.9834	9.52439	8.57948	7.1463
chr2R	8114378	8176877	bk-kermit	2.54522	3.75456	0.467163	0.88485	2.99164	2.10156	1.87601	1.83678	3.62203	2.14906	5.54608	5.22623	2.30425	2.70458
chr2R	8375564	8625563	bk-mtt	1.41275	3.85805	1.54393	2.15928	2.07124	3.75467	2.07726	1.45179	4.40319	2.41351	5.38671	4.76949	3.00058	2.53899
chr2R	8631889	8666616	ptc	8.00847	5.88591	4.75315	3.71875	3.96152	7.02577	2.67234	2.70552	5.82739	3.14733	5.84728	5.5338	3.14769	3.25326
chr2R	8976855	9084437	Np, Ance-4, ana	4.54529	5.43258	1.37512	4.35663	3.7542	6.24865	4.12022	2.51849	5.0087	3.62399	8.7551	4.70236	4.14453	3.36535
chr2R	9190953	9204922	unpg	9.10191	16.0255	11.086	14.5577	16.789	16.8023	22.7644	17.8451	15.5268	9.41303	10.4528	13.2333	13.2724	10.2331
chr2R	9972606	9989547	eve	25.5961	34.4824	16.2658	36.8849	36.2913	30.6093	30.5513	37.0657	29.3115	18.0527	18.9334	20.0581	18.2532	16.3241
chr2R	10375564	10625563	bk-lola	2.83838	3.50239	0.810234	1.59622	3.19868	3.64297	1.94018	1.3543	3.25466	2.42593	4.68064	4.13176	2.59248	2.35672
chr2R	10933910	11433909	bk-shn	7.6623	4.99236	0.540954	3.91322	9.50576	8.99842	6.81553	2.6044	3.32759	3.91624	5.48326	5.97069	3.58955	2.29847
chr2R	11462123	11579311	inv-en	19.728	16.1142	13.6668	28.6173	26.4384	21.1504	14.797	24.7925	16.1186	12.0093	19.6366	17.8461	12.0941	11.2312
chr2R	11690244	11825719	pyr, ths	8.09716	6.36748	3.70219	3.38851	3.53744	7.37594	5.15627	3.6312	5.76862	3.50962	4.96136	5.49096	3.51871	3.39059
chr2R	12882316	12917934	vg	15.044	23.9007	9.47981	38.6991	33.2945	23.8878	13.658	29.8031	18.9399	13.5446	20.7444	19.7522	13.7336	11.0105
chr2R	12936113	13043489	Psc	16.1979	11.2834	9.11055	12.409	13.7396	13.3262	9.44472	11.9749	9.61737	7.01804	10.4558	7.99124	7.65182	7.67105
chr2R	14017761	14049010	bk-mam	7.8248	2.11979	0.581235	2.13886	3.49675	7.30272	2.70815	2.05997	2.44022	2.53649	4.27323	4.71123	2.64591	2.29441
chr2R	14189394	14215356	Sox15	10.9644	22.2461	7.70746	22.158	21.7104	19.5653	15.431	21.212	16.1757	11.2538	17.7014	13.4405	13.497	11.2284
chr2R	14434110	14467413	Oaz	22.8061	22.952	17.3532	29.171	24.8599	24.9246	16.9064	23.9533	17.6725	15.3833	18.1576	13.5181	15.3251	12.7187
chr2R	14772698	14846100	kn	14.7934	20.9361	9.17316	21.4631	22.2571	21.2775	15.2477	18.1172	14.4767	11.709	13.1153	13.746	10.6222	9.10522
chr2R	15802809	15856896	Poxn	15.1121	11.5239	10.4401	18.7881	16.7596	20.6944	15.4219	18.4192	15.5685	9.59048	12.7666	12.7255	11.0022	9.58602
chr2R	16069171	16100420	bk-Dg	5.36327	3.17484	0.892685	1.13749	1.80086	3.45979	2.09707	2.81878	3.59467	2.02796	3.88447	4.0691	3.16872	2.35117
chr2R	16114378	16176877	bk-Lbk	5.45795	5.43549	0.584809	3.22385	3.52994	5.79303	1.54853	1.82871	4.42915	2.27874	5.33082	4.47638	2.75032	2.61145
chr2R	16300076	16800075	bk-DAT	4.05808	3.85742	0.627471	2.64552	2.72524	5.20733	2.39365	2.0929	4.33558	2.36036	5.99059	4.96817	2.74783	2.68499
chr2R	16800553	16850480	lncRNA:CR43650	7.09108	3.5501	4.23937	3.74776	3.66934	5.5161	2.67603	2.43633	4.53745	3.14189	4.93086	3.07097	2.91394	2.64546
chr2R	17788744	17851973	grh	4.30068	4.7993	0.892051	4.69787	3.32999	4.47018	3.9166	2.20802	3.44629	2.70833	5.71823	5.08111	3.04099	2.24384
chr2R	18179242	18278579	fj	7.80081	5.41123	3.18792	3.90173	4.35478	6.59385	3.02238	3.5371	5.51814	3.63796	5.53978	5.35308	3.78046	3.63383
chr2R	18523437	18554272	Pepck2, rgk2	5.4982	4.59451	1.96368	3.56893	3.98666	5.75296	3.83269	3.78373	4.90949	4.36997	7.56301	6.63955	3.94388	3.0605
chr2R	19242521	19281755	rib	22.574	21.3269	20.9277	31.329	27.3043	20.5939	21.5236	25.0929	17.6477	12.7691	16.6069	16.9435	15.7325	10.8839
chr2R	20884037	20977194	Rx	26.6032	19.4977	17.3263	22.9422	22.7164	24.7792	19.0431	21.5455	16.4644	11.6477	19.4283	16.2106	11.8066	12.5701
chr2R	22216824	22298665	dve	29.5285	14.1671	14.5789	19.1754	17.1492	14.8616	13.3463	16.8472	12.684	11.3229	12.6285	14.0597	9.75631	10.2061
chr2R	22991850	23059906	twi	11.4286	12.4644	5.32566	11.9056	10.6176	13.8999	8.90246	8.96609	9.24026	6.98032	13.6222	11.9234	5.53908	6.30976
chr2R	23617494	23652488	retn	34.4076	19.0197	26.9252	29.7077	27.2	24.6997	19.4972	27.9119	21.9038	16.5723	20.4077	17.8952	17.1736	15.5613
chr2R	24111842	24236841	bk-spag	1.88716	3.04037	0.474749	0.708926	1.23755	2.17627	1.649	1.05095	2.67229	1.78132	2.94924	2.63128	1.8642	2.28669
chr2R	24337205	24391787	bs	7.61368	10.4047	3.87633	7.69263	8.75985	12.6803	8.41496	9.5852	9.53514	6.31193	7.38226	7.02205	7.68561	6.17332
chr2R	24796993	24870391	Dll	26.4211	17.4867	14.2321	31.1433	27.7381	19.03	12.1757	20.3069	15.7474	12.1904	20.1294	19.9348	11.3672	9.82873
chr2R	25029745	25078165	gsb	41.8337	21.2947	27.1152	31.7742	27.9562	26.7748	24.3225	29.3553	21.0313	13.9737	18.1599	18.6355	14.525	15.8499
chr2R	25082737	25141691	lov	13.5136	9.86025	5.81113	10.0518	10.1425	13.3514	10.2648	10.3688	9.47104	6.50224	8.82491	7.41859	8.04507	7.72601
chr2R	25159451	25254665	Kr	20.761	12.1477	13.6936	20.6186	18.247	21.4738	15.2568	19.0297	12.3419	9.22346	12.7532	12.7013	9.94242	10.1831
chr3L	365967	435164	trh	19.3348	15.8705	12.6919	25.3885	23.8287	19.5062	11.2642	21.4262	15.4315	11.5233	15.6966	14.6209	10.1804	10.482
chr3L	1095827	1110257	bab1	14.7606	12.5778	5.63004	7.48169	6.5897	11.5555	10.4069	9.26975	11.5493	9.23871	10.0905	9.92901	8.13287	7.16982
chr3L	1163468	1192233	bab2	8.55273	9.93673	6.17606	6.16087	6.224	10.5941	10.8057	9.35985	10.5717	6.56757	9.55657	5.27109	7.44043	6.59532
chr3L	1352906	1485485	ru, rho	13.1042	8.52293	6.22811	10.4244	10.1613	12.4879	8.57383	9.65895	9.63655	6.69841	9.0233	8.02177	6.23461	6.09446
chr3L	3616469	3714665	dar1	7.63272	6.67414	4.13049	6.57555	6.05568	10.9624	4.09186	5.58033	7.95606	4.54685	6.88415	6.38004	5.24212	4.7394
chr3L	3841258	3894617	Awh	13.3189	9.70386	9.0707	6.97701	6.94213	11.3956	9.60203	7.91122	8.35675	5.54782	6.45249	6.52845	6.90749	6.77641
chr3L	5814838	5895923	vn	8.9077	6.60585	6.73269	4.61299	3.69877	9.10082	5.68075	5.2399	6.78118	5.11912	8.38551	5.50796	4.16104	5.21747
chr3L	6094713	6125135	Ets65A	8.67399	5.59057	0.354255	3.75826	2.2046	3.56445	2.86719	2.50272	6.50871	2.98866	7.14129	5.59684	3.31855	3.03018
chr3L	6763829	6943429	vv1	6.22455	9.10745	2.67516	7.46087	7.49706	10.7615	6.42736	6.76514	7.62866	4.75382	8.01665	6.40707	5.14925	4.91974
chr3L	6981181	6994406	bin	25.869	15.5084	15.4425	20.0683	18.4189	14.3244	14.7734	17.8262	14.536	10.129	12.3607	14.082	10.8491	8.3319
chr3L	7938292	7970786	exex	12.6959	16.141	5.47406	8.97006	10.4169	14.2656	11.7061	8.54559	9.89805	7.41864	9.57968	8.20188	7.86533	6.4405
chr3L	8635349	8718913	h	4.64315	5.40948	1.02675	3.38832	3.93783	7.16156	3.72148	2.36184	4.49585	2.79633	5.1226	5.01138	3.89882	3.12746
chr3L	9002460	9047333	Doc1	24.816	21.5606	19.6936	17.8531	18.2169	23.0609	19.9252	22.5901	17.1294	11.4698	13.7154	12.644	14.8469	10.6968
chr3L	10898797	11039964	klu	8.3724	5.76642	2.62917	5.009	5.59873	8.23097	4.24958	5.05538	5.8079	3.51498	8.76542	5.74648	4.68012	3.5799
chr3L	11917838	11960417	byn	11.0612	19.8266	7.36638	11.1437	10.6382	17.8844	14.1657	14.2479	13.7177	11.7832	8.96867	9.03901	10.8199	10.0203
chr3L	12277172	12336450	Lmx1a	4.63619	4.04132	0.533244	2.91972	3.61638	4.06197	2.47922	2.44293	6.81749	2.76236	5.67321	4.812	2.92605	3.20744
chr3L	12418168	12471794	toe, eyg	15.0901	9.77129	13.7705	7.60365	7.50358	10.9738	11.0725	5.48661	7.81283	5.53522	9.004	5.71319	8.97709	6.70396
chr3L	12541180	12733197	IroC	16.3649	14.2338	9.05352	10.2601	11.9936	13.7353	13.2916	14.1533	9.50564	8.38821	10.4767	9.21718	9.00693	9.12956
chr3L	13390196	13411190	sens	14.2338	16.7903	15.1341	16.8612	13.5466	16.6588	12.1946	13.4792	11.5311	9.35923	14.2739	11.1696	10.2785	8.09728
chr3L	14109308	14191220	D	25.558	17.4251	17.1236	19.3674	17.1557	18.9993	15.4129	17.2917	13.1036	10.1563	13.5277	12.0652	9.92066	9.69106
chr3L	14563084	14625178	HGTX	16.5592	17.8383	18.4082	22.7476	16.4581	17.0252	14.2135	17.1318	13.3499	9.58239	12.9186	11.6932	10.1495	9.76988
chr3L	15014456	15058356	ind	1.85871	4.6778	0.721194	0.494972	3.19439	5.87474	3.3944	2.28913	5.07636	2.88446	5.15306	6.05263	2.6133	3.31113
chr3L	18095788	18469427	hid, grim, rpr	3.17821	4.46337	0.947587	2.44957	3.03548	4.9103	2.28867	1.81984	3.74232	2.55707	5.75777	4.55277	2.80854	2.47827
chr3L	19642510	19685110	tey	17.0857	17.8041	14.9993	28.0852	25.4188	22.3362	18.3965	23.6917	18.0336	12.4976	16.3685	16.1576	12.5401	11.4581
chr3L	20540590	20710846	kni	11.6816	9.38825	5.57767	7.52817	7.82152	12.2893	8.01945	8.24382	9.22042	5.53866	8.38317	7.94023	6.66768	5.59668
chr3L	21449974	21484390	croc	22.1091	21.9125	21.2183	25.1339	23.3049	21.4039	21.9369	23.4219	19.3977	13.6397	17.4428	15.7121	15.9942	12.8655
chr3L	21576695	21613550	Tfap-2	14.8541	13.8364	12.0936	16.2716	15.8219	17.2476	15.9132	14.0735	11.4766	11.3545	12.0621	12.1956	10.0117	8.75803
chr3L	21772892	21822053	eg	9.56483	8.99121	5.5203	4.96083	6.22136	10.3035	5.32199	4.90429	6.14386	4.88783	7.17582	6.08643	5.30887	4.37506
chr3L	22720194	22726604	mael	6.52961	4.76351	2.01302	1.27895	3.70904	5.32658	4.52608	2.0544	4.59844	3.03135	8.65529	1.04609	3.83225	2.07626
chr3L	24717931	24749683	scro	6.3229	9.03674	8.16947	5.68233	5.85891	9.65889	11.404	8.35391	8.45242	4.2957	6.89886	4.01554	7.54244	4.26685
chr3R	4820578	4906531	opa	30.5157	15.5724	19.4761	19.991	21.1269	19.885	17.3007	19.1651	13.2415	9.84195	13.6224	14.5808	12.0162	9.64067
chr3R	6656490	7068010	ANTP-C	22.314	19.133	14.0258	27.064	26.9228	21.7485	18.7113	24.7507	15.6414	12.6696	17.2869	15.4054	12.6808	12.3149
chr3R	7293146	7346751	rn	9.70082	13.6441	7.18581	12.9921	12.8518	14.6941	6.0534	10.5276	8.31752	7.56048	11.2341	8.75612	7.63148	5.22997
chr3R	7925683	7973716	dsx	8.81707	11.6203	7.69402	8.28089	8.28489	11.3767	10.1322	7.16677	7.92459	5.5154	8.01376	8.33685	6.2271	6.65622
chr3R	8129291	8234038	grn	18.227	14.8523	10.5675	28.6412	23.1868	18.6755	13.6179	21.002	14.1532	10.5582	16.9349	15.4295	12.2868	10.8431
chr3R	8269884	8301347	ato	11.8309	14.8899	6.89846	11.5634	10.5298	18.1826	13.5733	11.6301	11.5885	7.59288	9.12657	7.84286	6.7268	8.96175
chr3R	8316793	8339788	Poxm	15.3812	20.3684	13.7928	18.1768	15.3791	19.9338	16.4528	19.5034	13.7808	10.6516	12.2138	9.6302	10.8258	8.78604
chr3R	8678757	8712778	hb	2.47452	3.72072	0.702885	2.15512	2.76808	3.25047	3.25934	2.28036	4.14243	2.48607	4.18411	2.81925	2.21908	2.55705
chr3R	10360673	10378069	Rfx	0.309785	3.48267	0.694814	5.1854	2.57377	6.02604	4.32844	1.72394	4.37057	2.73786	6.98868	3.73132	3.89462	2.60288
chr3R	10416151	10675354	hth	8.00578	5.92686	2.98424	3.63144	3.66584	7.19931	6.82524	3.92091	5.58946	3.92828	6.00249	5.6608	4.46463	4.37264
chr3R	11248503	11313058	CR31386	3.49043	4.83205	0.494698	2.67304	3.4987	4.73711	3.4303	2.60625	4.81614	2.24046	6.00838	5.45122	2.7693	3.27138
chr3R	11353295	11379215	pros	13.0958	12.4843	9.1932	9.16162	11.2086	16.2227	12.9993	10.2931	10.4723	8.11959	9.6394	9.52564	10.7739	9.29633
chr3R	12222027	12347865	svp	12.0923	8.73677	5.43747	6.7394	8.24598	12.846	7.44403	7.39859	8.84722	5.67778	8.88281	9.57324	7.19673	6.26376
chr3R	13057031	13078533	sim	17.9531	18.1641	17.1402	19.4865	18.3817	16.6107	17.2698	19.6053	14.0133	11.3217	12.2824	12.2588	12.7667	11.0749
chr3R	13839727	13957894	ems	20.2837	12.1208	12.8845	19.7997	17.4412	18.4734	14.4325	14.7423	12.6827	8.37366	14.8217	14.0593	8.81538	8.13443
chr3R	15492200	15692760	aox1, pbx	6.56248	5.07238	2.54692	3.92875	4.40818	6.29246	3.36149	4.13737	4.73663	3.31034	5.24458	5.81802	3.4563	2.86575
chr3R	15984403	16040987	srp, pnr	25.2229	24.1292	18.5586	21.1692	23.2721	20.1365	18.1298	24.1487	15.7773	12.5757	14.7552	14.1928	12.0971	12.454
chr3R	16359114	16432388	ss	14.6742	10.1366	10.4447	17.1219	14.9385	17.6375	11.5212	15.2943	12.4665	8.95524	12.1535	9.9661	8.89182	8.23486
chr3R	16656887	16989360	BX-C	33.8389	22.8919	23.4374	41.0448	39.1111	25.377	22.7793	34.1906	19.3828	15.6823	23.9581	23.4858	15.7945	15.1915
chr3R	17546474	17575344	Hmx	4.54273	5.8755	1.05075	3.43097	3.18898	6.34649	4.70207	2.40489	4.25898	2.49896	6.74285	3.61377	3.61428	2.54679
chr3R	18040713	18160800	sr	10.8522	7.58988	5.5856	7.29113	8.59594	10.4037	7.6974	8.05605	8.6894	5.52869	7.5506	6.75772	6.79097	6.30293
chr3R	18368272	18388397	gl	8.89917	7.3688	3.36865	5.91075	6.11036	9.29722	4.32657	5.42229	8.03627	4.87608	6.82772	7.17606	5.14654	3.6309
chr3R	21376594	21572496	lbl	36.6349	18.4599	20.2052	26.6032	24.3486	23.5173	17.5541	23.2781	18.8678	13.3394	19.4322	16.391	13.5806	13.1669
chr3R	23128738	23152219	hh	15.7595	12.1088	13.6346	21.4935	20.8459	13.5757	10.9915	15.1228	14.9044	10.3898	11.8062	10.7664	10.7962	10.1036
chr3R	23190687	23215168	cnc	25.3138	24.6102	24.9209	30.8235	29.3851	23.3868	19.5595	26.7398	18.3202	13.0648	19.4785	15.5637	12.8639	12.1785
chr3R	23285926	23332193	pnt	19.0267	10.1906	12.5331	14.0451	12.3483	13.7886	8.25151	11.7715	10.4343	7.58885	9.76595	8.91176	7.69551	7.52463
chr3R	25076519	25097874	fd96Ca	28.3434	15.352	28.1511	30.8377	25.2717	23.9518	20.9712	23.498	15.462	13.5924	15.5201	18.1015	12.7173	12.2223
chr3R	25131407	25194017	lobo	16.5465	10.0578	5.27052	10.067	9.25591	10.7175	6.10227	6.9345	9.07704	6.62351	9.0762	7.7579	6.8696	7.18028
chr3R	26062808	26108382	dysf	10.3688	6.9671	9.03458	7.81851	8.58164	11.6353	7.79663	8.33198	8.1369	6.0387	8.09508	6.80423	6.34494	6.01112
chr3R	27168955	27227318	Ser	5.31849	6.25929	1.38881	5.74093	5.21382	8.58928	4.95057	6.87808	8.01177	5.64344	6.9271	6.92004	4.94066	4.45526
chr3R	28544455	28597984	fkh	18.2634	19.2509	13.2397	17.111	18.1002	19.4879	18.7835	19.6391	15.2913	12.5639	15.392	13.1378	12.4304	11.0553
chr3R	29503586	29592522	Dr	14.2243	17.2082	9.14628	30.8251	28.9092	23.8342	21.9229	29.2106	18.6491	15.0612	21.7027	17.8085	16.0551	14.6197
chr3R	29682047	29723807	dmrt99B	12.0175	14.2972	6.78667	7.47942	11.464	16.0628	13.1631	9.07737	9.93989	7.17326	8.85664	10.1225	8.20267	7.5957
chr3R	30601129	30789228	zfh1	17.2029	13.8128	8.35774	18.7737	17.2041	17.6491	9.60057	13.142	11.666	6.64459	10.6381	10.3972	8.05673	6.82087
chr3R	30888604	30946793	PTX1	10.2825	11.1888	3.74501	5.92949	7.92422	11.5862	10.6455	5.92629	7.3554	4.13313	10.4941	8.72704	7.02189	4.64417
chr3R	31060906	31086568	SOX100B	15.3144	12.2716	12.8912	14.3048	14.9684	21.1563	17.8336	15.9404	13.5648	10.6125	9.37204	10.3241	12.2346	10.2466
chr4	46634	64607	CI	6.44582	4.02514	4.41191	2.95434	2.34307	0.194388	2.82647	2.02499	3.53854	1.51181	5.22997	4.75929	2.22251	2.78903
chr4	68237	94103	PAN	4.17503	2.62535	1.69891	2.60305	2.60307	3.46346	3.88496	2.15355	3.28245	3.21781	3.45156	3.08807	2.93875	2.46231
chr4	372144	439650	DATI	2.77856	4.7642	1.17875	2.51059	2.93597	5.4468	2.39455	1.95652	3.69854	2.94428	4.62807	4.70347	3.24097	2.50195
chr4	479696	545055	ZFH2	11.6484	7.53898	6.97864	6.08772	4.20352	11.0184	9.20771	8.56078	8.80211	4.62281	5.51703	6.7706	6.15561	5.82367
chr4	695014	778656	EY	15.9288	5.48563	7.80986	4.87178	4.79276	10.3934	4.67964	3.31813	5.12881	2.95859	6.8915	5.41135	5.55561	3.63898
chr4	797987	855776	SOX102F	8.45869	7.7319	5.64741	4.75027	4.31719	8.38892	6.54609	4.46851	5.35811	3.60332	6.18814	5.52338	3.9663	4.24795
chr4	958851	1010569	TOY	11.5845	5.19	9.13167	3.23113	4.11197	6.05255	3.96883	2.04152	4.04393	2.08062	5.20111	4.88864	3.38022	2.69848
chr4	1081495	1113332	SV	12.3783	9.04528	15.9119	11.5845	10.456	14.8664	13.0766	12.4608	10.376	5.93709	5.23065	5.88324	8.40636	7.21296
chrX	348342	471374	ASE	3.98405	4.55853	1.41392	3.47156	4.27809	8.6087	5.19343	2.72679	5.83627	4.23328	6.37502	5.27174	4.17885	3.99186
chrX	529462	620578	APPL	2.81644	3.34535	0.589657	1.68744	2.54277	3.32657	3.32055	1.29847	3.1416	2.49377	3.44799	3.65069	2.11914	2.4231
chrX	2121133	2150824	PH-P	3.90072	3.63377	0.696894	2.14544	2.64917	6.38446	3.20984	2.34595	5.10575	2.71592	4.50796	3.47172	3.43905	1.62741
chrX	2418471	2444956	GT	3.9612	4.42184	0.660386	2.19835	3.61778	11.0827	9.36579	2.48897	4.58067	3.00897	8.05016	7.58053	4.93769	3.97664
chrX	2418471	2444956	TROL	3.9612	4.42184	0.660386	2.19835	3.61778	11.0827	9.36579	2.48897	4.58067	3.00897	8.05016	7.58053	4.93769	3.97664
chrX	2673644	2690545	PER	0	10.4322	0.354676	3.30925	0	5.0541	3.98748	0.960653	2.9803	3.28295	5.77311	5.70377	2.86109	2.80768
chrX	3789348	3852606	EC	3.80073	3.332	0.479295	2.31435	2.26104	5.068	3.08097	1.48278	5.81185	2.08383	5.78249	4.17498	3.13912	3.09233
chrX	4370994	4531059	BI	11.1078	7.20624	4.47861	6.7391	7.18978	8.84982	3.83973	3.96033	6.82981	4.17634	9.64003	9.58399	5.2476	3.7163
chrX	4553804	4630107	PEB	19.5532	8.22102	9.70635	14.617	13.127	18.1836	11.2355	10.9691	13.048	11.3194	15.0941	12.6255	9.42003	8.27836
chrX	5528783	5613166	VSX1	17.4524	10.9989	10.5505	13.2534	14.431	18.8027	18.292	11.8629	13.2421	11.747	14.3812	13.2769	11.9388	8.43312
chrX	5992179	6035493	MAB-21	4.72441	5.76393	1.06499	3.80479	4.52384	7.40079	3.63903	2.74298	5.86061	2.8284	7.18979	6.51434	4.62726	3.42509
chrX	7109284	7281981	CG9650	12.023	7.23079	5.01564	7.48099	6.93651	12.9644	9.25199	7.47186	9.32459	7.40926	9.5924	9.95042	7.48547	6.24092
chrX	7487140	7679575	CT	11.6821	7.17958	4.8842	6.62347	6.87485	14.3881	9.1306	5.523	8.87345	5.89928	9.113	8.0366	6.15304	5.24429
chrX	8606412	8676930	OC	22.1033	7.43545	10.5371	3.98287	4.36917	14.3319	12.1752	5.73107	8.64177	6.68728	7.77245	6.18626	7.37021	6.77553
chrX	8721959	8838075	LIM1	12.3101	8.2206	6.62748	6.36743	7.15615	13.6308	12.3014	7.24387	9.26219	8.15263	9.48313	9.85573	7.12736	5.98441
chrX	9282401	9317696	LZ	9.59497	7.79551	5.87788	7.59613	7.01747	14.7277	10.459	6.67732	10.4316	7.08374	8.95365	7.91027	8.17703	4.60566
chrX	9684482	9778957	BTD	14.1062	8.87272	8.44762	12.1962	11.5179	17.6707	13.5593	10.6786	12.145	9.73827	11.543	12.4042	7.62646	6.95512
chrX	10797994	10833271	IMP	5.06011	7.16682	0.563309	2.63554	3.43103	9.13224	6.93628	3.06616	6.30281	4.74128	5.00459	6.49	3.78427	3.17586
chrX	12611408	12630602	CG11085	0	5.64005	0.326387	5.15754	1.38997	2.75738	2.89655	2.40999	7.73119	2.53368	9.67489	5.13301	2.84596	2.43186
chrX	13979996	14001127	MAMO	7.67417	8.4341	2.09494	2.40149	2.78063	9.66805	4.86017	3.76712	5.20398	4.02304	7.43965	3.91649	3.62114	3.19208
chrX	16104082	16264618	DISCO	16.5492	7.32347	7.73811	8.60549	7.87841	16.6132	12.951	7.27006	10.5077	7.12353	10.1218	10.1135	7.80147	5.8861
chrX	16750551	16784898	IF	4.3612	8.22862	0.983028	3.21832	2.13629	5.60213	3.24781	1.39709	4.31594	2.12517	5.71596	5.12707	3.90892	2.85986
chrX	17305401	17418447	B-H1	10.4759	6.74547	5.57756	5.71977	5.24393	10.8686	7.01773	6.5263	8.49591	7.43074	8.1853	7.28423	5.25509	4.95721
chrX	17750912	17820781	UNC-4	20.1874	9.96006	11.5487	17.6778	15.28	23.1147	20.6909	14.0592	17.1104	12.5571	18.0226	17.7375	10.8968	9.54947
chrX	18239572	18320579	UPD2	10.1986	11.0394	3.31618	12.23	11.0647	19.9346	17.1658	10.7824	15.3542	13.8447	14.9517	14.8757	9.48448	7.95005
chrX	18519602	18638609	BX	4.24402	4.67679	0.648602	2.88614	2.96975	6.95243	3.62936	1.98804	5.10279	2.50862	6.54759	6.2346	3.41258	2.85671
chrX	19531912	19560303	CG32532	8.16455	7.6576	4.95581	3.37524	4.49539	8.6416	13.2946	3.19196	6.23076	5.65641	5.94806	6.75555	6.28432	6.4626
chrX	19865152	19900627	HERS	4.83587	5.45235	0.844551	1.33827	2.21284	5.13803	4.32137	1.71529	3.902	2.42536	6.84141	3.92736	3.33032	3.39206
chrX	20524170	20761188	UNXB	5.32473	5.0209	0.516548	2.83637	3.34737	5.82908	3.29466	1.48862	3.64164	2.37166	5.73735	5.29675	2.92374	2.70375

## Sheet: 3.DE_K27me3Domains
eye versus wing							eye versus eyGAL>Vg							eye versus eyGAL>H3.3K27M							eye versus eyGAL>H3.3K27M >Vg
domain	eye	wing	FDR	AveExpr	P value		domain	eye	V	FDR	AveExpr	P value		domain	eye	M	FDR	AveExpr	P value		domain	eye	MV	FDR	AveExpr	P value
vv1	0	-0.809418	0.00230757	12.7988	2.53579e-05		Ptx1	0	-0.852428	0.0404839	11.2238	0.000222439		pyr, ths	0	-1.326	0.0038257	11.3886	2.10203e-05		dac	0	-1.48543	0.00119053	12.0002	1.30827e-05
Dr	0	-0.968095	0.00230757	13.9193	1.62048e-05		zfh2	0	0.702121	0.281231	10.9559	0.00797683		zfh2	0	-1.51367	0.00837539	10.9559	0.000156489		h	0	-1.57731	0.00119053	10.4383	1.08274e-05
vg	0	-1.07695	0.00624858	12.597	0.000102999		sv	0	0.75369	0.281231	10.8542	0.0129291		inv-en	0	0.758644	0.00837539	14.2587	0.000184074		Ptx1	0	-1.09812	0.00280943	11.2238	4.63093e-05
nub	0	-0.904642	0.00755929	13.8865	0.000166138		robo2	0	-0.705758	0.281231	10.563	0.00973137		grn	0	0.844304	0.00837539	13.8717	0.000119327		Ser	0	0.962229	0.00316708	10.8877	6.96061e-05
h	0	-1.41205	0.00897228	10.4383	0.000246491		dac	0	-0.737784	0.281231	12.0002	0.0040808		hth	0	-1.07933	0.0143967	12.262	0.000474617		Poxn	0	0.848153	0.00529506	11.9209	0.000145469
toe	0	0.84861	0.00975288	12.0684	0.000321523		bk-Fis1	0	-1.99759	0.281231	9.08074	0.00471911		Ptx1	0	-0.848534	0.0143967	11.2238	0.00042243		Hmx	0	-1.88249	0.0314846	8.72582	0.00103795
ap	0	-0.882346	0.0107121	11.6852	0.000470863		bk-EcR	0	-1.33973	0.281231	10.6196	0.0145643		wor	0	-0.617566	0.020814	12.3549	0.000836164		run	0	-2.85883	0.0387086	8.94943	0.00148879
so	0	1.11307	0.0107121	11.254	0.000430538		Poxn	0	0.539784	0.281231	11.9209	0.00757118		h	0	-1.08717	0.020814	10.4383	0.000914899		optix	0	-0.880453	0.0436845	12.3533	0.0019202
ey	0	1.38159	0.0118556	10.3729	0.000833277		Ets65A	0	-2.99629	0.281231	5.13463	0.0154522		Poxn	0	0.679926	0.0282219	11.9209	0.00139559		hid	0	-1.62057	0.0452786	10.1172	0.00223905
eya	0	1.03096	0.0118556	11.1422	0.000911968		hid	0	-1.13496	0.281231	10.1172	0.0148313		Dr	0	0.606186	0.0295802	13.9193	0.00162529		Sox102F	0	-0.895435	0.0489564	10.5526	0.00271657
lncRNA:CR43650	0	3.82486	0.0118556	6.99037	0.000903269		CR31386	0	-1.54013	0.282045	8.17714	0.0170467		retn	0	0.604626	0.0332004	12.9162	0.00200662		sens-2	0	-0.831302	0.0489564	11.428	0.00295891
fj	0	0.995542	0.0118556	10.9756	0.000840014		B-H1	0	0.636827	0.31976	12.3448	0.0210831		sens-2	0	-0.850859	0.0359153	11.428	0.00236804		inv-en	0	0.57857	0.0579354	14.2587	0.00381991
Ser	0	-1.11285	0.0118556	10.8877	0.000791452		sens-2	0	-0.523119	0.34036	11.428	0.0280517		Ets65A	0	-5.58652	0.0430718	5.13463	0.00307656		Bx	0	-1.26487	0.0586844	9.21974	0.00419174
oc	0	1.07258	0.0118556	12.0925	0.000845737		bk-mtt	0	-1.68858	0.34036	9.46	0.0263256		BX-C	0	0.616582	0.0540246	16.4212	0.00415574		ss	0	0.569244	0.0638033	12.6166	0.00490795
tio	0	0.867037	0.0129536	11.5661	0.00113877		bk-shn	0	-1.19397	0.34036	10.5676	0.0263771		ush	0	0.581891	0.0694278	12.4746	0.00572207		retn	0	0.536156	0.074019	12.9162	0.00626747
fd96Ca	0	0.89014	0.0129536	11.8759	0.00107743		hb	0	-1.37491	0.385315	7.16834	0.037256		bab2	0	-0.659993	0.0814296	10.5833	0.00760606		B-H1	0	0.776207	0.074019	12.3448	0.00650716
dysf	0	0.770973	0.0162831	11.3029	0.00152095		Hmx	0	-0.843736	0.385315	8.72582	0.0381081		fd96Ca	0	0.73235	0.0814296	11.8759	0.00749891		eg	0	-0.711915	0.0865294	10.6787	0.00855786
bs	0	-0.729189	0.017345	11.6816	0.00171544		fd96Ca	0	0.541234	0.385315	11.8759	0.037374		dac	0	-0.714991	0.0873875	12.0002	0.00864272		Ods-H	0	0.927986	0.0865294	12.962	0.0082859
slp1	0	0.793497	0.0319328	12.3775	0.00333364		bk-gus	0	-3.07335	0.396223	5.95937	0.0545049		Sox102F	0	-0.740449	0.0965256	10.5526	0.0104901		ey	0	-1.47277	0.0872553	10.3729	0.0109839
salr	0	-0.580115	0.0339339	14.0237	0.0044748		bk-kermit	0	-2.11347	0.396223	7.41573	0.0481961		Dll	0	0.543273	0.0965256	13.6117	0.0106072		tsh	0	-0.518617	0.0872553	13.8995	0.0116624
kn	0	-0.564671	0.0339339	13.1597	0.0042987		pyr, ths	0	-0.408614	0.396223	11.3886	0.0525925		drm	0	0.514253	0.11747	13.9514	0.0137835		bk-Fis1	0	-1.77509	0.0872553	9.08074	0.0103024
ANTP-C	0	-0.560202	0.0339339	16.0808	0.00381076		Psc	0	0.456674	0.396223	13.1668	0.047848		hid	0	-1.39668	0.11747	10.1172	0.0141996		ptc	0	-1.43528	0.0872553	9.12202	0.0102789
pnt	0	0.598936	0.0339339	12.0993	0.0042176		bk-spag	0	-1.31611	0.396223	8.53268	0.0559201		vg	0	0.528586	0.138733	12.597	0.0207119		toe	0	-0.647523	0.0872553	12.0684	0.0111741
lobo	0	0.593792	0.0339339	11.7503	0.00446333		vn	0	0.498933	0.396223	11.2589	0.0631345		Oaz	0	0.45936	0.138733	12.7333	0.0194055		grn	0	0.528153	0.0872553	13.8717	0.011656
robo2	0	-0.906685	0.0519209	10.563	0.00741727		ac-sc	0	0.714965	0.396223	11.1461	0.0610882		vn	0	-0.769387	0.138733	11.2589	0.0186654		CR31386	0	-2.05493	0.0872553	8.17714	0.0119856
hb	0	-3.01622	0.0519209	7.16834	0.00741545		peb	0	0.540532	0.396223	12.8495	0.052974		eg	0	-0.677356	0.138733	10.6787	0.0228681		wg	0	-0.564571	0.0873914	12.5186	0.0124845
Sox15	0	-0.668887	0.0553228	11.9304	0.00820722		oc	0	0.578582	0.396223	12.0925	0.0589186		ems	0	0.646169	0.138733	13.8314	0.0197547		cadN	0	-1.42326	0.0955705	8.95805	0.014178
retn	0	0.462747	0.0741638	12.9162	0.0118173		Ods-H	0	0.626696	0.396223	12.962	0.0607506		cnc	0	0.568546	0.138733	12.2492	0.0221473		fd96Ca	0	0.65772	0.1014	11.8759	0.0156
Ptx1	0	-0.532361	0.0741638	11.2238	0.0117264		run	0	-1.29633	0.396223	8.94943	0.0490305		peb	0	0.647345	0.138733	12.8495	0.0216046		salr	0	0.48524	0.107205	14.0237	0.0170821
toy	0	1.26864	0.0741918	9.16429	0.0138326		bk-DAT	0	-0.951256	0.411007	10.3721	0.0700066		Ods-H	0	0.783065	0.138733	12.962	0.0199825		mab-21	0	-0.888059	0.110924	9.86524	0.0182842
wor	0	-0.396609	0.0741918	12.3549	0.0133015		eg	0	-0.429881	0.411007	10.6787	0.0680604		cadN	0	-1.48624	0.160723	8.95805	0.0295831		H15	0	0.536271	0.12098	14.4723	0.0206065
hid	0	-1.6274	0.0741918	10.1172	0.0127085		bk-Nipped-A	0	-1.99396	0.453697	7.24634	0.0866351		bk-DAT	0	-1.39871	0.160723	10.3721	0.0287735		dati	0	-1.27232	0.121934	8.55432	0.021439
Tfap-2	0	0.558532	0.0741918	11.5932	0.0142676		bk-lola	0	-1.17401	0.453697	9.21042	0.0888512		Awh	0	-0.498133	0.160723	11.7233	0.0277128		drm	0	0.488988	0.12262	13.9514	0.0238629
CR31386	0	-3.16555	0.0741918	8.17714	0.0140843		dysf	0	0.391381	0.453697	11.3029	0.0851574		oc	0	-0.762607	0.160723	12.0925	0.0300252		wor	0	-0.374268	0.12262	12.3549	0.0249282
ac-sc	0	-1.60086	0.0741918	11.1461	0.0135992		Ser	0	0.350267	0.453697	10.8877	0.0875589		bk-mtt	0	-1.71992	0.163358	9.46	0.0314151		beat-IIIc	0	-1.1647	0.12262	8.84189	0.0235405
ptc	0	1.05629	0.074956	9.12202	0.0148265		lz	0	0.601475	0.453697	10.772	0.0897424		Drgx	0	-0.868161	0.175087	9.47631	0.0346326		twi	0	0.509068	0.12262	11.68	0.0243868
Bx	0	-1.5392	0.0787884	9.21974	0.0160174		h	0	-0.397569	0.462749	10.4383	0.0940753		salr	0	0.397514	0.182704	14.0237	0.0371432		upd3	0	0.730811	0.12262	12.8203	0.0232018
Wnt-10	0	0.58108	0.0804441	10.6581	0.016796		Awh	0	0.318256	0.475286	11.7233	0.0992356		bk-EcR	0	-1.2082	0.18564	10.6196	0.03876		Dr	0	0.412082	0.148461	13.9193	0.0309973
drm	0	0.480244	0.0873801	13.9514	0.0187243		ss	0	0.301047	0.500473	12.6166	0.109994		beat-IIIc	0	-1.02931	0.188645	8.84189	0.0405857		peb	0	0.610501	0.151512	12.8495	0.0324669
rgk2	0	1.82945	0.0885957	8.67719	0.0194716		vnd	0	-0.892333	0.500473	8.15239	0.107753		ham	0	-0.416057	0.188645	12.2002	0.0414604		Tfap-2	0	0.490949	0.162593	11.5932	0.0375215
B-H1	0	0.608327	0.0996149	12.3448	0.0224407		Dll	0	-0.337175	0.507056	13.6117	0.114227		ey	0	-0.98099	0.189008	10.3729	0.0425788		btd, Sp1	0	0.699899	0.162593	12.9531	0.0370358
gsb	0	0.533511	0.103826	13.2815	0.0240148		dmrt99B	0	-0.36039	0.508994	11.6654	0.11746		robo2	0	-0.560743	0.201214	10.563	0.0563841		CG32532	0	-0.857699	0.162593	9.64387	0.0373983
Ets65A	0	-3.44075	0.103826	5.13463	0.0245304		Sox100B	0	0.327568	0.517368	11.467	0.122235		tsh	0	-0.371722	0.201214	13.8995	0.0514696		bk-mtt	0	-1.46982	0.19381	9.46	0.0457902
cadN	0	-1.55989	0.105308	8.95805	0.0254591		tio	0	0.376764	0.524441	11.5661	0.132551		bk-shn	0	-1.10828	0.201214	10.5676	0.0521601		bi	0	-0.582764	0.205084	12.7138	0.0495807
lbl	0	0.389645	0.106585	14.9292	0.0263533		dar1	0	0.337565	0.524441	11.2882	0.129495		tey	0	0.385694	0.201214	12.6918	0.0512489		dysf	0	0.466991	0.212247	11.3029	0.0524787
gl	0	1.02365	0.107607	9.34868	0.0271973		hth	0	0.35704	0.524441	12.262	0.132374		svp	0	-0.309343	0.201214	12.5277	0.0549679		Np	0	-0.749168	0.237145	10.2303	0.0604954
H15	0	0.469499	0.114846	14.4723	0.0296581		retn	0	0.270065	0.538402	12.9162	0.139038		Hmx	0	-0.791694	0.201214	8.72582	0.0538937		bk-DAT	0	-1.06228	0.237145	10.3721	0.0625436
mab-21	0	-1.08098	0.119123	9.86524	0.031417		bk-Tbce	0	-1.68718	0.543927	6.37276	0.143453		hh	0	0.620369	0.201214	11.4194	0.0535333		ems	0	0.531967	0.237145	13.8314	0.0616422
noc	0	-0.424344	0.120133	12.2146	0.032441		wor	0	-0.222523	0.548671	12.3549	0.156763		Ste12DOR	0	-2.45536	0.201214	7.74252	0.0535442		Drgx	0	-0.641638	0.250382	9.47631	0.0697771
hth	0	0.497295	0.120133	12.262	0.0336636		inv-en	0	0.260992	0.548671	14.2587	0.156757		CG32532	0	-0.820818	0.201214	9.64387	0.055424		so	0	-0.619185	0.250382	11.254	0.0710262
upd3	0	-0.681645	0.120133	12.8203	0.0332683		bk-Lbk	0	-1.15772	0.548671	7.71033	0.151309		run	0	-1.44101	0.201214	8.94943	0.0536622		Psc	0	0.420813	0.250382	13.1668	0.0714791
klu	0	0.516917	0.131413	11.6337	0.0375464		lobo	0	0.284259	0.548671	11.7503	0.15426		CLIP-190	0	-3.66553	0.202904	5.3866	0.058199		hb	0	-1.10643	0.250382	7.16834	0.0721132
scro	0	-1.04011	0.155987	10.0101	0.0460782		SoxN	0	-0.210543	0.562119	13.899	0.165151		bk-Fis1	0	-1.24331	0.202904	9.08074	0.061317		vnd	0	-1.05668	0.250382	8.15239	0.0729135
peb	0	0.537376	0.155987	12.8495	0.0462819		Tfap-2	0	0.303912	0.562119	11.5932	0.169871		rib	0	0.409247	0.202904	12.4903	0.0608346		grh	0	-0.890707	0.258795	8.87165	0.0767854
ss	0	0.363738	0.158455	12.6166	0.0478849		Hers	0	1.9693	0.562119	6.40656	0.169358		Bx	0	-1.11793	0.202904	9.21974	0.0602849		Wnt-10	0	-0.478984	0.261739	10.6581	0.0790969
Psc	0	0.414636	0.19324	13.1668	0.0610069		Kr	0	0.360985	0.566769	13.1589	0.17439		H15	0	0.393783	0.212654	14.4723	0.0666003		Ets65A	0	-1.83958	0.262747	5.13463	0.0808453
bk-DAT	0	-1.34044	0.19324	10.3721	0.0647671		ush	0	0.265765	0.572155	12.4746	0.183151		ANTP-C	0	0.333788	0.212654	16.0808	0.0654551		bk-spag	0	-1.14795	0.272954	8.53268	0.0854855
bab2	0	-0.464005	0.19324	10.5833	0.0615232		dsx	0	0.324691	0.572155	11.409	0.185479		bk-Tbce	0	-2.73176	0.247681	6.37276	0.0789312		toy	0	-1.02219	0.276221	9.16429	0.0880265
bin	0	0.471883	0.19324	10.7949	0.0621069		btd, Sp1	0	0.427565	0.572155	12.9531	0.184676		ss	0	0.329162	0.248467	12.6166	0.080547		disco	0	0.736802	0.284287	13.1512	0.0921589
rn	0	-0.458663	0.19324	11.9079	0.062875		grh	0	-0.546454	0.596817	8.87165	0.20659		bab1	0	-0.514633	0.273376	10.0769	0.0901966		sv	0	0.510287	0.291888	10.8542	0.101573
disco	0	0.77182	0.19324	13.1512	0.0641972		grn	0	0.250418	0.596817	13.8717	0.201		pnt	0	0.352041	0.273376	12.0993	0.0916261		robo2	0	-0.43767	0.291888	10.563	0.101472
dac	0	0.40497	0.206696	12.0002	0.0707052		aox1	0	-0.22625	0.596817	11.9392	0.200981		gcm	0	-0.324187	0.282573	12.1005	0.0962613		bk-gus	0	-2.26582	0.291888	5.95937	0.102642
optix	0	0.406532	0.206696	12.3533	0.0727907		sr	0	0.25488	0.596817	12.4571	0.203825		twi	0	0.368219	0.289056	11.68	0.100058		bk-Nipped-A	0	-1.95366	0.291888	7.24634	0.0994614
ems	0	0.476903	0.206696	13.8314	0.0738201		unpg	0	0.42469	0.597984	10.3473	0.21028		cad	0	0.48524	0.30988	12.0786	0.108969		ct	0	0.635161	0.291888	12.7596	0.101187
lz	0	0.664929	0.206696	10.772	0.0725488		dve	0	-0.248775	0.617123	13.4001	0.226913		bk-kermit	0	-1.50302	0.322464	7.41573	0.115166		lz	0	0.585527	0.311585	10.772	0.11128
bk-spag	0	-1.80132	0.210455	8.53268	0.076319		toe	0	0.260098	0.617123	12.0684	0.227182		ato	0	-0.450106	0.335484	11.2297	0.121659		unpg	0	0.563387	0.315385	10.3473	0.11437
Dll	0	0.354437	0.213091	13.6117	0.0784457		disco	0	0.514477	0.617123	13.1512	0.226902		ptc	0	-1.21531	0.336092	9.12202	0.123726		lobo	0	0.323504	0.326639	11.7503	0.120246
Hmx	0	-0.849031	0.218981	8.72582	0.0818171		zfh1	0	-0.209879	0.627834	13.6018	0.234575		bk-spag	0	-1.04621	0.351738	8.53268	0.133351		Lim1	0	0.43767	0.330907	12.8345	0.123636
vnd	0	-1.37381	0.219434	8.15239	0.0831921		ey	0	0.45827	0.63391	10.3729	0.240328		exex	0	-0.454295	0.351738	10.8039	0.13167		Kr	0	0.415072	0.335285	13.1589	0.127113
Awh	0	0.324341	0.225822	11.7233	0.0868547		toy	0	0.548089	0.648496	9.16429	0.274364		noc	0	-0.295929	0.354972	12.2146	0.147983		cnc	0	0.367577	0.346371	12.2492	0.13322
bk-EcR	0	-1.02692	0.234702	10.6196	0.0915597		H15	0	0.23989	0.648496	14.4723	0.274033		bk-gus	0	-2.33212	0.354972	5.95937	0.138917		Oaz	0	0.287271	0.355598	12.7333	0.138722
ind	0	-3.66348	0.263427	6.08223	0.104213		nub	0	-0.233696	0.648496	13.8865	0.263129		eve	0	0.341534	0.354972	12.0163	0.14823		bk-EcR	0	-0.786004	0.363849	10.6196	0.14394
Sox102F	0	-0.432261	0.289606	10.5526	0.116161		ANTP-C	0	-0.207756	0.648496	16.0808	0.269286		Sox15	0	0.327813	0.354972	11.9304	0.140095		chinmo	0	-0.443172	0.373732	10.345	0.151442
Doc1	0	0.293214	0.30415	13.0482	0.123665		pnt	0	0.220881	0.648496	12.0993	0.271016		Tfap-2	0	0.342569	0.354972	11.5932	0.144501		tey	0	0.282728	0.373732	12.6918	0.15401
pyr, ths	0	0.299654	0.306224	11.3886	0.127424		mab-21	0	0.349497	0.648496	9.86524	0.255074		dmrt99B	0	-0.358604	0.354972	11.6654	0.145022		pnt	0	0.297364	0.373732	12.0993	0.153425
opa	0	0.307066	0.306224	13.766	0.12911		ct	0	0.424446	0.648496	12.7596	0.26068		vnd	0	-1.22779	0.354972	8.15239	0.148167		bk-kermit	0	-1.3268	0.384816	7.41573	0.160813
Imp	0	-2.08052	0.306224	8.14373	0.129556		Lim1	0	0.312925	0.648496	12.8345	0.259292		bk-Nipped-A	0	-1.66433	0.395565	7.24634	0.171701		bk-shn	0	-0.755999	0.384816	10.5676	0.162807
wg	0	0.290714	0.315428	12.5186	0.135184		kni	0	0.189192	0.662702	13.1052	0.284015		rn	0	0.320228	0.395565	11.9079	0.169606		eya	0	-0.459595	0.38848	11.1422	0.168413
trh	0	-0.368001	0.32731	13.4294	0.142074		gcm	0	-0.185787	0.679641	12.1005	0.298744		lobo	0	0.292605	0.395565	11.7503	0.168996		pyr, ths	0	-0.299728	0.38848	11.3886	0.168626
CLIP-190	0	-2.4173	0.329903	5.3866	0.155534		lov	0	0.195801	0.679641	12.046	0.295384		CG11085	0	-3.42511	0.414399	3.833	0.182153		gsb	0	0.326424	0.402777	13.2815	0.17863
Kua	0	-0.425212	0.329903	10.4005	0.155888		hh	0	0.299596	0.719225	11.4194	0.320095		Sox100B	0	0.29158	0.424441	11.467	0.1889		dmrt99B	0	-0.323926	0.402777	11.6654	0.179258
bk-shn	0	-0.856988	0.329903	10.5676	0.149943		bi	0	-0.271075	0.724058	12.7138	0.329541		vv1	0	-0.206379	0.4251	12.7988	0.192557		hth	0	0.317075	0.405266	12.262	0.184124
exex	0	-0.415256	0.329903	10.8039	0.151035		upd3	0	0.296646	0.724058	12.8203	0.330202		bin	0	0.332103	0.4251	10.7949	0.198177		sr	0	0.269524	0.405266	12.4571	0.184819
cnc	0	0.33588	0.329903	12.2492	0.149372		bk-Dg	0	-1.4371	0.725606	5.30833	0.334895		if	0	-2.21975	0.4251	6.19024	0.198536		bk-lola	0	-0.826065	0.436715	9.21042	0.204578
Lim1	0	0.384575	0.329903	12.8345	0.152866		noc	0	0.17917	0.732191	12.2146	0.344073		upd3	0	0.390683	0.4251	12.8203	0.198009		gt	0	-1.34635	0.436715	7.78914	0.20636
Ods-H	0	0.458154	0.329903	12.962	0.149335		tup, ssp3	0	-0.193177	0.732191	13.6423	0.34598		dar1	0	-0.32399	0.451272	11.2882	0.213775		trol	0	-1.34635	0.436715	7.78914	0.20636
run	0	-1.31129	0.335209	8.94943	0.160237		al	0	-0.166658	0.744834	12.2231	0.356047		HGTX	0	0.231527	0.451272	12.7444	0.215718		gcm	0	-0.229555	0.44128	12.1005	0.215791
bk-Fis1	0	-0.919557	0.377031	9.08074	0.184372		dati	0	-0.435599	0.775591	8.55432	0.375011		srp	0	0.275355	0.453097	13.365	0.21908		fj	0	0.354823	0.44128	10.9756	0.214803
btd, Sp1	0	0.413005	0.377031	12.9531	0.183752		bk-Ptr	0	-1.08678	0.778886	7.63453	0.388376		bi	0	0.33196	0.455636	12.7138	0.222811		exex	0	-0.352171	0.44128	10.8039	0.214437
dati	0	-0.79429	0.407264	8.55432	0.201394		scro	0	0.305782	0.778886	10.0101	0.389394		SoxN	0	-0.17512	0.470598	13.899	0.234802		bk-Lbk	0	-0.895324	0.44203	7.71033	0.218586
D	0	0.262534	0.41996	13.4405	0.20998		Rfx	0	2.08948	0.778886	3.87735	0.393723		optix	0	-0.281596	0.470598	12.3533	0.24047		lbl	0	0.219655	0.446826	14.9292	0.223413
aox1	0	0.209408	0.427571	11.9392	0.216135		Ste12DOR	0	0.510794	0.778886	7.74252	0.392322		kn	0	0.215256	0.470598	13.1597	0.239557		hh	0	0.376729	0.467254	11.4194	0.238134
ci	0	1.73341	0.449044	5.64043	0.230096		tey	0	0.163465	0.778946	12.6918	0.398033		lbl	0	0.200111	0.470598	14.9292	0.239488		Vsx1	0	0.255434	0.467254	13.2724	0.238762
Oaz	0	0.218293	0.449044	12.7333	0.232464		ap	0	0.157674	0.802551	11.6852	0.418914		scro	0	-0.494183	0.479584	10.0101	0.247697		tio	0	-0.320896	0.473076	11.5661	0.247809
per	0	-3.41072	0.449044	3.19091	0.234391		rn	0	-0.186027	0.802551	11.9079	0.418644		klu	0	-0.312039	0.489256	11.6337	0.255381		bin	0	0.294355	0.473076	10.7949	0.249535
bk-mtt	0	-1.03149	0.458384	9.46	0.241785		cnc	0	0.188953	0.808151	12.2492	0.426278		wg	0	-0.232231	0.499417	12.5186	0.263705		if	0	-1.72788	0.473076	6.19024	0.247408
ru	0	-0.185186	0.475343	13.3151	0.255674		vg	0	-0.168318	0.825332	12.597	0.448925		Ser	0	-0.251519	0.499417	10.8877	0.268917		vv1	0	-0.181946	0.484211	12.7988	0.258068
dsx	0	0.277844	0.475343	11.409	0.259456		sens	0	0.220218	0.825332	11.2273	0.448945		Vsx1	0	0.232731	0.499417	13.2724	0.267417		eve	0	0.263001	0.488292	12.0163	0.267615
gt	0	-1.51249	0.475343	7.78914	0.261177		CG9650	0	0.202221	0.825332	12.3343	0.445185		dpp	0	0.252807	0.512234	12.3108	0.300172		rgk2	0	0.853991	0.488292	8.67719	0.275205
trol	0	-1.51249	0.475343	7.78914	0.261177		ptc	0	-0.34389	0.838682	9.12202	0.460814		ap	0	-0.212496	0.512234	11.6852	0.309318		Doc1	0	0.214226	0.488292	13.0482	0.281672
vn	0	0.300035	0.476352	11.2589	0.264349		ham	0	-0.132742	0.843641	12.2002	0.47281		unpg	0	0.37248	0.512234	10.3473	0.290998		klu	0	0.282725	0.488292	11.6337	0.268663
bk-lola	0	-0.909353	0.524659	9.21042	0.294039		CG32532	0	0.241325	0.843641	9.64387	0.4693		bk-mam	0	1.23351	0.512234	5.74652	0.309592		Lmx1a	0	-2.21529	0.488292	6.01466	0.276157
ato	0	-0.258557	0.57289	11.2297	0.32664		ci	0	-1.2805	0.848553	5.64043	0.49773		bk-Dg	0	-1.76076	0.512234	5.30833	0.294438		croc	0	0.223836	0.488292	12.6861	0.276397
CG11085	0	-2.45349	0.57289	3.833	0.327366		H2.0	0	0.247101	0.848553	9.77676	0.539265		bs	0	-0.217005	0.512234	11.6816	0.280908		svp	0	-0.172076	0.488292	12.5277	0.26842
CG15269	0	-0.230855	0.582175	11.6863	0.339069		beat-IIIc	0	-0.237832	0.848553	8.84189	0.54764		hb	0	-0.704434	0.512234	7.16834	0.290988		BX-C	0	0.227952	0.488292	16.4212	0.281707
if	0	1.15343	0.582175	6.19024	0.338494		kn	0	-0.126931	0.848553	13.1597	0.494102		CR31386	0	-0.821199	0.512234	8.17714	0.286491		bk-Tbce	0	-1.17268	0.506052	6.37276	0.294734
beat-IIIc	0	-0.436886	0.601519	8.84189	0.360196		twi	0	0.137021	0.848553	11.68	0.51456		sim	0	0.274672	0.512234	11.5973	0.298767		HGTX	0	0.19688	0.512474	12.7444	0.30129
lov	0	0.16624	0.601519	12.046	0.359791		Lmx1a	0	-0.849366	0.848553	6.01466	0.552121		gt	0	-1.32585	0.512234	7.78914	0.30639		ham	0	-0.195105	0.516298	12.2002	0.306375
tey	0	-0.170858	0.601519	12.6918	0.363556		IroC	0	-0.117475	0.848553	14.3226	0.544509		trol	0	-1.32585	0.512234	7.78914	0.30639		ush	0	0.203112	0.517208	12.4746	0.312598
svp	0	0.132245	0.601519	12.5277	0.362562		HGTX	0	0.117722	0.848553	12.7444	0.529364		btd, Sp1	0	0.340933	0.512234	12.9531	0.283504		Sox100B	0	0.225052	0.517208	11.467	0.311434
sens-2	0	-0.197145	0.615123	11.428	0.375233		opa	0	-0.134049	0.848553	13.766	0.522888		IroC	0	-0.18972	0.514508	14.3226	0.313793		al	0	0.182059	0.518335	12.2231	0.316127
bk-Dg	0	-1.5076	0.615123	5.30833	0.380034		sim	0	0.162969	0.848553	11.5973	0.519878		toy	0	-0.663479	0.517407	9.16429	0.322427		noc	0	0.185924	0.536881	12.2146	0.332042
eg	0	0.1955	0.615123	10.6787	0.381917		ems	0	0.180562	0.848553	13.8314	0.507188		bk-Tsp42Ec	0	-2.43318	0.517407	4.20539	0.326933		Sox15	0	0.215107	0.536881	11.9304	0.333338
byn	0	-0.316339	0.625072	11.745	0.391529		srp	0	-0.132868	0.848553	13.365	0.559486		lov	0	-0.196824	0.517407	12.046	0.319433		vg	0	0.21187	0.548408	12.597	0.343508
al	0	-0.148588	0.629254	12.2231	0.397605		BX-C	0	-0.139123	0.848553	16.4212	0.505975		croc	0	0.197166	0.517407	12.6861	0.326784		zfh2	0	0.251147	0.548706	10.9559	0.34671
dve	0	0.161418	0.632143	13.4001	0.402904		gl	0	-0.340914	0.848553	9.34868	0.482396		Wnt-10	0	-0.260126	0.526018	10.6581	0.335264		CLIP-190	0	-1.12701	0.549171	5.3866	0.350021
Kr	0	-0.209892	0.6402	13.1589	0.411557		lbl	0	-0.104268	0.848553	14.9292	0.555838		bk-lola	0	-0.680111	0.536694	9.21042	0.345017		IroC	0	-0.176073	0.579743	14.3226	0.372692
Poxn	0	0.1544	0.642971	11.9209	0.416871		fkh	0	-0.121983	0.848553	13.0953	0.487839		slp1	0	0.23904	0.554558	12.3775	0.360563		CG9650	0	0.231443	0.59326	12.3343	0.3879
ush	0	0.148955	0.647237	12.4746	0.43416		ph-p	0	0.554258	0.848553	7.12889	0.545212		ru	0	-0.151705	0.554558	13.3151	0.362596		CG11085	0	-2.23537	0.59326	3.833	0.387626
erm	0	-0.169242	0.647237	12.1596	0.437418		CG11085	0	-1.19003	0.848553	3.833	0.55481		zfh1	0	0.150566	0.56828	13.6018	0.37469		D	0	0.188791	0.596288	13.4405	0.393157
Drgx	0	-0.308989	0.647237	9.47631	0.427145		bs	0	-0.107652	0.855288	11.6816	0.568625		Psc	0	0.192049	0.58082	13.1668	0.38615		Hers	0	1.21884	0.604171	6.40656	0.401674
bk-gus	0	-0.98248	0.647237	5.95937	0.434901		bk-Tsp42Ec	0	-1.22366	0.866414	4.20539	0.580783		lncRNA:CR43650	0	-1.54763	0.586451	6.99037	0.393116		bk-Dg	0	-1.45659	0.60638	5.30833	0.409806
srp	0	0.169865	0.647237	13.365	0.434072		Dr	0	0.0973643	0.871377	13.9193	0.588898		bk-Lbk	0	-0.724727	0.60751	7.71033	0.41057		fkh	0	0.147599	0.60638	13.0953	0.406626
chinmo	0	-0.237782	0.650204	10.345	0.453776		slp1	0	0.13643	0.87597	12.3775	0.596814		Kr	0	0.210809	0.609894	13.1589	0.417647		cad	0	0.241741	0.623597	12.0786	0.424868
dpp	0	0.172806	0.650204	12.3108	0.455637		drm	0	0.09891	0.911264	13.9514	0.625868		kni	0	-0.14197	0.609894	13.1052	0.418883		Dll	0	0.164219	0.625511	13.6117	0.433046
grh	0	-0.388033	0.650204	8.87165	0.448363		erm	0	-0.0987356	0.914304	12.1596	0.655857		toe	0	-0.180149	0.613052	12.0684	0.424421		dar1	0	-0.189617	0.625511	11.2882	0.432273
Lmx1a	0	-1.31009	0.650204	6.01466	0.454044		Wnt-10	0	0.0907897	0.914304	10.6581	0.69107		eya	0	0.22963	0.626919	11.1422	0.461578		ac-sc	0	0.299678	0.632388	11.1461	0.441282
IroC	0	-0.134718	0.650204	14.3226	0.464432		salr	0	0.0879033	0.914304	14.0237	0.643454		Np	0	-0.291811	0.626919	10.2303	0.450902		Rfx	0	1.89179	0.636799	3.87735	0.447858
kni	0	-0.125139	0.650204	13.1052	0.461532		CG15269	0	0.0885846	0.914304	11.6863	0.702662		byn	0	-0.282751	0.626919	11.745	0.458444		Kua	0	0.192424	0.637649	10.4005	0.453
sim	0	0.187743	0.650204	11.5973	0.45903		Sox15	0	0.0875034	0.914304	11.9304	0.68482		Rfx	0	1.96919	0.626919	3.87735	0.454681		rib	0	0.161535	0.637649	12.4903	0.456933
bk-Tbce	0	-0.827896	0.6732	6.37276	0.484556		Oaz	0	0.0806693	0.914304	12.7333	0.66833		dysf	0	0.182478	0.626919	11.3029	0.441492		dve	0	-0.153222	0.637649	13.4001	0.458967
bk-Tsp42Ec	0	-1.57696	0.708957	4.20539	0.519881		rgk2	0	0.365365	0.914304	8.67719	0.63777		CG9650	0	-0.203384	0.626919	12.3343	0.460332		sim	0	0.19187	0.651921	11.5973	0.472822
bk-kermit	0	-0.595019	0.708957	7.41573	0.520901		trh	0	-0.102316	0.914304	13.4294	0.686015		lz	0	0.304471	0.626919	10.772	0.438621		bk-Tsp42Ec	0	-1.69589	0.66876	4.20539	0.488709
Np	0	-0.261656	0.708957	10.2303	0.521979		bab2	0	0.0812025	0.914304	10.5833	0.678483		Hers	0	1.10521	0.626919	6.40656	0.461192		rn	0	0.157081	0.679627	11.9079	0.500385
sr	0	0.121055	0.709156	12.4571	0.526023		ind	0	-0.512723	0.914304	6.08223	0.678423		gsb	0	0.160713	0.659453	13.2815	0.489155		ph-p	0	0.578543	0.693378	7.12889	0.514319
Rfx	0	1.63925	0.715805	3.87735	0.534887		mael	0	0.589099	0.914304	5.49476	0.69873		per	0	-1.88472	0.668362	3.19091	0.499435		ind	0	-0.914709	0.698559	6.08223	0.522
bk-Nipped-A	0	-0.630338	0.726237	7.24634	0.554654		ato	0	-0.112612	0.914304	11.2297	0.648449		ci	0	-1.22875	0.700388	5.64043	0.529168		ap	0	-0.127357	0.713295	11.6852	0.536931
mael	0	0.912691	0.726237	5.49476	0.549009		per	0	0.902339	0.914304	3.19091	0.698983		B-H1	0	0.169428	0.700388	12.3448	0.531063		kn	0	0.112517	0.718044	13.1597	0.548396
BX-C	0	0.116111	0.726237	16.4212	0.550717		Vsx1	0	0.0855577	0.914304	13.2724	0.684869		gl	0	0.282736	0.704011	9.34868	0.537678		pros	0	-0.138217	0.718044	11.4742	0.547985
Rx	0	0.101132	0.739147	13.8546	0.568575		if	0	-0.483646	0.914304	6.19024	0.703311		Lmx1a	0	-1.11753	0.711757	6.01466	0.547506		mael	0	-1.0968	0.728821	5.49476	0.560631
pan	0	-0.455577	0.77374	7.34526	0.603687		cadN	0	-0.140857	0.942291	8.95805	0.735194		rgk2	0	0.481457	0.715643	8.67719	0.554426		ru	0	0.0954004	0.740518	13.3151	0.573698
tup, ssp3	0	0.100227	0.77374	13.6423	0.603356		Poxm	0	-0.0977917	0.942291	11.5512	0.733208		prd	0	-0.228904	0.728057	11.0074	0.587701		bk-mam	0	0.648953	0.778676	5.74652	0.607538
bk-Lbk	0	-0.400137	0.792674	7.71033	0.627171		chinmo	0	-0.0906347	0.94509	10.345	0.742571		trh	0	0.138308	0.728057	13.4294	0.574866		erm	0	0.111086	0.789728	12.1596	0.6205
CG9650	0	-0.126864	0.792674	12.3343	0.623022		dpp	0	0.0668474	0.963257	12.3108	0.780268		fkh	0	0.0954226	0.728057	13.0953	0.580183		ato	0	0.124529	0.790595	11.2297	0.628362
bi	0	-0.125328	0.795431	12.7138	0.633723		eya	0	0.080156	0.963257	11.1422	0.782367		ph-p	0	-0.590971	0.728057	7.12889	0.592046		per	0	1.10302	0.790595	3.19091	0.629869
bab1	0	0.134274	0.799622	10.0769	0.64506		wg	0	-0.0474128	0.963257	12.5186	0.81196		mab-21	0	0.179112	0.728057	9.86524	0.579194		vn	0	-0.133402	0.796609	11.2589	0.639038
HGTX	0	0.0824183	0.799622	12.7444	0.645849		tsh	0	0.040797	0.963257	13.8995	0.824749		ct	0	0.20414	0.728057	12.7596	0.583413		bs	0	0.0869466	0.800055	11.6816	0.653125
croc	0	-0.0841591	0.817678	12.6861	0.664925		bk-mam	0	0.306673	0.963257	5.74652	0.808756		disco	0	0.226469	0.728057	13.1512	0.589067		Poxm	0	0.134458	0.800055	11.5512	0.652618
cad	0	-0.112708	0.850269	12.0786	0.701406		lncRNA:CR43650	0	-0.27381	0.963257	6.99037	0.825649		opa	0	0.0919471	0.795245	13.766	0.651052		Imp	0	0.341587	0.800055	8.14373	0.65499
eve	0	-0.089247	0.850269	12.0163	0.69659		Rx	0	0.0449923	0.963257	13.8546	0.808409		dati	0	0.197312	0.803029	8.55432	0.679486		slp1	0	-0.108592	0.825246	12.3775	0.684682
pros	0	0.0817216	0.850269	11.4742	0.705443		bab1	0	0.06905	0.963257	10.0769	0.793809		chinmo	0	-0.132451	0.803029	10.345	0.675111		nub	0	-0.0851962	0.825246	13.8865	0.683144
sv	0	-0.115455	0.857603	10.8542	0.723643		vv1	0	-0.0362996	0.963257	12.7988	0.815597		tio	0	-0.119115	0.803029	11.5661	0.661906		zfh1	0	-0.0677112	0.839891	13.6018	0.701447
Gsc	0	0.0687808	0.857603	12.4971	0.728701		exex	0	-0.0629712	0.963257	10.8039	0.804399		dsx	0	0.110016	0.803029	11.409	0.66943		pan	0	-0.246683	0.842797	7.34526	0.73629
twi	0	0.0756247	0.857603	11.68	0.722702		D	0	-0.0613226	0.963257	13.4405	0.777267		pros	0	-0.0957129	0.803029	11.4742	0.678309		H2.0	0	0.151713	0.842797	9.77676	0.715265
dar1	0	-0.0786113	0.857603	11.2882	0.730376		ec	0	0.33486	0.963257	7.0682	0.823011		sens	0	0.126727	0.804829	11.2273	0.685431		lncRNA:CR43650	0	0.390126	0.842797	6.99037	0.729564
Hers	0	0.519205	0.873031	6.40656	0.748313		Imp	0	0.172453	0.963257	8.14373	0.822375		H2.0	0	0.173022	0.807235	9.77676	0.691916		bab2	0	0.0705426	0.842797	10.5833	0.734727
hh	0	0.0916348	0.892348	11.4194	0.769773		CLIP-190	0	-0.218544	0.968104	5.3866	0.835123		aox1	0	-0.0637191	0.841401	11.9392	0.725824		scro	0	-0.132937	0.842797	10.0101	0.726377
prd	0	-0.117939	0.895759	11.0074	0.777637		Sox102F	0	0.0286154	0.968563	10.5526	0.902118		Imp	0	-0.305746	0.848856	8.14373	0.736919		ANTP-C	0	0.0674958	0.842797	16.0808	0.717825
Ste12DOR	0	-0.209159	0.899153	7.74252	0.785524		Drgx	0	-0.0574031	0.968563	9.47631	0.854436		Kua	0	-0.0796572	0.866614	10.4005	0.766393		dsx	0	-0.092925	0.842797	11.409	0.72296
rib	0	0.0505396	0.916933	12.4903	0.806095		Kua	0	0.0288366	0.968563	10.4005	0.904702		Rx	0	0.0538756	0.866614	13.8546	0.76662		tup, ssp3	0	-0.0666327	0.849492	13.6423	0.746806
zfh2	0	0.0477677	0.921	10.9559	0.857688		optix	0	-0.0394232	0.968563	12.3533	0.863804		ac-sc	0	0.123613	0.866614	11.1461	0.75799		bk-Ptr	0	-0.353066	0.853194	7.63453	0.754749
H2.0	0	0.0814881	0.921	9.77676	0.855537		Np	0	-0.042923	0.968563	10.2303	0.903063		sr	0	-0.0566036	0.876845	12.4571	0.780488		CG15269	0	0.0658526	0.867917	11.6863	0.785957
gcm	0	0.0341709	0.921	12.1005	0.840204		eve	0	-0.0462169	0.968563	12.0163	0.841104		tup, ssp3	0	-0.0517318	0.886707	13.6423	0.794139		Rx	0	0.0508397	0.867917	13.8546	0.787939
tsh	0	-0.036332	0.921	13.8995	0.836086		fj	0	0.0341001	0.968563	10.9756	0.900714		ec	0	-0.400239	0.888641	7.0682	0.800753		kni	0	0.0497273	0.867917	13.1052	0.780234
inv-en	0	-0.0310503	0.921	14.2587	0.85726		rib	0	-0.0366075	0.968563	12.4903	0.864313		so	0	0.0754217	0.895734	11.254	0.812066		srp	0	0.0607694	0.867917	13.365	0.791617
bk-mam	0	-0.223058	0.921	5.74652	0.875456		gsb	0	-0.0383731	0.968563	13.2815	0.870753		grh	0	-0.0969417	0.89669	8.87165	0.81786		oc	0	0.0873269	0.867917	12.0925	0.77637
grn	0	0.0308653	0.921	13.8717	0.867679		ru	0	-0.031833	0.968563	13.3151	0.848231		erm	0	0.0466857	0.9102	12.1596	0.835184		Awh	0	0.0508922	0.868535	11.7233	0.796952
Poxm	0	0.0498822	0.921	11.5512	0.861368		byn	0	-0.0524684	0.968563	11.745	0.883496		Lim1	0	-0.0544191	0.913936	12.8345	0.843633		opa	0	0.0516549	0.874688	13.766	0.807405
fkh	0	0.033812	0.921	13.0953	0.839728		svp	0	0.0207549	0.968563	12.5277	0.890169		pan	0	-0.130375	0.933721	7.34526	0.872157		prd	0	-0.093255	0.883655	11.0074	0.825392
Sox100B	0	0.0360992	0.921	11.467	0.866779		Bx	0	-0.0487708	0.968563	9.21974	0.887543		sv	0	-0.0544503	0.933721	10.8542	0.869811		trh	0	0.0573126	0.883655	13.4294	0.823177
ec	0	0.268428	0.921	7.0682	0.868831		prd	0	-0.0417722	0.974965	11.0074	0.916039		Gsc	0	0.0271042	0.946936	12.4971	0.894906		bab1	0	0.0550496	0.89202	10.0769	0.838106
ct	0	0.0580508	0.921	12.7596	0.872368		klu	0	-0.0239069	0.976049	11.6337	0.92242		mael	0	0.228267	0.946936	5.49476	0.894628		ec	0	0.273739	0.897603	7.0682	0.848284
CG32532	0	-0.08358	0.921	9.64387	0.836105		so	0	0.0218373	0.983724	11.254	0.940483		nub	0	0.0228923	0.951294	13.8865	0.907993		sens	0	-0.0571731	0.899995	11.2273	0.85549
sens	0	0.0344432	0.945236	11.2273	0.908881		Doc1	0	-0.0149217	0.983724	13.0482	0.93882		Poxm	0	-0.034633	0.951294	11.5512	0.909479		gl	0	0.0758682	0.907903	9.34868	0.867995
dmrt99B	0	-0.0257944	0.945236	11.6654	0.905703		bin	0	0.0152204	0.985877	10.7949	0.949956		D	0	0.0182322	0.969135	13.4405	0.93186		ci	0	-0.164316	0.944594	5.64043	0.918644
zfh1	0	-0.0142655	0.957536	13.6018	0.93123		pros	0	0.00960097	0.985877	11.4742	0.96421		Doc1	0	0.0146323	0.971377	13.0482	0.939354		Gsc	0	0.0226365	0.944594	12.4971	0.91382
ph-p	0	-0.0992678	0.957536	7.12889	0.928083		gt	0	0.0418754	0.985877	7.78914	0.95995		dve	0	-0.0130046	0.974332	13.4001	0.947565		byn	0	0.0393423	0.944594	11.745	0.914871
bk-Ptr	0	0.0883671	0.958815	7.63453	0.94301		trol	0	0.0418754	0.985877	7.78914	0.95995		al	0	-0.00880735	0.981267	12.2231	0.960836		dpp	0	-0.0182437	0.962007	12.3108	0.940864
unpg	0	-0.0291561	0.958815	10.3473	0.938638		Gsc	0	-0.00508402	0.991257	12.4971	0.980364		CG15269	0	-0.0107066	0.981267	11.6863	0.965092		lov	0	0.0088471	0.979543	12.046	0.963397
Vsx1	0	-0.0130267	0.959331	13.2724	0.948789		cad	0	-0.00866528	0.991257	12.0786	0.97665		ind	0	-0.0453083	0.98329	6.08223	0.972484		SoxN	0	-0.00455315	0.981177	13.899	0.975785
ham	0	-0.0072466	0.97263	12.2002	0.967286		pan	0	0.00525407	0.994757	7.34526	0.994369		bk-Ptr	0	-0.0292943	0.987151	7.63453	0.981727		Ste12DOR	0	-0.0209891	0.981177	7.74252	0.9738
SoxN	0	-0.00183562	0.989583	13.899	0.989583		croc	0	-0.0013244	0.994757	12.6861	0.994757		fj	0	-0.00430739	0.988257	10.9756	0.988257		aox1	0	-0.00356438	0.984073	11.9392	0.984073

## Sheet: 4. PRE sites
chr	start	end
chr2R	20912324	20915828
chr2L	4995	6985
chrX	18312241	18313548
chr2L	8817156	8818610
chr2R	25051078	25054203
chrX	18308834	18310009
chr2R	25057783	25064442
chr2L	8824387	8827073
chr3R	30780848	30782692
chr2L	592989	596674
chr3R	16849218	16851552
chr3R	21444954	21447200
chr2R	9978147	9979772
chr3R	16846892	16849170
chr3R	6902034	6903356
chr3R	29552575	29553409
chr3R	29552566	29552571
chr3R	13876958	13879169
chr3R	6790563	6793210
chr3R	29556034	29558059
chr2R	20915954	20917534
chr3R	16882255	16883297
chr3R	4851686	4854031
chr3R	30765269	30768051
chr3R	13874312	13875620
chr3L	21476388	21477513
chr3R	6903401	6904876
chrX	16215966	16218314
chr3R	16946913	16950364
chr3R	21451205	21453268
chr3R	16811505	16812525
chr3R	16945167	16946879
chrX	16214103	16215065
chr2L	3608210	3611507
chr3R	21498673	21500519
chr3R	13875628	13876918
chr3R	16815457	16816675
chr3R	6849398	6850874
chr2L	21863296	21868345
chr2R	11540913	11543340
chr2L	20776205	20777843
chr2L	21844599	21850329
chr3R	16780469	16783659
chr3L	9016290	9020071
chrX	17774089	17775106
chr2L	596727	598444
chr2L	21868378	21869838
chr2R	25214652	25216347
chr3R	16886099	16886897
chr2L	3604769	3607912
chr3R	16718151	16719584
chr3R	16932093	16935560
chrX	16146720	16148676
chr3L	19662793	19664449
chr3R	6847750	6849145
chr3R	8188855	8191980
chr2L	20782666	20783694
chr3R	4832980	4836310
chr3R	16715379	16716330
chr3R	30763809	30764990
chr3R	23198145	23202751
chr2L	5420036	5422833
chr3R	21455972	21459432
chr3R	16939999	16943298
chrX	7626451	7627906
chr2R	14457681	14458917
chrX	16150234	16151135
chr3R	16719612	16721275
chr3R	8179024	8182509
chr3R	21433120	21439481
chrX	16148681	16149582
chr3R	16898005	16900327
chr3L	11927031	11927962
chr3L	19660852	19662683
chr3R	21459933	21461068
chr2L	18882504	18883463
chr3R	6922948	6924439
chr2R	25224725	25227164
chr2R	20902465	20904531
chrX	7203761	7204326
chr3R	6748969	6749925
chr3R	16868331	16870505
chr3R	6741058	6742939
chr3R	16828653	16830863
chr3R	16677534	16678944
chrX	9728618	9730678
chrX	5559764	5561241
chr2L	5457470	5462236
chr3L	14176482	14178622
chr3R	30772212	30773515
chrX	5593638	5594565
chr3R	16018585	16021533
chr3R	28584935	28586729
chr2R	11538384	11540274
chr3R	6892883	6894596
chr3R	7000389	7001566
chr3R	7036904	7038202
chr3L	21478966	21481567
chr2R	19271519	19272229
chr2L	5455988	5457409
chr3R	6912741	6914169
chr3R	6930042	6931261
chr3L	374254	380356
chrX	17767628	17769339
chr2L	21850846	21852006
chr2L	18879523	18882469
chrX	17779122	17780274
chr3R	13898561	13900280
chr3R	6911085	6912701
chr2R	14828106	14829826
chr3L	21459882	21461836
chrX	7204360	7206533
chr3R	16939278	16939976
chr2R	19274651	19276152
chr2L	5462391	5466891
chr3L	21597836	21599957
chr2L	21860480	21861966
chr2L	22018364	22020338
chr2R	23045739	23049195
chr3L	20621347	20622715
chr2L	3611526	3613447
chr3R	29691639	29693847
chr2L	18870904	18872798
chr2L	5454279	5455943
chrX	5607517	5609170
chr3L	14130982	14134597
chr2R	11560464	11562775
chrX	17801815	17805404
chr3R	16770478	16772709
chr2L	22023309	22025180
chr2R	23633683	23638799
chr2R	25109369	25113182
chr2L	15106746	15106757
chr3R	6831669	6834294
chrX	8757631	8758569
chr2L	18868920	18869882
chr2R	11525723	11530389
chr3R	16748534	16749266
chr2L	9581077	9583663
chr2L	5403265	5404496
chrX	4595930	4597490
chr2L	5374489	5380480
chr3R	25091689	25092977
chr2L	1969741	1971195
chr2L	18887582	18888334
chr3L	14578703	14579688
chr3R	16969237	16970887
chr3R	16025203	16026940
chr3R	8198839	8201331
chr2R	23642655	23644801
chr3L	20692392	20696311
chr2R	14455905	14456664
chr3L	9012791	9015032
chr3R	16023052	16025099
chr2L	18865941	18867164
chr2L	18867242	18868775
chr2L	5451500	5454187
chr3R	16963177	16964093
chr3R	13900378	13903328
chr2L	15106784	15110670
chrX	16138638	16139240
chr3R	30911674	30913355
chr2L	12083959	12086425
chr3R	16681574	16683430
chr2R	19268437	19271504
chr3R	6725099	6727354
chr2L	3831961	3832955
chr2L	3532095	3544870
chr2L	18795612	18797247
chr3R	29688535	29691570
chr3R	29525689	29528484
chr2R	14207095	14209056
chr3L	1363362	1365474
chr3R	25088370	25091637
chrX	17799278	17800469
chr3R	28546804	28548983
chr2L	5380644	5381103
chr2L	3823843	3827022
chr3R	13063547	13064893
chr3L	12689837	12691455
chr2L	5406773	5407477
chrX	16158087	16158806
chr3R	6784876	6786740
chr2R	15830663	15832728
chr2L	3827137	3827810
chr3R	16746799	16748249
chrX	8754903	8756302
chr2R	23630709	23633450
chrX	9693515	9694593
chr2R	23627236	23630551
chr3L	20619559	20621242
chr2L	11362342	11364160
chr2L	7003	9693
chr3R	13065054	13065981
chr3R	6931970	6933253
chrX	8804718	8806208
chr2R	23042193	23043736
chr3L	9040285	9042859
chrX	8758971	8759742
chrX	4589098	4590759
chr2R	23624249	23626058
chr2R	24844313	24845429
chr2L	21898854	21900159
chrX	17805816	17807042
chr2L	365819	371497
chr2R	12903527	12905816
chr3L	12651446	12653975
chr3L	19710	20135
chrX	19545287	19547609
chr3R	16917986	16919561
chr3R	6673729	6675448
chr3R	16745715	16746666
chr2R	25205864	25206992
chr2L	7301522	7302871
chr3L	9036830	9040099
chr2R	19276188	19277843
chr3R	6676995	6679221
chr2R	15834448	15837243
chr3R	30908748	30909645
chrX	9692437	9693198
chrX	17788748	17790899
chr2R	25113938	25114798
chr3L	7946732	7949364
chr3R	29571406	29572681
chr2L	12657124	12658472
chr3R	16957765	16959271
chr3R	6673695	6673721
chrX	8806398	8807858
chr2L	20115625	20117259
chr2R	14798154	14799996
chr2L	18872808	18876863
chr2R	11534889	11537112
chr3R	7936541	7937826
chr2L	12655248	12656222
chr2L	20769801	20771473
chr3L	12579713	12581089
chr3R	13889593	13890891
chr3R	8333381	8335378
chr2L	3578204	3582887
chr3R	13060269	13061963
chr3R	16857037	16858732
chr3R	25082153	25084787
chr3R	8276244	8279286
chr3R	6681233	6682467
chr3L	12691572	12696309
chr3R	16685281	16686874
chr2R	9192700	9196367
chr3R	13885535	13888381
chr2L	5408048	5409781
chr3R	12278275	12280110
chr3R	29566478	29567901
chr3R	16417033	16419029
chrX	7230398	7231164
chr3R	25080090	25082144
chr3L	1365553	1367711
chr3L	12578271	12579182
chr2R	20960399	20961844
chr3L	12590297	12591330
chr3R	12280275	12281848
chr3L	6902681	6905098
chrX	7604265	7605287
chr2L	6832845	6834410
chrX	18272593	18274556
chr2L	3834923	3838696
chr3R	16920255	16921951
chr2L	586087	586250
chr2L	5371926	5374335
chr2L	585064	586024
chr3R	6991525	6992478
chr2L	1954130	1955331
chr2L	12586614	12588084
chr2R	23645187	23647473
chr2L	375846	382604
chrX	8801249	8801834
chrX	17807160	17808232
chr2R	5725608	5728282
chr2L	7305441	7312089
chr2R	24850174	24853605
chr2R	22240967	22250198
chr3R	25094111	25096060
chr2R	25114844	25116366
chr3L	12591453	12592537
chrX	18269804	18272539
chr3L	12435268	12436106
chr3L	9004443	9009950
chr2L	15110983	15113932
chrX	16135413	16136633
chr3L	14599160	14600194
chr2R	14446623	14448543
chr3L	12436567	12439064
chr3R	16797164	16798423
chr3L	6988247	6990067
chr3R	16407317	16411180
chrX	7607742	7609090
chr3R	16031872	16033404
chr3R	16798435	16799208
chr3R	6970960	6971828
chr3L	13402276	13404096
chr3R	6966353	6967432
chr3R	16913385	16914380
chr3R	16734016	16734924
chr3L	13400571	13401952
chrX	8623974	8625446
chr3R	16763051	16764795
chr3R	4854036	4864501
chrX	8799026	8799935
chr3R	6969524	6970866
chrX	7209432	7210070
chrX	8650238	8652364
chr3L	6787164	6788562
chr3R	6811846	6814835
chr3L	12433427	12435158
chr3R	16413240	16415114
chr2L	12617456	12619214
chrX	7605500	7606136
chr3L	12576753	12578096
chr3R	16702512	16703886
chr2R	14789866	14791980
chr3R	16035396	16037005
chr3R	16402690	16405418
chr3L	19672449	19675290
chr3R	16423101	16424140
chr3R	6964385	6966106
chr3L	6789300	6791317
chrX	17797163	17798035
chrX	16132323	16133961
chr4	504453	509015
chr3R	15993037	15993670
chr3L	12609073	12610924
chr3R	13904708	13907872
chrX	7613835	7614868
chr2L	11358085	11359970
chr3L	12586477	12587365
chr3L	13404142	13405249
chr3L	14118620	14119498
chrX	5579018	5580065
chr3R	18063051	18064582
chrX	18276745	18277502
chr3R	21382323	21383137
chr3L	9033069	9036692
chr3R	18120989	18122643
chr3L	14600328	14601193
chr3R	10664307	10665963
chrX	17760115	17761375
chr3L	1177833	1179187
chr3R	23290405	23292816
chr2L	6820999	6822454
chr3R	30789243	30789884
chr2L	5427069	5430493
chrX	22432922	22433329
chrX	9736068	9736430
chr3L	12431882	12433288
chr2R	22256093	22260294
chr4	501189	504301
chr3L	3878585	3879826
chr2R	25200976	25201709
chr3R	8208324	8209620
chr2L	1642581	1645905
chr3R	4826234	4827230
chr2R	11473808	11477344
chr3L	3842549	3848255
chr3R	11370979	11373966
chrX	7195368	7196705
chr2L	15425039	15426612
chr3L	1176608	1177647
chr3R	21416213	21417480
chrX	17814386	17815519
chr2L	11381951	11383597
chrX	9736637	9736748
chr3R	16400836	16402590
chr3R	6682950	6683730
chrX	8813186	8813787
chr3L	12430274	12431477
chr2L	21875298	21877332
chr2L	20119970	20121571
chr2R	8023817	8026749
chrX	18282161	18282923
chr2L	9607780	9608986
chr3L	12627250	12628577
chrX	18266093	18268571
chr2R	24812863	24815881
chrX	9738682	9739469
chr2L	12634815	12637595
chr2L	12592909	12595635
chr2R	23619969	23623119
chr3R	4872773	4875712
chr3R	10660409	10662527
chr3R	26097321	26099040
chr3L	3875243	3878497
chr3R	21378139	21381126
chr2L	497525	508597
chr2L	3592864	3600972
chr2R	14211145	14213377
chr2R	9988032	9989567
chr2R	12995045	12998093
chr2L	18904819	18905905
chr2L	8880902	8881798
chrX	18243095	18244052
chr4	1097463	1099002
chr3L	12575079	12576152
chrX	7194392	7195363
chr3L	12467174	12468760
chr2R	11465193	11470154
chrX	8636203	8638286
chr2R	8018294	8019770
chr3R	29506085	29508831
chr2R	11478481	11479708
chrX	17314011	17316005
chrX	17312831	17313918
chr3L	391947	393377
chr3R	10621884	10622975
chr2R	8028869	8033556
chr3R	13956213	13957356
chr3R	4870082	4872559
chr2L	11444884	11447767
chrX	9770791	9772093
chrX	8618033	8618871
chr3L	3625866	3627276
chr3R	4864695	4868421
chr3R	26099065	26100503
chrX	8656047	8657895
chr2L	21827736	21829422
chr4	1088095	1089492
chr3L	12441940	12443454
chrX	2434762	2436114
chr3R	23292836	23299505
chrX	8640197	8641517
chr3L	3624328	3625568
chr2L	12597020	12598968
chr3L	12611319	12613078
chr2R	24369223	24372057
chr2L	1972338	1973868
chr3R	13057067	13057883
chr2L	5475253	5477522
chr3L	21584473	21585336
chrX	4617115	4617830
chr3L	12614755	12617685
chr2L	6019616	6022334
chrX	4616203	4617026
chrX	9772924	9773773
chrX	8617356	8617987
chr3R	23129498	23139723
chr3L	19682404	19685980
chrX	9746198	9746843
chr2R	13000535	13005474
chr3L	1463239	1465209
chr2R	12991503	12993533
chrX	17396894	17398128
chrX	9741567	9742715
chr2L	21923329	21924871
chr2R	19253583	19254586
chr3R	4898970	4900994
chr3L	3622620	3624101
chr3R	31083345	31083857
chr3R	31083867	31084905
chr3R	31085389	31085620
chrX	8643330	8644452
chr3R	7312476	7313975
chr3R	21386812	21388095
chr3R	31085725	31087182
chr3R	23190422	23194217
chr2R	12888263	12889985
chr3L	1102154	1103318
chr2R	24341393	24343419
chr2R	22268691	22272202
chr2L	12640872	12641926
chr3L	1369184	1370912
chr2L	546971	551042
chr2L	1648207	1649452
chr3R	18124791	18126887
chr3R	21376075	21377690
chr3R	25188155	25190344
chr3R	12244300	12245915
chr2L	12601433	12602338
chr2R	12990256	12991479
chrX	9303816	9306831
chr2R	11575150	11576088
chr2L	2453017	2456017
chr3R	23140811	23146301
chr3L	14156717	14157658
chr2R	13031862	13034456
chr3L	1456603	1460334
chr3R	31060533	31064292
chrX	18257988	18258795
chr2R	24343452	24344591
chr2R	9191292	9192298
chr3R	16037731	16040609
chrX	9773831	9774882
chr3R	7308905	7311627
chr3L	12642801	12644566
chrX	8790758	8791449
chr3R	4901028	4904137
chr3R	13861175	13862534
chr2R	12988856	12990188
chr3L	431989	435180
chr2L	12577678	12579555
chr2L	3840260	3841994
chr2L	1973930	1974547
chr3L	1098245	1102126
chrX	16174978	16175693
chr2L	508789	512147
chrX	18256630	18257670
chr2R	13037988	13043091
chr3R	11352150	11355268
chr2L	12602446	12603400
chr2R	13030584	13031556
chr2L	21796146	21799903
chr3L	11010174	11011419
chr2R	22272347	22276043
chr2R	13024875	13026124
chr3R	26091454	26094759
chr2L	3550932	3560481
chr2R	13007719	13008985
chr2L	5443232	5445993
chr3R	8171663	8175714
chrX	8659145	8660156
chr3R	4878191	4884232
chrX	9299111	9301153
chr2R	13026204	13027479
chr3R	8215237	8216708
chr2L	18782348	18784425
chr3R	13857600	13859683
chr3L	14145055	14147233
chr3L	12701570	12703604
chr2R	8050863	8051718
chrX	9294035	9295135
chr2L	3661567	3663349
chr2R	11789841	11790669
chr2R	13014024	13016536
chr2L	2445652	2452988
chrX	8819358	8820100
chr3R	7307786	7308684
chr2R	13027781	13030564
chr4	844230	844927
chr2R	12886013	12887495
chr2L	15333136	15335160
chr2R	13016736	13018620
chr3R	10532025	10533204
chr2R	13034683	13036511
chr2L	5489012	5490522
chr3R	21560566	21562337
chr2R	13020156	13024586
chr3L	6783315	6784572
chr3R	21408383	21408887
chr2R	8014808	8015781
chr3R	13859775	13859800
chr2R	13018637	13020050
chr3R	16041246	16041728
chr2L	21878668	21880347
chr3R	25137345	25139624
chr2L	1649462	1650377
chr2R	11576213	11577494
chr3R	10516779	10520203
chr2R	12953886	12959339
chr3R	25183103	25185547
chr3L	11007683	11009954
chr2R	24861391	24862886
chrX	8785569	8786190
chr3L	1441716	1443760
chr3R	13859820	13860892
chr3L	5850874	5851841
chr3R	10529959	10531999
chr2L	552026	553079
chr2R	13010930	13012130
chr3R	13920837	13922680
chrX	10818640	10819625
chr2L	18735281	18736278
chr3L	21806645	21808467
chr2R	11482544	11483597
chr2L	3560515	3563273
chr3R	10613266	10617625
chr2R	13012333	13013858
chr3R	13850361	13852201
chr3R	13852682	13854353
chr2R	12986723	12988410
chr2R	7416589	7420268
chrX	9283800	9284947
chr3R	8130737	8136622
chr3L	3884965	3886366
chr2L	21794172	21795758
chrX	8669065	8670289
chrX	17318128	17318762
chr3L	12572060	12572791
chr3R	10564681	10565368
chr3R	10561994	10563089
chr3R	10535452	10536440
chr2L	18858848	18859570
chr3R	4905734	4907266
chrX	8660226	8661759
chr2L	16421746	16423756
chr3L	21604119	21604901
chrX	10816688	10817649
chr3R	10526613	10529007
chr3R	8226925	8228830
chr2L	5504591	5506283
chr3R	26080802	26081763
chr3L	21808480	21809226
chr2L	2460567	2464088
chr3L	5851854	5854517
chr3R	23299845	23302103
chr2L	1650494	1652037
chr2L	16434200	16435013
chr4	806815	808955
chr3R	15633260	15635303
chr3R	7306549	7307275
chr2L	3564447	3568301
chr2R	25098997	25100769
chr2R	11483665	11485478
chr2R	8014136	8014658
chr2L	1666752	1671791
chr3R	13848458	13850342
chr2R	9068032	9068809
chr3L	3632718	3633464
chrX	17754529	17755347
chr2R	12984173	12986479
chr3R	18069802	18070650
chr2L	5501147	5502388
chr3R	27196595	27197730
chr2R	14213430	14215055
chr3R	27193278	27196409
chr3R	17556851	17558169
chr2R	15846672	15848311
chr3R	10643389	10644680
chr3L	12571158	12572054
chrX	17345249	17346538
chr3R	13932016	13933244
chrX	8676160	8677500
chrX	4411060	4412066
chrX	588783	589355
chr3R	27197745	27199458
chr2L	1672980	1674765
chrX	10815366	10816185
chr2L	8846497	8847656
chr2R	14807414	14809002
chr2R	15848421	15849096
chr2L	7356289	7357576
chrX	8730056	8731119
chr4	989195	990820
chr3R	10673493	10674953
chrX	9282720	9283445
chrX	9777475	9779124
chrX	4412279	4413786
chr2L	16438344	16439176
chr2L	3842600	3845933
chr2L	14410952	14412039
chr3L	19686761	19687876
chr3R	17558252	17560360
chr3R	23146382	23149914
chr3L	12458679	12460215
chrX	8662036	8662576
chr2L	21882780	21884433
chr2L	489843	492605
chr2L	7357594	7361029
chrX	8665811	8668630
chr2R	12983041	12984068
chrM	13175	13410
chr3L	14111357	14112203
chrX	7525339	7527249
chr2L	3657812	3659358
chr3R	8153155	8156416
chrX	10815211	10815240
chr2L	7353401	7356207
chr3L	1096712	1097948
chr3R	7951569	7953232
chrX	9685495	9687210
chr2L	391270	393086
chr3R	8164285	8167519
chr2L	11964603	11967174
chrX	4554586	4555662
chr3R	4895349	4896258
chr2L	2127206	2128118
chr2L	3845953	3851482
chr4	703460	706252
chr3R	7962286	7964156
chr2L	14410100	14410930
chr3R	8149880	8153114
chr2R	12882624	12885487
chr3R	23313314	23314930
chr2R	11512860	11514142
chr3R	27214113	27216040
chr2L	21886697	21888372
chr3R	13937932	13939363
chr3L	12456348	12457401
chrX	2517305	2518725
chr3R	27204213	27206669
chr2L	11970135	11971620
chr2L	18934489	18937346
chr2R	12959402	12960747
chr3R	10574779	10574784
chr2L	6544629	6548631
chrX	4423564	4426310
chr3R	7953954	7956004
chr2R	12966155	12971375
chr2R	12960827	12963420
chrX	4553714	4554512
chr2L	16406076	16407444
chr3R	16655285	16656043
chr3R	27199792	27202595
chr2L	603488	609014
chr3R	18109162	18110742

## Sheet: 5. Promoters
chr	start	end	gene	1734_239_wing	1808_239_wing	1809_239_wing	1854_239_wing	1856_239_wing	1857_239_wing	1796_239_eye	1797_239_eye	1812_239_eye	1813_239_eye	1858_239_eye	1860_239_eye	1861_239_eye	1750_239_>Vg	1751_239_>Vg	1874_239_>Vg	1875_239_>Vg	1880_239_>Vg	1881_239_>Vg	1882_239_>Vg	1883_239_>Vg	1774_239_>K27M>Vg	1775_239_>K27M>Vg	1868_239_>K27M>Vg	1869_239_>K27M>Vg	1870_239_>K27M>Vg	1871_239_>K27M>Vg	1872_239_>K27M>Vg	1873_239_>K27M>Vg	1782_239_>K27M	1783_239_>K27M	1862_239_>K27M	1863_239_>K27M	1864_239_>K27M	1865_239_>K27M	1866_239_>K27M	1867_239_>K27M	1884_239_>Pc_RNAi	1888_239_>Pc_RNAi	1889_239_>Pc_RNAi	1890_239_>Pc_RNAi	1891_239_>Pc_RNAi
chr2R	12037307	12037308	128up_1	195	221	344	228	184	572	182	117	668	419	494	468	495	501	79	0	21	235	394	604	886	213	189	548	289	334	180	28	170	304	119	429	688	405	702	365	131	1155	451	170	367	440
chr3R	18242439	18242440	14-3-3epsilon_1	197	540	502	42	235	382	154	103	94	398	620	394	220	140	273	118	50	74	110	340	135	155	209	40	220	228	284	0	88	363	71	40	314	360	214	336	34	932	599	297	339	354
chr2R	10104161	10104162	14-3-3zeta_1	4	113	74	0	0	3	10	9	0	77	260	62	110	14	0	0	12	0	22	0	0	33	0	38	17	22	0	0	0	0	13	13	0	15	14	60	0	0	4	69	38	0
chr2R	10103078	10103079	14-3-3zeta_2	5	44	0	0	152	437	12	14	2	222	78	62	124	33	48	0	12	0	4	0	214	10	3	112	59	114	85	1	0	9	77	54	30	46	0	15	238	142	68	14	61	254
chr2R	10101045	10101046	14-3-3zeta_3	335	1603	674	266	1037	2127	261	338	1009	1422	1113	680	794	722	647	0	1049	166	620	350	327	317	313	341	848	653	342	362	0	458	217	643	973	708	719	427	349	1754	1161	378	729	423
chr2R	10099688	10099689	14-3-3zeta_4	451	1797	1365	818	1138	3044	488	600	1443	2639	1320	1112	1570	888	1077	0	756	246	1087	590	1917	403	901	1580	1225	1943	766	198	0	638	426	1818	980	1211	1924	913	409	2420	2536	914	1457	724
chr3R	14125540	14125541	140up_1	298	902	668	344	936	1026	356	291	965	1881	1204	777	655	559	744	68	373	99	375	442	865	317	626	1157	629	516	268	140	158	506	127	351	923	958	300	518	547	1250	1359	634	982	332
chr3R	18242730	18242731	143E_1	240	403	316	58	313	551	147	125	315	437	565	353	254	324	260	118	50	178	22	269	176	131	257	91	399	237	208	0	178	419	87	91	300	451	259	290	113	912	485	272	458	380
chr2R	20111510	20111511	18w_1	647	764	322	262	541	1394	470	489	316	931	1110	612	580	1078	908	0	654	461	508	829	1067	296	554	1095	1308	883	791	414	11	387	328	637	705	562	1390	524	523	1239	849	729	758	681
chr2L	8366045	8366046	2AAA_1	374	1114	589	109	201	1167	294	269	681	1391	962	616	1091	586	735	34	683	41	257	316	539	242	472	931	785	499	154	329	109	444	244	291	669	558	725	291	239	1418	1455	600	395	555
chr3R	13155686	13155687	2mit_1	0	0	0	0	0	0	0	4	0	0	0	0	0	0	0	0	39	0	0	0	0	6	0	0	0	0	0	0	0	0	0	0	0	0	0	0	0	0	0	0	0	0
chr4	958146	958147	4E-T_1	61	214	65	42	57	276	68	58	240	548	227	238	146	89	0	0	215	42	165	169	125	21	81	82	291	9	45	0	0	203	34	225	244	356	232	156	47	832	509	2	192	326
chr3R	24108948	24108949	4EHP_1	1665	7215	3261	1440	2128	4317	1237	1086	2823	6495	3180	2765	3723	2414	1335	111	1426	713	2531	2077	4712	1139	1660	2973	2142	3868	1054	897	247	1669	1756	2537	3215	3357	3275	1877	2782	7247	3852	1643	3459	2522
chr2R	19067158	19067159	5-HT1A_1	0	0	0	0	0	0	0	0	0	0	0	0	0	0	0	0	2	0	0	144	0	0	0	0	46	0	0	0	166	0	9	0	0	0	0	0	0	0	0	46	0	0
chr2R	19032641	19032642	5-HT1B_1	2	0	12	0	0	0	0	1	0	0	0	0	0	0	0	0	0	0	0	0	0	0	6	0	8	0	0	0	0	0	0	0	0	0	0	0	0	0	0	0	84	0
chr3R	4612875	4612876	5-HT2A_1	0	0	0	0	0	0	0	2	0	0	0	0	0	0	0	2	0	0	0	0	0	0	0	8	0	0	0	0	0	3	0	0	0	0	0	0	0	0	0	0	0	0
chr3R	8578182	8578183	5-HT2B_1	0	0	0	0	0	0	0	0	0	0	0	0	0	70	0	0	0	0	0	0	0	0	0	0	0	0	0	0	0	0	0	0	0	0	0	0	0	10	0	0	0	0
chr3R	31016836	31016837	5-HT7_1	4	0	0	0	0	0	4	13	0	1	0	0	0	0	0	0	0	0	0	0	0	0	0	0	0	4	0	0	0	0	0	0	0	0	0	0	0	0	0	0	0	0
chr3R	25045144	25045145	5PtaseI_1	134	946	442	96	504	1089	241	151	782	605	683	664	732	338	445	160	583	223	690	642	620	203	271	1091	721	568	182	72	0	487	244	197	551	856	1071	606	42	911	1085	485	671	594
chr3R	5376839	5376840	7B2_1	18	8	0	0	66	16	36	24	90	168	220	26	43	67	0	0	88	0	0	108	0	27	33	0	64	0	0	5	0	16	0	0	0	158	30	42	33	42	345	15	117	274
chr3L	19472227	19472228	825-Oak_1	6	0	41	0	10	44	4	16	48	11	8	21	52	0	0	0	0	0	0	0	0	2	5	13	0	3	0	0	0	51	30	0	75	38	52	12	0	0	14	11	34	50
chr2R	22136971	22136972	a_1	56	195	0	0	1	310	33	78	0	6	142	100	44	65	99	0	128	38	64	86	28	22	1	160	5	144	0	2	0	102	22	0	242	92	0	106	30	3	91	18	70	148
chr2R	23957856	23957857	a-catenin-rel_1	191	757	582	215	56	570	167	125	287	758	120	267	576	277	169	0	135	68	420	95	278	132	174	723	250	145	132	20	0	96	136	490	330	521	249	175	205	438	687	227	622	503
chr3L	17023740	17023741	a10_1	6	112	21	0	0	29	15	11	0	98	0	0	83	77	69	0	0	1	0	0	48	14	3	1	120	0	0	0	0	9	28	98	5	0	0	37	117	0	0	0	67	0
chr2L	13021298	13021299	A16_1	66	212	0	9	138	739	149	75	180	240	486	415	334	126	150	168	85	282	397	370	298	67	149	360	498	144	226	93	28	168	90	125	316	491	235	409	36	306	269	452	287	0
chr3L	10516002	10516003	A2bp1_1	329	394	307	69	254	1090	212	167	249	386	475	424	210	234	227	0	201	37	351	162	332	90	177	332	398	509	175	126	0	221	359	325	388	338	385	250	378	553	690	324	342	407
chr3L	10481411	10481412	A2bp1_2	0	0	0	0	0	0	0	0	0	0	0	0	172	0	0	0	0	0	0	0	0	0	0	0	0	0	0	0	0	0	0	0	0	0	0	0	0	0	0	0	0	0
chr2L	16329108	16329109	A36A_1	332	991	915	530	766	1850	352	256	511	668	786	497	683	488	520	0	277	192	156	600	1826	301	487	684	420	927	266	314	0	575	456	1116	763	840	845	829	433	2106	1940	448	1111	493
chr2L	1329160	1329161	a5_1	0	0	0	0	0	0	0	6	28	0	0	0	0	0	0	0	0	0	0	0	0	24	0	0	0	0	0	0	0	0	0	58	0	0	0	0	0	0	0	0	0	0
chrX	1695888	1695889	a6_1	136	694	89	60	225	216	77	111	267	776	370	168	582	276	424	0	178	46	325	66	743	143	114	616	575	685	294	124	0	84	103	395	465	389	472	309	260	497	496	267	459	161
chr2L	6255843	6255844	AANATL2_1	0	0	0	0	0	86	0	4	0	54	0	0	58	28	0	0	0	0	0	0	0	3	0	0	0	0	0	0	0	13	0	0	0	38	0	8	0	0	0	38	0	0
chr2L	6717653	6717654	Aatf_1	52	365	180	149	538	415	149	126	270	594	548	427	216	278	253	0	562	0	722	427	494	161	193	700	291	566	302	149	2	228	207	740	382	543	730	405	390	525	163	300	376	103
chr2L	8381723	8381724	Aats-ala_1	783	5319	1323	883	1891	3916	712	677	1960	4263	2522	2788	2804	1667	1241	514	886	464	1798	446	2368	658	1168	2090	1731	1373	510	650	0	1029	644	2516	2033	2012	3085	1027	697	3462	3533	1686	2952	1706
chr2L	8381492	8381493	Aats-ala_2	751	5121	1187	871	1873	4009	674	588	2090	4213	2488	2609	2741	1472	1191	640	630	424	1876	513	2715	655	1125	2083	1650	1271	496	697	0	1046	673	2789	1955	2041	2883	1096	666	3344	3667	1593	3049	1857
chr3L	5146140	5146141	Aats-ala-m_1	333	766	296	364	646	1280	536	361	470	736	863	1281	902	918	480	334	445	239	716	530	501	344	458	1719	625	977	404	126	118	478	299	560	775	526	1493	674	388	1236	920	483	1023	707
chrX	15844124	15844125	Aats-arg_1	902	1597	1696	544	1552	2126	743	570	750	2748	1471	1420	1799	1107	1041	58	678	513	1517	845	2430	579	874	1912	1298	1785	697	657	26	986	894	958	1365	1485	2078	929	1195	2911	3414	1128	2219	908
chr2R	12877006	12877007	Aats-asp_1	0	0	0	0	0	108	94	103	241	276	118	294	127	132	112	2	172	0	100	0	150	0	3	128	31	38	0	0	25	94	81	362	219	777	9	210	364	740	638	123	415	167
chr3R	23955498	23955499	Aats-glupro_1	65	323	244	0	12	592	92	121	316	226	279	155	451	152	114	0	0	24	281	90	386	82	42	774	250	32	324	38	0	80	3	380	538	205	132	140	0	336	38	140	234	152
chrX	18515445	18515446	Aats-his_1	122	190	138	0	58	261	119	32	128	239	303	372	100	206	180	0	68	0	184	77	481	53	91	40	189	43	14	0	0	119	70	317	272	200	30	156	184	202	315	98	25	12
chr3L	4825855	4825856	Aats-leu_1	86	430	244	80	594	801	203	220	545	976	698	584	508	435	232	49	745	15	208	384	516	108	293	1321	518	518	160	226	46	449	196	101	442	601	203	498	403	623	787	688	738	386
chr3R	14259986	14259987	Aats-met_1	35	0	0	0	50	589	62	54	0	63	98	306	204	62	122	17	174	0	4	30	146	40	130	168	34	193	190	20	66	87	0	0	244	69	226	113	0	184	162	174	0	0
chr2R	13968308	13968309	Aats-phe_1	169	712	177	235	256	869	157	111	248	492	791	451	573	339	351	110	214	132	334	60	445	130	158	342	671	919	296	141	0	287	150	485	830	233	256	295	0	728	400	393	437	596
chr3L	2651838	2651839	Aats-pro_1	182	981	105	31	228	1457	153	136	710	729	1117	922	679	330	191	106	480	345	890	327	995	241	427	1668	461	379	203	377	2	408	121	428	730	845	525	494	1192	1617	774	524	882	290
chr3R	15340668	15340669	Aats-ser_1	416	1473	497	342	389	1746	348	307	636	1222	697	905	783	665	358	104	957	257	443	1314	1085	224	392	1331	458	690	59	546	38	400	191	435	609	651	460	327	325	1723	1482	320	751	814
chr2L	12104374	12104375	Aats-thr_1	128	554	143	415	421	465	178	161	257	704	647	563	871	310	234	0	726	34	443	856	877	128	154	705	888	246	30	72	90	412	90	486	740	279	298	434	318	1160	778	345	485	480
chr3R	9266879	9266880	Aats-trp_1	147	904	500	180	609	1167	309	220	611	921	1180	861	493	330	254	0	417	20	672	142	1207	332	568	1304	510	1164	437	177	74	608	276	934	1224	895	1339	568	160	1223	825	633	852	519
chr3L	16419301	16419302	Aats-tyr_1	298	1123	626	134	433	1664	451	395	312	1185	1021	970	609	1043	409	0	1074	167	814	258	1442	233	307	1379	1050	916	114	427	0	708	150	686	675	853	1059	631	572	1399	800	469	606	298
chr2R	24783469	24783470	Aats-tyr-m_1	663	1648	522	199	921	2383	798	689	1121	2048	2945	1844	1800	1338	1115	0	1427	412	805	2283	2502	606	901	2207	1792	1823	871	999	431	743	771	1808	2034	2085	1520	1271	1340	3330	3361	1083	2156	946
chr2L	11234835	11234836	ab_1	0	0	0	0	0	0	0	0	0	0	0	0	8	0	0	0	0	0	0	118	0	4	1	0	0	0	0	0	0	22	0	0	0	0	110	0	0	9	0	0	0	0
chr2L	11211870	11211871	ab_2	179	77	187	30	316	746	94	114	121	363	357	441	293	273	318	1	242	108	367	118	185	166	230	396	376	288	189	39	0	153	211	0	350	147	288	276	224	768	409	330	277	112
chr2L	11210680	11210681	ab_3	78	163	150	0	268	209	43	82	81	260	28	136	203	418	297	61	23	28	251	210	423	136	50	171	76	189	158	0	0	180	57	12	245	171	42	180	0	252	16	98	93	64
chr3R	16830042	16830043	abd-A_1	11	0	0	0	0	0	0	0	0	0	124	1	0	0	0	0	0	0	0	0	0	0	0	0	0	0	0	0	0	0	0	0	0	0	0	60	0	3	0	0	66	0
chr3R	16829751	16829752	abd-A_2	11	0	0	0	0	0	0	0	0	6	0	1	0	0	0	0	0	0	0	0	0	0	0	0	0	0	0	0	0	1	0	0	0	0	0	36	0	2	0	0	65	0
chr3R	16828090	16828091	abd-A_3	1	0	0	0	0	0	0	0	0	33	0	0	66	42	0	0	0	0	0	0	5	10	0	0	0	0	0	0	0	28	0	0	0	0	0	0	0	0	0	0	0	0
chr3R	16972235	16972236	Abd-B_1	0	14	0	0	0	0	0	4	30	66	32	0	0	0	0	0	102	0	0	20	0	0	0	95	21	0	0	0	0	1	0	0	94	0	0	0	2	0	0	18	0	0
chr3R	16944268	16944269	Abd-B_2	0	0	0	0	0	22	0	0	0	64	0	0	0	0	0	0	0	0	0	0	0	26	0	0	0	0	0	0	0	0	0	0	0	2	0	0	0	0	0	0	0	59
chr3L	16647881	16647882	Abl_1	133	438	329	104	7	812	220	191	127	650	298	620	253	476	291	0	55	246	242	427	515	109	152	723	467	592	140	0	176	252	100	388	612	564	493	514	387	437	358	203	236	515
chr2L	10975290	10975291	abo_1	137	1034	281	393	1031	704	330	270	386	736	567	980	489	488	369	13	481	288	915	855	1354	271	376	1100	393	978	486	282	103	358	171	819	1079	890	919	812	478	1127	1298	411	859	332
chr3L	13486272	13486273	Abp1_1	229	463	416	380	214	852	229	122	539	607	632	409	202	493	253	10	561	88	132	114	463	134	180	561	166	602	433	14	28	333	41	243	374	344	1001	341	286	800	581	574	279	122
chr3R	4233045	4233046	abs_1	210	676	130	126	699	1503	317	181	180	1016	538	689	738	303	446	0	671	209	732	922	951	236	284	842	597	1168	146	289	11	305	185	452	1060	744	611	505	220	1427	1001	1136	1199	507
chrX	15554278	15554279	Ac13E_1	87	0	43	0	32	419	112	109	74	225	13	136	74	244	128	0	188	0	150	62	65	90	109	204	280	30	0	110	46	57	104	0	114	168	0	127	0	202	163	34	12	0
chr2L	21632586	21632587	Ac3_1	0	0	0	0	0	0	15	40	0	93	161	108	0	26	27	0	0	0	0	0	0	5	0	62	0	24	0	68	0	3	8	89	24	36	54	8	0	0	92	86	54	104
chr3L	19939244	19939245	Ac76E_1	4	0	0	0	80	0	0	0	0	0	0	0	116	0	0	0	0	0	0	0	0	16	34	0	0	0	0	0	0	0	0	0	0	0	0	0	0	0	44	0	0	0
chr3L	21171925	21171926	Ac78C_1	0	0	14	0	7	293	6	6	12	64	0	46	0	0	6	0	0	0	0	0	0	0	4	63	96	0	0	0	0	8	10	0	0	11	0	22	0	0	72	0	0	0
chr3L	21145872	21145873	Ac78C_2	0	15	0	0	0	0	0	6	0	0	0	0	0	0	0	0	0	0	0	0	0	1	0	0	0	0	0	0	0	0	0	0	0	0	0	0	0	0	0	0	0	0
chr3R	25812553	25812554	Acam_1	4	0	0	0	114	0	0	0	0	8	0	0	0	0	0	0	84	0	0	0	0	0	9	0	0	0	0	0	160	0	0	0	0	22	0	0	0	0	0	0	0	0
chr2R	7991928	7991929	ACC_1	0	0	0	0	0	0	1	8	0	2	62	46	6	53	0	0	0	112	2	0	0	2	8	0	0	0	0	0	0	30	0	0	0	13	0	0	0	0	75	0	46	0
chr2R	7989711	7989712	ACC_2	561	1454	1173	606	1638	3282	772	643	723	2487	2232	1572	2130	1077	757	49	1941	214	1072	393	1813	504	824	1555	1598	1601	693	485	165	860	720	1173	1395	1578	2125	1290	1096	2117	1442	1108	1153	1252
chr2R	7987235	7987236	ACC_3	0	20	4	0	0	110	14	21	38	62	90	32	0	123	40	0	0	0	0	0	14	13	8	25	83	0	0	0	0	20	0	0	14	136	256	44	0	0	0	74	76	0
chr2R	7984062	7984063	ACC_4	138	392	99	110	152	669	120	101	142	334	200	147	166	184	186	0	259	128	148	190	0	39	86	214	311	174	108	55	0	63	136	62	3	221	0	64	0	355	177	125	112	122
chr3L	21280267	21280268	AcCoAS_1	32	111	71	0	242	389	68	49	2	145	503	194	113	20	68	0	119	16	21	0	140	31	40	83	87	107	0	110	0	142	26	25	86	57	34	91	222	346	23	23	32	35
chr3R	13259516	13259517	Ace_1	7	1	0	33	0	9	5	3	0	109	0	0	0	0	0	0	232	0	1	0	0	17	1	0	0	0	0	0	0	26	44	0	0	33	0	13	0	0	0	44	0	0
chr2L	8521934	8521935	Acer_1	26	0	0	0	32	236	40	8	118	116	129	0	5	40	178	0	2	0	0	28	124	7	40	0	100	128	0	161	0	78	0	22	0	154	4	52	0	0	17	62	0	233
chr3R	13258770	13258771	ACES_1	14	0	0	0	0	0	32	48	46	65	112	0	11	0	0	0	168	0	0	0	0	22	2	0	23	0	0	0	0	12	0	122	0	104	0	24	0	0	192	206	49	0
chr3R	31794012	31794013	Acf1_1	401	1127	833	313	965	1599	370	354	488	1140	1095	1377	1104	808	496	53	750	437	481	201	924	307	511	1192	678	1081	171	409	0	684	650	887	993	1057	1155	639	652	1198	1239	856	975	707
chr2R	12515035	12515036	achi_1	1068	2869	1191	760	1718	3067	455	398	1478	2956	1737	1855	2061	1081	1087	190	642	394	1845	1300	3515	661	1110	1989	929	3014	473	405	8	933	557	1067	1913	2316	1614	1273	1227	3344	2531	1257	1872	1029
chr2R	12514371	12514372	achi_2	422	1046	300	290	765	1375	304	227	742	958	550	929	636	422	629	0	652	188	1410	721	2205	304	395	1102	831	1744	276	286	0	470	400	599	722	1150	745	949	731	2028	1143	709	832	510
chrX	15379063	15379064	acj6_1	0	0	0	0	0	0	0	0	0	8	0	0	0	0	0	0	0	18	0	0	6	0	0	2	0	0	0	0	0	0	0	0	0	0	166	0	0	2	0	0	0	0
chr3L	4108186	4108187	Ack_1	168	730	196	164	242	674	173	123	330	638	183	382	393	320	190	0	265	153	266	464	289	118	151	241	325	265	2	55	120	275	219	162	358	260	202	292	190	567	701	215	546	506
chr2R	13152676	13152677	Ack-like_1	199	871	393	135	157	770	204	169	217	1181	295	403	511	541	304	196	326	88	779	586	694	162	202	637	628	686	257	269	0	363	118	293	428	667	484	380	507	537	785	673	714	865
chr2R	21389404	21389405	Acox57D-d_1	0	36	0	0	0	0	10	2	110	0	0	0	0	0	13	0	2	10	0	0	0	0	0	0	0	76	0	0	0	38	11	0	74	0	0	0	0	0	0	0	0	30
chr2R	21386625	21386626	Acox57D-p_1	122	466	328	394	428	1179	365	206	58	741	825	906	426	366	315	0	402	246	288	506	394	195	349	1222	549	378	142	148	60	400	289	403	627	585	820	713	462	1167	578	310	706	364
chr2R	21386345	21386346	Acox57D-p_2	139	518	332	394	292	1367	400	214	116	836	991	1003	472	412	382	0	596	212	241	487	453	182	444	1350	477	368	142	148	112	439	340	473	649	632	747	716	429	1552	664	385	714	326
chr2L	3693907	3693908	Acp24A4_1	0	0	0	0	0	46	0	0	0	0	0	0	0	0	0	0	0	0	0	0	0	0	0	0	0	0	0	0	0	0	0	0	0	56	0	0	248	0	0	0	0	0
chr2L	5893891	5893892	Acp26Aa_1	0	0	3	0	110	0	0	0	0	0	0	0	0	0	0	0	0	0	0	0	0	2	0	0	0	0	0	0	0	0	0	0	0	0	0	0	0	0	0	0	0	0
chr2L	8393237	8393238	Acp29AB_1	0	0	0	0	0	0	29	6	2	89	0	46	22	38	62	0	0	0	0	0	22	3	0	100	11	0	0	7	0	0	0	0	0	0	178	0	0	27	0	0	0	35
chr2L	11015627	11015628	Acp32CD_1	1	0	0	0	0	0	22	2	0	11	52	3	0	0	0	0	0	0	0	0	22	4	0	0	94	124	0	0	0	12	0	214	80	23	0	0	0	0	86	80	0	0
chr2L	11591677	11591678	Acp33A_1	0	0	0	120	0	7	0	0	0	63	0	0	0	0	0	0	0	0	0	0	0	0	0	0	48	27	0	0	0	0	0	0	0	0	0	0	0	0	2	0	0	0
chr2L	18359035	18359036	Acp36DE_1	0	0	0	0	0	2	1	0	0	26	0	0	2	0	0	0	0	0	0	0	0	0	0	4	0	0	0	0	0	0	0	0	0	0	0	0	0	0	0	2	0	0
chr2R	16748583	16748584	Acp53C14a_1	0	0	0	0	0	0	0	0	32	54	0	0	0	0	0	0	0	0	0	0	0	14	0	74	0	0	0	0	0	1	0	0	92	0	0	0	0	0	0	0	0	0
chr2R	16749459	16749460	Acp53C14b_1	0	0	0	0	0	0	0	2	16	48	0	0	0	0	12	0	0	0	0	0	0	0	0	52	0	0	0	0	0	0	0	0	0	0	0	0	0	0	0	0	0	0
chr2R	16751474	16751475	Acp53C14c_1	4	0	0	0	72	0	4	1	0	58	0	0	0	0	0	0	0	0	0	0	166	0	0	0	0	0	0	0	0	16	0	0	0	60	0	0	0	0	0	0	0	194
chr2R	16750333	16750334	Acp53Ea_1	0	0	0	0	0	0	0	0	0	12	0	0	0	0	24	0	0	0	0	0	0	0	0	0	1	0	0	0	0	12	0	0	0	0	0	0	0	0	0	0	0	0
chr2R	17133444	17133445	Acp54A1_1	6	0	0	0	0	0	0	0	0	0	0	1	0	0	0	0	0	0	0	0	0	0	0	0	1	0	0	0	0	0	0	0	0	0	0	40	0	0	0	0	0	0
chr3L	2739752	2739753	Acp62F_1	0	0	0	0	0	0	0	0	0	0	0	0	0	0	0	0	0	0	0	0	0	4	26	6	0	0	0	0	0	0	0	0	0	2	0	46	0	0	0	0	0	0
chr3L	3816367	3816368	Acp63F_1	0	0	0	0	0	86	10	7	0	87	0	36	0	0	0	0	0	0	0	0	84	0	0	74	0	54	0	0	0	0	0	0	20	45	0	60	0	28	0	124	0	0
chr3L	6152744	6152745	Acp65Aa_1	0	0	0	0	0	2	23	0	120	46	0	18	0	0	0	0	0	0	0	148	0	0	1	0	0	0	0	0	0	0	0	0	102	40	0	17	0	86	0	70	0	0
chr3L	19052041	19052042	Acp76A_1	8	0	0	0	124	0	24	12	0	26	27	0	0	0	0	0	70	0	0	0	0	6	35	0	70	142	0	0	0	3	0	0	0	0	0	25	77	0	0	0	0	0
chr3R	24228957	24228958	Acp95EF_1	50	98	77	47	231	390	72	74	108	160	490	228	76	176	75	0	0	41	223	79	444	53	79	480	227	241	1	0	6	127	178	290	525	269	680	211	63	523	121	215	88	469
chr3R	27694886	27694887	Acp98AB_1	89	46	0	77	247	478	61	35	140	148	401	211	103	85	117	57	42	33	217	324	315	51	91	176	145	158	53	0	0	59	23	30	176	180	175	86	176	391	99	326	163	179
chr3L	21279919	21279920	ACSA_1	30	91	40	16	213	302	57	57	5	72	562	129	92	10	37	0	51	16	13	0	140	29	28	100	26	22	0	110	0	112	34	50	78	129	25	160	195	433	56	45	34	72
chr2R	8676077	8676078	Acsl_1	0	5	0	0	0	0	0	4	0	28	0	0	0	0	36	0	0	0	0	0	0	0	15	0	0	0	0	0	0	0	0	0	0	20	0	0	86	0	0	0	0	0
chr2R	8675563	8675564	Acsl_2	0	0	0	0	28	0	0	0	0	0	0	0	0	0	0	0	0	0	0	0	0	0	7	0	68	0	0	0	0	0	0	0	0	14	0	0	43	0	0	0	0	0
chr2R	8671990	8671991	Acsl_3	8	38	0	0	0	0	30	26	0	54	20	40	29	26	0	0	6	0	0	174	163	14	0	0	0	58	0	0	30	10	0	0	0	7	84	34	0	11	24	12	82	0
chr2R	8670724	8670725	Acsl_4	24	60	0	0	74	115	34	75	0	145	52	68	74	87	71	0	16	0	0	0	270	24	13	53	60	24	0	16	0	98	46	0	173	7	8	21	0	11	62	27	20	0
chr2R	8666172	8666173	Acsl_5	280	1336	455	10	390	1932	237	286	254	1076	1055	992	1133	634	487	0	860	306	410	564	975	295	408	1343	806	932	560	473	2	400	221	524	675	945	455	564	1263	675	720	363	353	741
chr2R	8665845	8665846	Acsl_6	106	599	346	5	183	916	150	153	355	561	566	513	613	401	301	0	220	155	168	180	302	85	210	670	455	627	438	266	0	217	99	382	431	501	112	273	780	387	334	181	231	320
chrX	5900866	5900867	ACT1_1	254	196	176	274	65	530	73	162	236	470	441	437	261	336	159	0	304	59	0	137	218	78	86	1	107	192	25	5	0	165	306	3	194	296	330	219	160	279	267	127	219	20
chr2R	6015652	6015653	Act42A_1	283	1157	433	230	958	1347	317	249	843	1064	885	683	808	346	373	0	639	122	333	1277	556	236	343	847	398	625	260	5	0	286	221	395	987	945	537	633	555	832	1153	506	826	1028
chr3R	13425984	13425985	ACT5_1	13	22	0	0	6	0	16	8	0	34	0	0	0	123	0	0	0	0	0	0	0	2	0	0	82	132	0	0	0	2	0	0	71	48	0	0	0	0	98	0	1	0
chr2R	20944027	20944028	Act57B_1	1	133	0	0	0	0	4	8	0	10	0	0	81	88	0	0	0	0	0	0	0	3	4	0	0	0	0	0	0	0	0	0	0	0	0	14	44	0	54	46	0	0
chrX	5901985	5901986	Act5C_1	502	575	981	44	240	711	106	194	167	541	662	230	222	596	201	0	123	257	515	59	615	144	193	739	285	592	27	0	29	282	452	1	780	446	524	166	182	754	639	119	333	413
chr3L	21985209	21985210	Act79B_1	0	1	1	0	2	74	0	0	0	40	2	30	16	30	0	0	0	0	0	0	0	2	0	0	72	118	2	0	0	0	0	0	68	0	0	12	0	0	0	0	0	0
chr3R	13426455	13426456	Act87E_1	27	19	1	0	86	55	18	1	0	19	0	0	12	70	0	0	0	2	6	0	28	2	2	0	22	66	0	0	0	15	0	0	40	68	0	0	0	0	0	13	0	0
chr3R	15439964	15439965	Act88F_1	0	0	0	5	0	0	12	6	0	0	0	0	0	0	0	0	0	0	0	0	0	0	0	25	0	0	0	0	0	4	0	0	0	19	0	0	0	0	0	0	0	0
chr4	1084791	1084792	Actbeta_1	0	0	74	0	0	0	2	20	0	12	142	0	0	0	0	0	0	0	0	0	60	8	28	0	0	130	0	0	0	20	0	0	46	10	0	16	0	5	0	0	48	0
chrX	2042261	2042262	Actn_1	418	717	591	130	586	773	232	211	625	1296	629	454	817	512	414	48	349	223	526	635	817	169	264	767	362	541	188	208	70	355	322	177	301	579	604	327	298	985	905	618	692	400
chrX	2036459	2036460	Actn_2	20	50	0	0	96	8	36	22	0	85	124	34	82	26	0	180	0	0	0	108	134	10	0	0	99	100	110	0	0	8	0	0	0	61	0	0	120	85	0	0	0	18
chr3R	16977812	16977813	Actn3_1	0	102	0	0	0	0	16	0	0	0	0	0	0	0	0	0	0	0	0	0	0	0	0	0	0	0	0	0	0	0	0	0	0	0	0	0	0	216	0	0	0	0
chr3R	12691736	12691737	ACTZ_1	282	865	492	76	706	1177	326	283	377	962	821	1337	666	509	559	1	655	200	704	839	867	284	338	1264	782	1001	162	130	194	532	277	689	804	1077	586	612	428	1488	977	431	712	636
chr2L	12921062	12921063	ACXA_1	0	0	0	0	0	0	12	0	0	16	0	0	50	0	30	0	18	0	0	0	0	17	0	0	0	0	0	0	0	10	0	0	0	0	0	34	0	0	0	36	0	0
chr2L	12916793	12916794	ACXB_1	0	0	80	0	0	5	3	0	0	0	0	0	0	0	0	0	0	0	0	0	0	20	0	0	0	0	0	0	0	32	0	0	0	0	0	0	0	0	0	0	0	0
chr2L	12912561	12912562	ACXC_1	0	0	0	0	0	0	0	1	0	7	0	0	75	0	0	0	0	0	0	116	0	0	0	0	0	0	0	0	0	2	0	0	0	4	0	0	0	0	0	0	0	0
chr3L	2237609	2237610	ACXD_1	0	20	90	0	0	76	8	17	70	44	0	39	21	0	0	0	174	14	0	9	0	3	0	195	68	30	0	0	0	27	15	0	0	59	0	59	0	0	130	79	0	0
chr2L	12925576	12925577	ACXE_1	3	0	0	0	0	105	0	0	0	10	0	0	0	0	0	0	0	0	0	0	0	0	0	92	0	0	0	0	0	5	0	0	0	0	0	0	0	0	0	14	0	0
chr2L	13912115	13912116	Acyp_1	8	0	0	0	0	0	0	12	101	0	65	0	0	0	0	0	0	0	0	2	0	6	0	0	0	0	0	0	0	0	0	0	0	28	0	0	0	0	0	0	9	0
chr3R	15792719	15792720	Acyp2_1	295	1002	480	247	1044	1693	502	330	289	1063	624	961	1090	602	464	216	663	201	591	63	1376	334	574	1192	777	1023	292	329	0	768	322	944	882	1494	1119	610	1629	2055	1165	417	1181	691
chr3R	9065214	9065215	Ada_1	72	415	215	118	216	1036	190	137	107	510	981	725	92	229	310	0	314	5	423	710	405	185	257	584	310	369	205	71	0	129	78	129	447	463	34	316	156	966	576	308	345	233
chr2L	11996888	11996889	Ada1-1_1	121	447	175	74	433	1004	208	153	92	505	512	299	360	171	120	2	339	52	123	340	356	165	190	448	542	360	66	196	15	166	131	126	454	157	310	383	301	870	395	341	258	271
chr2L	11992970	11992971	Ada1-2_1	135	478	167	180	336	967	191	156	121	425	432	375	386	184	160	0	280	38	149	379	419	103	263	385	523	366	86	228	0	212	114	111	658	167	368	331	207	894	318	435	312	316
chr2R	9969075	9969076	Adam_1	109	646	165	127	176	975	198	181	541	501	213	447	586	333	273	0	261	160	360	415	464	159	324	444	396	786	281	184	0	183	129	176	386	577	216	350	300	935	791	369	573	331
chr3R	15476204	15476205	AdamTS-A_1	299	370	182	0	316	622	435	303	575	870	237	505	1160	728	286	15	300	169	411	427	618	209	353	1163	1002	1117	564	521	265	484	353	132	651	685	943	479	1150	801	392	426	245	512
chr3R	15463521	15463522	AdamTS-A_2	4	0	88	0	114	65	96	44	0	120	130	141	105	206	84	0	107	25	65	0	342	65	86	78	254	397	166	66	138	115	0	238	66	170	286	87	242	0	79	108	54	0
chr3R	15461120	15461121	AdamTS-A_3	4	0	0	0	30	0	4	1	0	0	0	64	0	37	0	0	0	0	0	0	0	0	58	0	0	0	0	0	0	26	0	0	0	4	0	36	0	0	0	0	0	0
chrX	1774475	1774476	Adar_1	185	885	88	110	604	631	250	197	136	875	701	748	703	405	290	182	219	138	180	916	861	179	298	1243	437	648	354	398	152	260	132	241	535	525	359	469	166	1246	1053	496	818	313
chrX	1773749	1773750	Adar_2	73	259	42	68	202	18	41	47	7	313	192	132	155	77	80	63	124	59	3	106	230	46	89	433	227	73	138	52	0	77	35	232	266	108	0	213	0	346	173	119	148	49
chr2L	13811471	13811472	adat_1	124	811	409	158	286	813	248	191	366	618	875	720	668	365	392	0	768	34	594	440	950	144	327	759	623	664	257	706	62	475	212	298	712	818	937	408	728	1684	1163	396	402	68
chr2R	11970687	11970688	ADD1_1	244	973	336	260	542	1073	211	155	291	537	990	738	614	382	185	83	194	242	612	620	683	189	290	576	472	583	340	171	41	381	228	659	625	687	606	392	422	1011	736	227	1022	249
chr2L	6045966	6045967	ade2_1	820	3011	1321	850	1631	2534	973	736	1015	3664	2545	1767	1587	1661	1795	404	1391	340	1163	1506	2724	632	1085	2954	1247	1974	856	154	105	785	939	942	1840	1686	2145	1116	1464	4249	3698	1420	2501	1858
chrX	12760588	12760589	ade5_1	153	696	360	48	210	627	115	113	149	370	379	316	620	178	115	2	268	115	368	18	401	80	198	409	257	291	549	119	0	94	199	385	370	244	144	225	75	485	374	198	253	111
chr3L	13022663	13022664	AdenoK_1	708	2514	1441	390	1062	1534	635	496	1552	2050	1420	1011	755	777	1159	171	478	333	729	1323	1249	315	709	1279	794	1179	728	146	200	841	498	561	1530	1737	1501	722	538	2374	1971	958	1384	546
chr3L	13021671	13021672	AdenoK_2	121	332	304	0	288	958	87	120	377	472	234	361	178	154	131	1	151	39	83	322	279	121	179	166	400	323	116	44	0	84	207	113	178	200	224	272	24	242	469	243	374	154
chr2R	6662276	6662277	Adf1_1	1229	4913	3038	844	1607	3825	791	682	2058	3491	1858	1838	2324	1689	1423	26	1108	646	1657	1698	3019	605	1132	2202	1553	2545	776	234	429	941	615	1866	2090	2135	1772	1004	1758	2944	4234	1171	2826	1259
chr3L	17764152	17764153	Adgf-A_1	0	0	0	106	0	122	4	6	0	0	0	111	48	0	0	0	0	0	0	0	0	0	0	0	0	0	0	0	0	0	0	0	0	0	0	0	0	0	0	8	0	0
chr3L	17750603	17750604	Adgf-B_1	0	0	0	0	0	0	0	0	0	12	0	0	0	2	6	0	51	0	0	0	0	0	0	0	0	0	0	0	0	12	0	0	0	0	0	0	0	54	0	0	0	0
chr3R	13706732	13706733	Adgf-C_1	0	0	0	0	0	0	0	10	0	0	0	0	60	0	0	0	0	0	0	0	0	5	0	0	0	0	0	0	0	0	36	0	0	0	0	45	0	0	37	0	55	0
chr2R	14658737	14658738	Adgf-E_1	0	0	0	0	0	0	2	0	0	0	0	0	0	0	0	0	0	0	0	0	0	10	0	0	7	96	0	0	0	0	0	0	0	0	0	0	0	0	0	18	0	0
chr2L	14616268	14616269	ADH_1	0	1	0	0	0	0	8	0	0	0	0	0	21	3	0	0	0	0	0	0	0	0	38	0	54	0	0	0	0	0	0	0	0	0	0	14	0	0	0	0	0	0
chr2L	14617509	14617510	Adhr_1	0	0	0	0	0	0	0	0	0	0	0	0	56	65	0	0	154	0	0	0	0	0	0	0	0	0	0	0	0	29	0	0	40	0	0	0	0	0	38	0	24	0
chr2L	14615556	14615557	Adhr_2	0	0	0	0	0	0	14	0	0	0	0	42	86	0	0	0	0	0	0	0	0	0	16	0	27	0	0	0	0	0	0	0	0	0	0	14	0	0	0	0	12	0
chr3R	22547528	22547529	AdipoR_1	110	175	272	0	167	496	142	134	354	351	496	346	402	254	168	1	496	54	344	292	747	151	226	842	367	505	14	0	0	280	48	0	762	605	813	335	40	780	383	460	282	104
chr3R	22547183	22547184	AdipoR_2	83	74	147	0	237	336	135	154	362	304	571	292	368	301	132	0	411	54	368	261	824	139	228	850	354	571	7	0	0	229	27	0	795	421	348	304	87	664	310	494	248	64
chr3R	22546327	22546328	AdipoR_3	0	0	0	0	23	0	29	28	35	21	14	62	84	0	0	0	0	0	0	0	74	18	3	77	0	0	0	0	0	0	0	0	27	25	0	21	134	8	22	33	0	0
chr3L	12204094	12204095	Adk1_1	0	0	0	0	0	0	0	9	0	38	23	42	0	18	14	0	0	0	0	0	0	0	4	0	0	0	0	0	0	0	0	0	80	46	0	0	0	128	0	0	0	0
chr3R	10889611	10889612	Adk3_1	132	755	283	23	117	585	173	86	124	420	74	335	134	135	291	2	200	42	203	70	44	41	94	598	173	524	0	0	0	173	58	231	218	316	337	190	0	375	404	204	338	166
chr3R	10889259	10889260	Adk3_2	198	1132	390	46	150	1137	307	157	274	675	383	616	170	225	378	2	342	44	470	247	131	97	190	947	188	885	0	37	0	353	54	227	412	505	616	196	118	709	709	321	580	166
chr3R	30149607	30149608	AdoR_1	14	0	0	0	0	0	0	3	0	24	0	0	0	0	0	0	0	0	0	0	0	0	8	0	44	9	0	0	0	0	0	0	16	0	0	0	0	0	0	21	0	0
chr2R	18151770	18151771	adp_1	551	2401	1608	667	1058	2968	582	496	1462	1675	2573	1663	1856	1053	788	47	1175	239	1909	1713	2185	437	744	1947	1184	1453	686	605	19	833	685	432	1455	1131	1290	1138	987	1919	2978	953	1637	1591
chr2R	18151611	18151612	adp_2	559	2395	1588	758	1329	3104	573	512	1415	1787	2351	1702	2011	1059	780	45	942	215	1647	1697	2352	482	741	1898	1163	1208	733	479	18	842	634	402	1437	1202	1609	1108	942	2019	3101	963	1603	1647
chr3R	17021087	17021088	AdSL_1	153	371	262	288	417	1219	191	152	44	368	548	258	261	412	247	72	151	10	235	515	652	110	74	593	437	255	247	0	148	225	176	347	379	293	479	362	497	714	810	355	418	626
chrX	10786903	10786904	ADT_1	26	77	2	4	40	178	11	6	83	102	46	52	34	0	0	10	0	0	0	2	54	12	34	208	128	176	54	0	0	11	25	0	87	100	0	74	1	0	86	50	0	23
chrX	10784451	10784452	ADT_2	508	1063	632	140	276	1796	293	290	171	957	466	440	456	662	658	0	179	94	625	82	875	269	300	868	838	403	404	358	0	399	228	555	288	442	1508	490	694	879	520	335	435	440
chr2R	7245758	7245759	Ady43A_1	173	122	170	81	439	851	99	103	68	350	638	274	320	412	431	0	621	139	274	466	712	209	271	1386	527	505	111	113	275	525	219	788	873	609	902	297	703	918	550	339	430	192
chr3L	21433954	21433955	Aef1_1	396	1069	726	244	642	2239	430	430	1259	2299	1496	1156	1321	709	706	0	1383	302	1157	1175	1230	521	734	874	1044	1792	534	428	50	670	256	681	1596	1441	1119	914	329	2209	2260	1216	1342	1231
chr3L	21433430	21433431	Aef1_2	325	677	447	330	537	1784	365	319	812	2056	1133	1116	1143	531	705	0	1068	295	1059	1008	1008	436	626	980	762	1035	519	648	25	550	264	475	798	1094	810	728	24	1360	1374	1084	977	1110
chr2R	17786149	17786150	aft_1	93	466	0	32	606	516	131	81	205	363	850	288	340	48	157	0	478	90	260	245	506	125	173	336	285	308	116	108	0	146	75	0	240	472	409	264	188	666	298	417	286	238
chr3R	14326663	14326664	Afti_1	581	2402	1085	968	644	2465	405	386	1626	2259	1284	1643	965	803	993	0	854	77	748	1278	1487	332	665	814	931	1898	288	315	192	677	495	736	1422	1171	768	884	560	2930	2213	900	1505	1143
chrX	14786560	14786561	Ag5r_1	0	0	0	0	0	134	0	0	0	0	0	0	0	9	0	0	0	0	0	0	0	0	0	0	0	0	0	0	0	0	0	0	0	0	0	0	0	0	0	0	0	0
chrX	14786232	14786233	Ag5r_2	0	0	0	0	0	134	0	0	0	0	0	0	0	9	0	0	0	0	0	0	0	0	0	0	0	0	0	0	0	0	0	0	0	0	0	0	134	0	0	0	0	0
chrX	14784044	14784045	Ag5r2_1	0	106	0	0	0	0	0	0	0	0	0	0	0	0	0	0	0	0	0	0	0	0	0	0	70	0	0	0	0	0	86	0	0	0	2	0	0	84	0	15	0	0
chr2R	13171402	13171403	AGBE_1	614	1269	899	256	1153	2197	551	342	718	1193	1403	1087	1199	648	460	0	94	402	442	1004	1933	413	941	1992	1289	1750	190	98	64	531	360	379	2012	1493	503	676	592	970	1848	1019	1527	971
chr3L	4254291	4254292	ago_1	698	2746	1879	482	1304	1929	489	393	1532	2276	775	825	1274	827	1059	22	752	374	693	1284	1828	414	584	1558	1044	1880	538	662	238	583	347	1216	1260	1203	1141	835	919	3322	1882	1841	1695	1460
chr3L	4254036	4254037	ago_2	755	3461	1813	371	1381	2019	536	525	1456	2516	709	924	1694	794	1155	254	741	378	995	1340	2097	493	663	1825	1206	2123	670	651	295	682	396	1130	1561	1466	1686	1055	1203	3859	2213	1675	2247	1565
chr3L	4252048	4252049	ago_3	109	786	633	65	209	516	342	316	339	1290	470	425	489	298	288	0	209	86	58	138	271	159	110	474	546	683	221	8	0	340	319	404	367	791	1033	324	448	562	560	740	395	415
chr2R	13958109	13958110	AGO1_1	476	1348	610	76	197	1105	243	249	1126	1339	923	611	828	967	860	84	228	334	392	354	547	231	383	1022	565	944	0	57	0	271	187	478	456	701	671	225	138	717	922	608	741	491
chr2R	13955699	13955700	AGO1_2	1059	1453	1217	912	1012	2884	918	666	824	2487	1604	1444	2077	1327	801	546	666	468	1513	1021	2139	328	653	2129	1018	1749	478	459	0	774	760	1648	1684	1801	2082	999	1521	831	1731	752	1020	670
chr2R	13954020	13954021	AGO1_3	1396	2991	2408	838	1294	3594	1380	846	1788	3727	1543	1558	2239	1881	1608	150	1380	336	1217	522	1599	553	695	1701	748	991	856	187	140	1072	880	838	1522	1858	1445	972	960	1742	2020	841	1289	863
chr3L	15556882	15556883	AGO2_1	1	22	6	0	5	9	0	3	102	12	3	85	1	26	67	4	27	0	0	2	48	8	13	2	1	0	36	0	0	28	37	0	5	89	0	32	9	120	2	0	28	55
chr3L	15554116	15554117	AGO2_2	205	404	717	200	212	490	168	150	457	1006	1010	313	650	518	187	34	314	96	182	485	456	119	309	798	256	753	420	76	0	357	169	875	346	497	522	317	375	671	502	497	581	408
chr3L	23555937	23555938	AGO3_1	4	0	0	0	0	0	0	0	0	0	0	0	0	0	0	0	0	0	0	0	0	0	0	0	0	0	0	16	0	0	0	0	4	0	0	0	0	0	0	0	0	0
chr3L	23554600	23554601	AGO3_2	37	0	0	0	0	52	0	0	0	0	0	0	0	0	0	0	0	0	0	0	0	0	0	0	28	0	0	0	0	0	0	0	0	0	0	0	0	0	0	0	0	0
chr3R	6660080	6660081	agt_1	94	426	435	266	393	905	184	180	24	928	722	300	454	130	259	0	224	13	104	272	184	100	184	641	586	541	98	136	2	194	80	534	296	484	604	467	731	1242	544	258	512	262
chrX	15450269	15450270	Ahcy13_1	444	797	502	258	481	1302	331	259	692	1022	727	1046	710	681	838	0	491	269	567	241	1041	278	340	764	674	879	192	188	43	403	365	582	623	697	1045	499	253	775	989	458	864	981
chr3R	16982179	16982180	Ahcy89E_1	0	90	0	0	40	0	0	0	0	54	0	0	32	0	56	0	0	0	0	0	0	0	20	0	30	0	0	0	0	12	0	0	0	0	0	1	0	0	0	190	0	1
chr3R	16982031	16982032	Ahcy89E_2	0	90	0	0	40	0	0	0	20	54	0	0	32	0	56	0	0	0	0	0	0	0	20	6	60	0	0	0	0	12	0	0	0	0	0	2	0	0	0	222	0	0
chr2L	2151760	2151761	AIF_1	127	286	141	81	228	766	129	93	46	767	521	394	74	291	371	122	556	49	246	368	391	128	161	634	242	347	108	386	2	171	60	413	340	510	479	288	122	801	760	319	557	39
chr2R	12569824	12569825	Ak6_1	191	771	237	66	388	781	76	138	324	815	860	409	648	161	54	94	321	141	279	195	403	105	204	448	443	340	133	124	0	224	151	548	416	461	496	323	292	338	562	197	202	36
chr2L	8426756	8426757	Akap200_1	9	0	0	0	0	0	10	5	0	2	0	0	39	14	8	0	0	0	0	57	2	0	0	56	0	0	0	0	0	0	0	0	0	18	90	0	0	0	24	0	25	0
chr2L	6716181	6716182	AkhR_1	0	0	0	0	0	0	10	12	0	110	0	0	90	0	0	0	15	0	4	0	0	7	24	0	253	0	0	0	0	22	0	166	14	0	0	38	0	12	26	19	0	114
chr3L	7370813	7370814	akirin_1	800	2600	1300	300	863	2768	525	650	1903	3260	1358	1634	1361	1042	746	84	888	277	647	1240	1480	534	842	1871	1495	1638	855	355	1	818	691	1037	1389	1342	1901	1142	1086	2183	1613	1266	1746	776
chr3L	7370340	7370341	akirin_2	877	2701	1160	217	1158	3327	512	577	1390	3228	1587	1616	1288	964	856	84	807	440	702	1263	1679	493	723	2072	1525	1696	649	592	2	799	700	825	1335	1152	1984	1069	941	2134	1657	1173	1618	562
chr3R	16100757	16100758	Akt1_1	58	348	188	143	333	356	66	106	108	482	234	235	302	126	25	0	114	88	75	247	133	61	145	417	505	179	97	32	0	85	8	211	692	211	70	186	148	450	132	343	108	565
chr3R	16099229	16099230	Akt1_2	103	751	113	36	204	378	106	137	301	526	495	185	342	388	169	38	182	57	171	269	299	91	189	527	302	316	216	182	206	242	186	54	236	273	54	291	401	85	297	154	314	119
chr2L	378115	378116	al_1	118	576	476	0	21	455	122	119	32	398	150	105	209	227	375	0	0	22	400	170	405	41	47	257	108	244	0	0	39	147	70	384	181	199	272	104	0	757	437	218	332	50
chr2R	23964823	23964824	Alas_1	232	392	394	246	709	1546	272	239	314	1000	456	1251	1026	507	334	142	554	168	305	852	1237	153	346	1241	1000	1255	197	225	15	353	166	476	678	599	1300	618	389	1440	415	927	742	353
chr3R	17671280	17671281	ald_1	214	556	557	0	287	1382	231	196	404	619	692	591	525	265	550	38	794	21	195	628	498	261	362	729	401	786	362	332	95	366	244	524	757	647	997	467	242	1265	725	520	682	490
chr3R	26261408	26261409	Ald_1	99	273	33	0	2	1281	110	135	211	219	594	336	481	162	181	6	304	56	146	130	162	66	175	325	404	302	37	4	0	219	86	328	440	137	713	260	198	47	339	59	276	56
chr3R	26259829	26259830	Ald_2	20	35	2	0	0	213	1	17	12	227	217	197	65	0	5	0	37	26	60	0	68	22	39	216	13	47	80	0	0	49	3	10	86	135	2	105	304	146	144	2	0	0
chr3R	26259287	26259288	Ald_3	30	70	1	0	0	144	18	45	6	266	238	174	56	13	48	0	23	32	118	0	0	30	54	214	26	76	56	0	0	75	8	0	185	165	2	34	436	0	52	1	40	5
chr3R	26258276	26258277	Ald_4	0	106	0	0	128	86	12	9	0	75	0	34	74	15	0	116	23	0	0	12	92	4	0	156	0	0	56	0	0	40	22	0	51	12	0	11	0	0	62	100	12	5
chr2L	9387391	9387392	Aldh_1	4	0	0	0	84	39	5	2	0	10	145	0	19	0	10	0	0	0	0	62	0	4	16	0	10	0	0	0	0	7	32	0	0	0	0	64	46	0	26	2	27	0
chr2R	7477173	7477174	Aldh-III_1	11	65	0	0	0	0	14	12	1	1	0	12	0	0	19	0	70	0	0	0	214	18	18	28	74	82	0	80	0	5	0	0	0	44	82	40	0	0	48	0	0	0
chr2R	7476667	7476668	Aldh-III_2	18	0	0	0	0	0	12	10	82	2	0	0	0	0	0	0	0	0	0	0	0	17	18	14	37	82	0	40	0	0	0	0	0	28	82	24	0	0	16	0	0	0
chr2R	7474652	7474653	Aldh-III_3	29	10	0	0	38	226	11	16	44	71	340	121	35	91	28	0	7	0	0	14	144	10	65	30	31	0	0	171	134	113	45	211	0	174	33	8	0	256	32	5	117	0
chr2R	7474107	7474108	Aldh-III_4	154	155	45	73	199	815	105	133	334	323	508	372	632	262	49	0	166	55	51	336	220	37	157	351	244	326	179	106	191	200	121	416	291	401	66	137	0	547	396	172	162	166
chr3R	3623164	3623165	Alg-2_1	30	42	113	0	114	331	54	21	0	138	111	241	115	40	70	0	51	147	0	42	8	52	140	176	7	280	0	0	0	134	50	362	4	273	87	120	229	273	143	78	122	14
chr3L	11165018	11165019	Alg10_1	195	438	307	188	152	1648	398	351	658	905	664	802	885	438	410	0	1159	38	362	706	1512	249	510	880	958	953	707	489	0	500	270	535	970	607	515	550	550	1098	1356	522	623	735
chr3R	7124175	7124176	Alh_1	1036	3847	2503	329	1469	3457	673	720	1839	3916	1488	1971	1414	1642	1715	8	1162	357	413	1440	1750	674	1121	2107	1232	2075	770	623	286	801	618	1161	1851	1446	1498	1581	1822	3049	2389	1196	1664	1372
chr3R	7123777	7123778	Alh_2	916	3231	1972	443	1440	2925	705	660	1703	3455	1276	2033	1229	1580	1613	4	1136	403	191	1016	1639	597	1070	2088	1166	2008	839	400	220	690	527	788	1759	1319	1352	1505	2025	2442	2082	1097	1450	1134
chr3R	7108416	7108417	Alh_3	609	1219	621	210	707	1118	463	434	679	1252	1293	477	512	944	532	0	285	54	97	72	246	133	346	464	577	350	116	222	58	458	158	729	1045	606	841	582	523	917	802	287	572	335
chr2L	8997359	8997360	alien_1	193	758	44	437	571	1718	229	142	151	868	907	404	435	277	238	9	495	149	386	335	354	203	305	1089	352	552	162	208	14	322	173	274	529	648	224	500	289	1853	386	210	621	206
chr3R	27700095	27700096	ALiX_1	896	2661	1538	687	1651	3646	798	662	974	3067	2627	2277	2462	1379	1275	352	1450	315	976	2015	3375	824	1404	1989	1327	1875	540	704	90	1192	959	1394	2467	1969	3164	1121	1583	4278	2927	985	3096	1514
chr2R	16640010	16640011	Alk_1	5	8	0	134	0	0	2	6	88	0	24	100	0	0	56	0	0	0	0	0	114	28	10	0	0	162	0	0	0	0	0	0	0	0	0	0	0	0	0	46	22	0
chr2R	16637974	16637975	Alk_2	0	0	5	0	78	34	0	8	0	0	0	0	164	0	0	0	0	0	0	2	0	2	0	0	0	0	0	0	0	12	0	0	0	0	0	34	0	0	0	0	0	0
chrX	15859368	15859369	AlkB_1	89	69	105	8	271	641	148	63	186	118	335	91	297	199	217	0	186	0	0	0	205	55	47	264	79	66	26	0	0	56	132	0	317	103	23	224	0	318	92	172	116	118
chr3R	29593079	29593080	alph_1	90	69	0	29	39	446	55	93	0	192	230	268	275	127	56	0	556	5	75	38	195	54	80	386	332	126	0	20	27	137	115	226	323	253	307	196	159	422	211	228	76	38
chr3R	7493840	7493841	alpha-Est10_1	0	0	0	0	0	0	0	0	0	0	0	78	0	0	0	0	0	0	0	0	0	28	0	0	0	0	0	0	0	18	0	0	0	0	0	0	0	0	0	0	0	0
chr3R	7491600	7491601	alpha-Est10_2	28	110	86	0	0	308	75	32	0	103	0	28	81	2	102	0	0	0	146	0	314	34	26	507	98	242	102	96	0	66	10	636	42	200	0	0	0	194	46	184	189	164
chr3R	7541839	7541840	alpha-Est2_1	0	0	0	0	0	77	0	11	0	0	0	24	0	0	0	0	0	0	0	0	0	0	7	0	2	0	0	0	0	0	15	96	29	11	0	2	59	41	0	0	0	0
chr3R	7541654	7541655	alpha-Est3_1	0	0	0	0	0	183	0	19	0	0	0	25	0	0	0	0	64	0	0	0	0	0	7	3	2	0	0	0	0	11	38	192	58	11	0	20	0	42	0	0	0	100
chr3R	7541322	7541323	alpha-Est3_2	0	0	0	0	0	226	9	45	0	0	0	110	22	16	0	0	128	0	0	7	120	28	25	6	60	55	0	0	160	36	76	192	58	90	160	47	78	82	45	5	0	200
chr3R	7541217	7541218	alpha-Est3_3	2	0	0	0	0	316	14	52	0	0	31	110	43	16	0	0	128	0	0	14	120	28	27	6	119	110	0	0	160	36	76	192	58	106	160	55	156	82	72	5	0	200
chr3R	7538587	7538588	alpha-Est4_1	0	0	0	0	0	9	14	0	0	0	0	0	0	0	0	180	0	0	0	0	0	4	0	9	0	0	0	0	0	20	24	0	18	0	0	16	0	0	0	0	10	0
chr3R	7536341	7536342	alpha-Est5_1	0	0	0	0	0	0	2	2	0	4	38	0	0	106	0	0	0	0	0	0	0	0	46	0	0	0	0	0	0	26	0	23	78	69	0	8	124	0	0	0	0	0
chr3R	7528700	7528701	alpha-Est6_1	0	16	0	0	0	10	0	0	0	3	0	0	80	0	7	0	0	0	0	0	0	0	0	0	0	0	0	0	0	38	0	0	0	0	0	0	0	0	0	0	44	60
chr3R	7515667	7515668	alpha-Est8_1	0	0	127	0	0	0	0	1	68	6	0	0	0	0	0	0	0	0	0	0	0	0	2	52	0	0	0	0	0	0	0	0	0	2	0	0	0	0	0	0	0	0
chr3R	7505095	7505096	alpha-Est9_1	0	0	8	0	0	0	16	0	0	26	28	0	0	78	0	0	0	0	0	0	0	8	9	0	54	0	3	0	0	13	40	0	0	0	0	46	0	0	70	0	0	0
chrX	10309130	10309131	alpha-Man-I_1	16	216	0	0	0	8	0	10	120	19	0	48	106	0	0	0	0	0	0	0	0	14	0	0	0	0	130	0	0	18	0	0	0	1	28	0	0	0	92	0	0	0
chr3R	29112804	29112805	alpha-Man-Ib_1	452	2119	1265	594	553	1820	426	342	1192	2857	1231	1280	1385	888	649	5	622	395	1145	1185	1878	479	762	1745	1207	950	237	200	121	879	705	1125	1817	1284	507	967	416	2877	2413	837	1479	661
chr3R	9412595	9412596	alpha-Man-II_1	49	146	15	40	264	488	80	18	120	114	92	287	42	179	28	0	207	30	0	186	160	74	147	154	190	135	71	100	29	139	22	186	59	208	509	92	540	168	203	185	224	6
chr3R	15812105	15812106	alpha-Man-IIb_1	0	0	90	0	0	0	0	2	0	40	236	0	24	0	0	0	0	0	0	0	0	0	6	155	0	27	0	0	0	30	0	0	0	0	0	0	0	0	11	74	0	0
chr3R	15810592	15810593	alpha-Man-IIb_2	41	212	212	30	12	378	82	98	374	620	218	42	190	105	74	16	20	0	8	0	254	230	416	52	10	74	74	84	0	140	284	20	186	197	94	52	190	8	76	74	42	130
chr3L	1795317	1795318	alpha-Spec_1	448	1767	1233	276	673	986	416	342	939	1764	999	1253	1323	735	687	0	807	129	448	905	1065	420	649	1793	935	1411	300	362	108	650	465	904	1029	1203	1106	785	894	2468	1313	584	1278	798
chr2L	3023132	3023133	alpha4GT1_1	414	1401	525	237	704	1759	421	384	882	1592	1820	1741	1969	678	644	0	585	149	529	1364	1115	465	717	2333	1071	1821	635	258	122	739	149	948	1825	2128	1277	1214	1378	2008	1729	1312	1501	726
chr3R	25832231	25832232	alpha4GT2_1	0	5	0	0	0	0	8	1	0	0	0	0	0	0	0	0	0	0	0	0	1	12	0	0	0	0	0	0	0	0	42	0	0	0	0	0	0	0	0	0	0	0
chr3L	1645196	1645197	alphaCOP_1	739	2402	2053	482	1079	3709	538	552	1159	2383	2261	2393	2399	1202	694	257	1119	639	553	2438	2564	684	1151	1372	1474	2083	698	526	62	1028	739	1249	1821	2330	1606	1485	912	4650	3952	1655	2314	1618
chr3L	6011061	6011062	alphaKap4_1	0	0	1	0	106	0	0	0	0	0	0	36	0	0	0	0	0	0	0	0	2	6	0	0	0	0	0	0	0	0	38	0	0	0	0	4	0	0	27	0	0	0
chr2R	11345114	11345115	alphaTry_1	0	0	0	0	0	38	27	4	0	34	52	30	58	12	0	0	0	0	0	0	0	3	2	0	32	78	0	0	0	0	0	0	0	2	144	38	0	100	0	10	1	0
chr3L	9681275	9681276	alphaTub67C_1	8	0	0	0	37	78	8	1	0	18	67	0	22	0	0	0	0	30	0	4	0	4	7	0	0	0	0	0	8	0	4	0	0	0	0	13	0	0	0	0	4	0
chrX	19748927	19748928	Alr_1	158	391	182	206	520	466	169	124	377	524	340	488	209	161	366	0	208	107	446	482	348	90	120	449	248	552	244	21	0	224	197	428	540	349	813	194	316	500	801	52	518	0
chrX	19748343	19748344	Alr_2	66	173	105	0	321	198	72	69	241	198	38	297	99	75	147	0	26	2	111	197	113	39	29	169	54	253	47	0	0	109	46	214	230	64	265	95	277	336	398	47	187	74
chr3L	21679749	21679750	Als2_1	210	1005	379	0	188	902	107	186	640	1116	520	1000	419	198	293	134	609	59	735	282	695	224	295	803	369	626	107	182	16	361	172	331	539	538	620	652	721	820	1139	782	676	298
chr3R	17682251	17682252	alt_1	894	1912	787	445	982	1681	527	537	1032	2149	1724	1785	1321	1281	715	28	1179	287	537	1971	2297	501	752	2130	1249	1165	399	107	164	857	777	1233	1368	1774	1274	861	801	2434	1730	1045	1365	1333
chr3R	17679879	17679880	alt_2	47	119	60	60	120	190	21	28	0	146	625	155	254	166	46	0	0	17	2	176	0	15	51	317	122	56	33	0	0	227	40	0	212	132	14	115	2	228	6	237	101	97
chr3R	17679298	17679299	alt_3	232	310	112	78	370	195	93	89	112	456	968	441	205	168	62	0	205	34	263	563	524	27	149	348	439	274	92	108	0	205	108	352	240	652	525	359	269	292	350	82	258	0
chr3R	17678717	17678718	alt_4	163	57	55	34	374	307	83	61	10	182	479	242	70	140	26	0	185	20	193	490	303	50	88	193	303	239	92	0	0	170	66	176	149	541	328	258	331	467	245	162	200	0
chr3L	3026390	3026391	aly_1	0	0	0	0	0	0	7	0	0	0	0	2	0	0	0	0	0	0	0	0	0	0	0	0	0	0	0	0	0	0	0	0	0	0	0	0	0	0	18	0	0	0
chr3R	6762590	6762591	Ama_1	56	42	72	0	0	61	14	3	64	83	0	0	42	30	12	0	188	0	0	0	0	39	14	0	214	0	25	1	0	19	2	0	68	0	0	0	18	2	7	74	18	195
chr3R	6763405	6763406	AMAL_1	43	73	268	74	54	328	15	26	0	118	33	83	60	32	63	0	0	0	0	0	0	24	50	7	92	28	40	1	0	79	34	0	0	58	79	3	22	574	119	205	46	248
chr2L	19111844	19111845	amd_1	97	272	119	2	6	290	33	79	38	270	86	35	203	103	3	0	0	5	0	0	108	17	3	40	93	284	146	0	0	114	18	0	0	2	17	59	0	72	82	40	105	0
chr2L	19110158	19110159	amd_2	0	0	0	0	0	0	0	13	0	34	122	0	0	0	0	0	0	0	0	0	0	22	0	0	19	0	0	0	0	0	0	0	0	38	0	0	0	0	0	0	0	0
chr2L	288950	288951	Amnionless_1	0	0	0	0	0	12	0	1	22	0	0	0	250	60	58	182	0	0	0	0	0	2	37	128	30	1	0	0	0	52	70	0	7	22	0	52	0	0	0	0	0	0
chr3R	26714127	26714128	amon_1	0	0	0	0	0	0	8	23	243	8	0	69	0	28	22	0	0	0	0	0	152	12	0	0	26	0	18	0	0	22	59	0	0	5	33	27	0	81	61	96	62	0
chr2L	18596934	18596935	amos_1	0	0	0	0	0	0	0	0	132	44	0	66	0	20	0	0	0	0	0	154	0	0	0	0	49	0	0	0	0	0	0	0	0	0	0	22	0	0	0	0	0	0
chrX	13845861	13845862	AMPdeam_1	444	530	243	322	429	880	233	252	408	526	426	480	438	512	347	0	0	82	278	318	1091	82	164	867	97	435	167	0	102	299	194	575	478	632	733	413	455	1169	608	350	470	308
chrX	13840014	13840015	AMPdeam_2	4	0	0	0	0	0	0	12	66	0	0	0	0	20	0	0	0	0	0	0	0	0	0	0	80	0	0	0	0	0	0	0	0	2	0	42	0	0	0	0	0	0
chrX	13838097	13838098	AMPdeam_3	0	0	0	0	72	126	0	0	15	0	0	0	0	0	0	0	0	0	0	0	0	0	0	0	0	0	0	0	0	0	0	0	0	0	0	2	0	0	0	0	0	0
chrX	13836356	13836357	AMPdeam_4	0	0	0	0	80	50	7	4	0	0	74	0	0	17	0	0	0	0	0	0	0	0	6	0	58	0	0	0	0	0	0	0	0	54	0	28	0	0	0	0	0	0
chr2R	12593625	12593626	Amph_1	444	779	788	34	539	1146	250	194	270	623	705	638	696	439	404	0	421	304	371	411	881	143	209	533	220	531	464	0	0	264	245	10	477	379	325	477	376	1303	321	302	293	318
chrX	1375573	1375574	AMPKalpha_1	55	96	154	96	229	846	140	109	136	298	488	223	278	205	226	186	186	147	165	550	819	81	132	231	299	226	1	0	112	171	88	123	280	294	220	219	404	382	722	157	465	719
chrX	11715027	11715028	Amun_1	314	487	415	155	564	462	272	172	309	446	275	469	339	389	364	0	306	64	1	370	318	143	188	962	223	338	0	84	202	287	158	108	314	379	901	185	270	388	692	172	520	531
chrX	11714896	11714897	Amun_2	313	502	459	155	564	513	271	175	296	463	196	469	380	389	371	0	306	64	1	370	314	139	178	852	223	212	0	84	202	257	158	108	284	376	884	192	270	365	637	148	536	531
chrX	11714156	11714157	Amun_3	827	2807	1571	513	1322	2895	850	562	1703	1996	1197	1316	1580	1248	1046	0	709	375	828	635	2035	397	549	1224	1192	1982	308	353	108	1008	761	683	1035	999	383	872	1083	2084	2256	842	1476	1174
chrX	11713806	11713807	Amun_4	595	2118	1011	500	1498	2714	770	593	1505	1686	1074	1443	1294	1049	949	0	553	357	868	790	1889	325	429	1341	1061	2042	165	236	0	931	708	337	1177	1009	656	881	964	2279	2071	801	1330	1008
chrX	9247124	9247125	amx_1	1274	3167	1322	1474	2296	2962	650	678	1757	3317	2184	1944	2863	1495	1474	217	817	714	2817	2374	3001	562	876	2043	1324	2077	614	1112	79	1229	1003	2020	1947	2484	1677	1074	1816	3912	3070	1548	3224	2236
chr2R	17124767	17124768	Amy-d_1	2	0	0	0	46	52	0	17	0	0	68	0	0	0	0	18	0	0	0	0	0	0	32	0	110	0	37	0	0	0	15	0	0	0	0	0	0	0	0	0	0	0
chr2R	17120301	17120302	Amy-p_1	4	34	0	0	19	74	0	6	52	0	76	0	0	0	0	14	0	0	0	0	0	0	0	0	30	0	38	0	0	36	12	0	0	0	0	0	0	0	72	0	20	0
chr2R	16652711	16652712	Amyrel_1	0	0	0	0	21	0	0	2	0	20	0	0	0	0	14	0	0	0	0	0	0	0	0	0	0	0	0	0	0	6	0	0	0	5	0	8	0	0	0	0	0	0
chr2R	9069105	9069106	ana_1	94	170	121	78	0	10	12	13	35	83	8	10	6	131	20	0	0	3	0	51	152	5	2	0	35	14	0	0	0	18	19	0	136	68	54	0	90	281	0	29	151	0
chr2R	9062319	9062320	ana_2	0	0	0	0	0	145	0	5	14	4	155	0	0	0	0	0	0	0	0	0	0	0	0	0	50	0	0	0	0	0	0	0	0	0	0	38	0	2	0	0	0	0
chr3R	24530664	24530665	ana1_1	332	496	176	296	554	1679	305	274	438	1116	678	818	993	673	621	116	549	77	677	328	603	437	797	1295	825	883	152	112	140	696	261	695	1083	994	1765	675	560	1887	1226	721	912	473
chr2R	8900216	8900217	ana2_1	2068	10978	6009	2330	4059	6717	2075	1865	5170	11394	5063	4975	6167	5460	3498	240	3767	1594	6238	6891	9449	2558	3495	6012	3370	4456	2453	2033	317	2320	1820	6840	6319	5913	6008	3660	3490	14008	13831	4050	7659	7162
chr2R	12344982	12344983	ana3_1	628	1706	977	404	1034	3379	510	545	1468	2206	1689	1559	1850	1305	890	0	474	354	1691	1303	1597	456	777	1334	1315	2321	654	614	243	720	673	1967	1953	2513	2020	1202	1233	2916	2903	1140	1579	1219
chr2L	13906493	13906494	Ance_1	176	581	117	0	333	114	175	60	138	529	20	243	458	525	527	0	316	82	373	58	684	128	161	213	427	198	92	84	0	109	84	228	256	243	103	348	0	955	620	135	276	54
chr2L	13914725	13914726	Ance-3_1	0	72	0	0	0	92	9	2	0	38	0	0	0	0	0	0	0	0	0	0	0	0	0	0	70	0	0	0	0	34	0	0	0	4	0	1	172	0	0	0	0	0
chr2R	9042138	9042139	Ance-4_1	6	0	0	0	54	73	13	0	0	0	0	0	128	34	0	0	0	0	0	0	0	0	3	0	0	0	0	0	0	0	0	0	0	9	0	0	0	0	0	66	0	0
chr2R	24891013	24891014	Ance-5_1	6	0	0	0	0	4	18	22	20	164	100	150	125	52	52	0	0	0	0	0	0	17	0	0	4	78	21	0	0	46	0	144	0	23	0	18	0	0	0	0	0	0
chrX	18179500	18179501	Andorra_1	0	0	0	0	0	0	0	0	0	0	0	0	0	0	0	0	0	0	0	0	0	0	0	0	0	0	0	0	0	34	0	0	0	50	0	26	0	0	0	0	0	0
chr2R	23694006	23694007	angel_1	20	172	114	226	0	131	107	68	255	360	306	248	157	151	239	0	641	26	564	312	243	50	177	504	77	554	90	109	0	88	5	507	181	489	316	213	302	216	494	130	30	36
chr4	129695	129696	Ank_1	220	215	242	38	300	630	67	104	478	490	708	391	242	188	223	0	416	156	147	62	132	100	212	513	134	473	179	142	2	187	108	562	177	185	333	120	99	256	286	63	334	71
chr4	129384	129385	Ank_2	481	1347	1113	136	630	1366	179	243	1081	1290	1886	830	974	340	543	0	999	316	442	296	891	265	470	894	311	1154	336	217	34	464	446	990	951	533	461	464	237	1986	856	464	1120	800
chr3L	7718392	7718393	Ank2_1	25	100	26	18	153	101	14	5	0	16	0	24	19	46	15	0	0	0	0	0	0	17	34	0	16	6	159	0	0	8	57	0	38	66	166	31	0	3	168	72	0	12
chr3L	7716341	7716342	Ank2_2	0	0	0	0	0	134	0	6	0	0	0	0	0	0	56	0	0	0	0	0	0	6	2	0	0	0	0	0	122	9	0	0	0	35	138	0	0	0	0	0	10	0
chr3L	7713646	7713647	Ank2_3	0	70	0	0	0	5	21	28	0	107	86	0	80	0	40	0	0	0	0	0	0	3	0	0	0	0	0	0	0	8	0	0	0	51	272	56	0	61	106	0	165	0
chr3R	30209948	30209949	Anp_1	19	0	2	0	1	64	12	11	0	36	0	0	74	0	0	0	0	0	0	0	0	11	7	0	64	5	0	0	0	21	0	0	0	2	0	1	0	0	0	0	0	0
chrX	10780652	10780653	Ant2_1	2	52	76	0	0	0	2	0	0	0	151	18	0	64	30	0	0	0	0	0	0	9	22	0	0	129	16	0	0	0	0	0	0	0	0	0	67	0	36	1	64	0
chrX	11169061	11169062	antdh_1	0	0	0	0	0	0	0	0	0	0	0	0	0	0	0	0	0	0	0	0	0	0	0	0	0	0	0	0	0	0	0	0	0	50	0	0	0	0	0	0	0	0
chr3R	6999224	6999225	Antp_1	86	178	25	4	128	259	0	0	0	0	0	0	0	0	0	0	0	0	0	0	0	0	8	0	0	0	0	0	0	0	0	0	0	0	0	0	0	368	82	51	80	16
chr3R	6932836	6932837	Antp_2	0	73	0	0	0	93	3	8	0	21	0	46	0	23	46	0	0	0	0	0	70	0	0	0	0	0	0	0	0	0	0	0	0	0	0	0	0	172	0	0	0	0
chr2R	12848019	12848020	antr_1	21	39	0	53	73	137	26	14	17	48	1	140	106	5	41	0	0	19	36	0	158	5	87	5	102	279	23	0	0	51	26	2	88	111	0	50	1	6	0	0	60	0
chrX	16420119	16420120	AnxB11_1	293	538	175	58	591	1061	164	131	92	376	478	392	359	540	217	1	210	38	414	88	684	145	304	730	322	624	22	284	23	289	270	173	468	671	398	111	297	774	699	348	528	168
chr3R	21065242	21065243	AnxB9_1	104	362	100	106	104	430	81	47	156	249	215	246	216	260	114	0	7	0	235	52	144	32	2	440	354	112	16	56	134	71	10	0	240	304	148	103	0	180	340	0	281	107
chrX	20173512	20173513	ANXX_1	206	604	410	169	405	315	184	181	419	1114	363	621	654	552	307	194	46	175	393	792	823	165	274	688	550	312	218	50	0	327	322	504	799	268	385	539	350	1909	1100	641	643	551
chr2L	2178748	2178749	aop_1	596	1856	881	609	771	1811	517	578	993	2134	1225	1103	1010	1117	987	446	414	270	1575	595	1398	393	544	2388	830	1053	480	31	45	565	700	592	736	1122	390	643	611	1382	1453	648	500	984
chr2L	2161521	2161522	aop_2	123	383	259	0	134	751	149	179	247	377	240	101	343	68	79	0	89	53	6	0	183	70	154	132	205	236	37	76	120	142	145	81	63	236	360	273	169	892	349	144	314	76
chr3L	16483645	16483646	aos_1	488	1539	553	489	615	1811	334	371	656	1717	1091	1122	1012	741	587	0	145	100	1228	942	1612	373	652	1157	1229	1850	238	236	40	566	356	669	1685	1270	1162	720	315	1603	1591	489	1364	388
chr3R	12433811	12433812	Aos1_1	0	0	0	0	20	15	4	0	0	66	0	0	0	58	0	0	0	0	0	0	0	26	7	0	0	0	0	0	0	0	0	0	0	8	0	54	0	0	0	0	0	0
chr3R	15537287	15537288	AOX1_1	0	0	27	0	0	0	10	13	0	168	0	0	0	32	0	0	0	0	142	0	0	6	0	0	35	0	0	0	0	18	0	0	0	0	194	16	0	0	0	46	0	0
chr3R	15542411	15542412	AOX2_1	5	50	109	0	147	24	30	30	62	105	79	40	55	64	68	0	0	0	0	1	82	26	47	1	303	114	23	33	0	0	0	88	61	0	2	67	124	203	198	82	71	184
chr3R	15547734	15547735	AOX3_1	0	0	0	0	0	0	3	2	0	0	0	0	68	0	0	0	0	34	0	0	0	0	14	0	14	0	0	0	0	0	0	0	0	7	0	0	0	0	2	70	0	0
chr3R	15552856	15552857	AOX4_1	415	1181	658	153	168	2507	13	53	148	72	167	82	0	112	118	0	0	24	14	0	6	7	57	136	132	0	65	0	0	66	24	26	128	60	427	39	0	575	228	375	333	114
chr2R	5727482	5727483	ap_1	836	1885	845	401	380	3160	35	54	148	98	245	110	228	57	118	0	2	26	30	0	12	11	79	140	221	102	178	4	0	116	12	272	272	39	835	108	0	926	429	557	627	204
chr2R	5726829	5726830	ap_2	31	55	25	23	30	0	12	7	0	54	0	0	111	60	38	0	140	48	0	0	32	24	0	20	0	17	19	36	0	6	0	0	0	29	0	42	83	99	58	0	6	0
chr2R	5709316	5709317	ap_3	513	2031	802	483	531	1127	177	232	678	1115	369	430	640	470	724	119	140	129	344	396	459	237	277	556	136	226	131	41	9	314	332	342	242	387	349	270	92	749	790	156	756	204
chrX	9109563	9109564	AP-1gamma_1	59	42	144	0	48	38	13	31	315	69	64	92	24	22	100	0	0	56	33	0	0	7	2	0	30	0	160	0	0	5	31	13	0	3	4	106	0	0	38	27	54	5
chrX	9108692	9108693	AP-1gamma_2	700	5036	3982	1096	1851	2778	769	679	3081	6012	2164	2595	2387	1314	1331	282	1429	574	2739	1709	2133	891	1453	3071	1683	2512	859	854	69	1202	773	2133	2354	2461	2144	1459	1424	3572	3601	1191	2855	1909
chr3R	23958683	23958684	AP-1sigma_1	3	110	120	0	77	123	27	45	0	107	305	111	98	68	37	0	145	37	14	183	283	15	17	3	6	3	149	0	6	62	0	0	83	122	2	33	0	127	53	193	44	0
chr2L	412917	412918	AP-2alpha_1	689	2203	1484	586	1922	2753	408	461	1365	2615	2183	1571	2200	1073	590	1	1061	157	855	1156	1840	570	1230	1420	1243	1481	841	372	76	957	356	1212	1942	1801	1113	1093	1185	2525	2096	1063	1624	833
chr3R	22462486	22462487	AP-2mu_1	706	2764	1400	470	1535	3337	484	698	1388	3576	2727	2367	2062	1504	1267	130	1948	639	1078	1847	2949	613	1319	3095	2115	2641	634	160	148	939	468	1274	2127	1688	2714	1601	1651	2420	3079	1101	2066	868
chr3R	21270041	21270042	AP-2sigma_1	813	2450	610	322	990	2421	460	460	333	2284	2047	1319	1901	1351	912	4	676	120	1013	793	1288	425	662	1658	1132	1455	426	533	0	646	577	1349	865	1262	1339	815	486	2092	2561	1492	1472	1075
chr3R	28844764	28844765	Apc_1	491	3056	2251	494	1123	3568	633	662	1661	3283	2396	2145	1980	1568	1161	310	1691	260	551	1088	1877	830	1062	1899	1593	2136	858	578	4	927	976	1770	2311	2606	1883	1612	1001	3097	2559	1610	2223	1495
chr2R	17518182	17518183	APC10_1	406	1479	565	458	1171	2629	307	303	518	1293	1235	1561	2010	964	364	34	434	420	127	1606	1286	387	541	1364	872	1015	668	152	115	396	442	1678	1379	1310	2829	839	706	1924	1581	1072	1120	470
chr3R	24164051	24164052	Apc2_1	330	820	104	313	575	381	177	236	197	609	571	658	760	365	227	190	324	77	674	618	1078	185	304	689	374	359	337	139	0	304	296	356	825	552	428	270	531	512	755	889	818	472
chrX	9082955	9082956	APC4_1	0	1	0	0	0	0	10	8	0	20	0	0	0	40	0	0	0	0	19	0	0	0	0	46	0	40	0	0	0	14	0	0	0	31	0	24	0	0	32	0	0	0
chrX	6597217	6597218	APC7_1	0	1	0	0	0	0	10	8	0	0	0	0	0	40	0	0	0	0	0	0	0	0	0	0	0	40	0	0	0	0	0	0	0	31	0	24	0	0	16	0	0	0
chrX	6597110	6597111	APC7_2	646	2371	1964	629	1598	3912	669	736	936	4162	2406	2128	2178	2339	1446	306	2552	392	2082	2283	3071	780	1328	2955	1986	3788	1219	565	185	1090	812	2164	2597	2919	2969	1543	1714	6105	3721	1618	2633	1532
chr2L	9938753	9938754	Apf_1	1664	5155	3624	1572	2899	4405	1446	1286	2946	5782	3919	2697	3795	2501	2677	162	1460	803	2282	2181	3686	1263	1981	3508	2067	2250	264	881	48	2010	1634	2901	3728	3509	4414	2120	2318	6434	6768	2184	4144	3083
chr2L	2766238	2766239	aph-1_1	0	0	0	0	0	0	12	0	0	0	0	0	0	0	0	0	0	0	0	0	0	14	0	0	76	0	0	0	0	0	0	100	0	0	0	0	188	0	25	17	0	0
chr3R	31049785	31049786	Aph-4_1	0	0	0	0	0	0	0	0	0	42	0	0	0	0	0	0	0	0	0	0	0	0	0	0	0	82	0	0	0	34	0	302	0	0	0	0	0	10	50	0	0	0
chr3R	31048932	31048933	Aph-4_2	225	955	473	276	328	964	218	295	99	544	531	778	407	420	178	168	580	273	151	467	635	181	303	609	343	276	336	259	50	593	214	314	592	484	1019	409	320	1002	428	198	567	163
chr2R	14962945	14962946	aPKC_1	0	0	0	0	0	0	0	0	0	52	0	0	8	0	0	0	0	0	0	0	0	0	16	0	21	0	0	2	0	0	0	0	0	0	0	0	0	0	38	0	0	0
chr2R	14958455	14958456	aPKC_2	0	0	0	0	0	0	6	21	0	58	0	42	27	0	0	0	2	0	16	0	0	10	18	110	6	0	0	0	0	72	0	0	0	42	0	0	0	50	0	8	7	0
chr2R	14950908	14950909	aPKC_3	8	0	0	0	0	0	6	16	0	190	91	39	81	4	62	0	74	36	16	0	0	0	22	0	66	82	0	0	0	35	36	0	28	11	0	24	0	88	122	8	54	46
chr2R	14949746	14949747	aPKC_4	0	0	0	0	0	0	39	16	0	32	0	56	90	0	0	0	0	0	2	0	0	0	2	0	0	144	0	0	0	25	0	1	19	70	0	42	0	198	28	36	166	0
chr3L	1196317	1196318	Aplip1_1	8	0	0	0	0	0	0	6	0	0	0	0	0	0	0	0	0	0	0	0	0	18	8	104	0	0	0	0	0	0	40	0	0	0	0	0	0	0	0	0	0	0
chr2L	9634186	9634187	Apoltp_1	406	663	636	97	624	1267	284	255	447	1380	1051	935	948	582	442	0	370	51	525	119	1105	164	337	594	700	1112	208	376	150	511	459	1056	874	841	1236	671	529	1412	1381	383	563	357
chr3L	12266793	12266794	app_1	238	450	299	235	264	837	199	232	233	754	605	511	430	231	289	0	160	7	235	239	471	101	337	630	231	511	423	52	0	285	129	1055	426	578	798	383	752	515	729	353	300	460
chr3L	12265819	12265820	app_2	0	0	0	0	0	0	0	0	0	26	0	0	0	0	0	0	0	0	0	0	0	0	28	0	0	0	0	0	14	0	0	0	0	0	0	0	0	0	0	0	0	0
chr3L	12224316	12224317	app_3	0	0	0	0	0	0	0	0	0	0	0	0	0	0	0	0	1	0	0	0	0	0	0	0	0	0	0	0	0	0	0	0	0	0	0	0	0	0	0	0	0	0
chr3L	12214500	12214501	app_4	267	1105	549	324	846	1443	355	245	707	1020	966	653	1074	480	382	68	491	32	707	623	255	273	422	851	324	705	261	176	0	272	317	538	593	811	842	767	602	1928	1053	303	730	946
chr3L	11098637	11098638	APP-BP1_1	266	1257	646	384	860	1456	338	253	656	1104	1013	670	1049	502	409	35	396	32	865	823	294	296	418	1037	327	710	266	176	0	294	317	559	713	810	842	746	548	2111	1080	303	687	1000
chr3L	11098394	11098395	APP-BP1_2	0	10	0	0	0	74	54	47	36	51	28	128	65	16	54	160	36	0	26	27	162	9	10	128	79	0	90	0	0	30	72	35	72	173	0	28	138	169	191	15	105	11
chrX	531135	531136	Appl_1	32	149	27	0	65	77	100	81	297	298	15	194	249	23	104	272	228	1	66	136	151	41	8	193	120	0	141	0	0	61	68	0	92	177	0	69	522	554	297	19	243	22
chrX	530504	530505	Appl_2	117	367	211	136	350	672	133	205	470	439	693	317	279	117	287	0	0	30	0	284	467	159	125	494	297	171	242	18	0	114	151	233	368	365	817	222	199	224	163	98	218	40
chr3L	1884881	1884882	Aprt_1	276	682	301	111	664	1245	284	256	331	1183	825	966	564	443	453	0	642	60	422	404	908	164	399	950	676	782	340	171	93	381	200	928	896	964	912	584	559	967	906	518	377	626
chr3L	10898570	10898571	Aps_1	44	0	2	0	0	0	0	16	74	52	126	0	150	0	2	0	0	8	0	0	0	7	0	0	0	98	0	0	0	26	0	0	0	0	0	30	0	0	0	0	0	0
chr2R	23596603	23596604	apt_1	0	0	62	146	0	252	8	0	11	0	92	0	0	34	0	0	0	0	0	0	0	4	21	15	0	34	0	0	0	20	0	0	0	1	5	30	0	0	35	0	0	0
chr2R	23568057	23568058	apt_2	301	980	548	353	392	506	223	249	192	686	963	473	363	301	226	0	204	42	504	509	708	128	207	521	228	507	533	100	0	170	200	178	468	541	859	310	103	717	658	350	475	100
chr2R	23564896	23564897	apt_3	79	850	407	0	344	825	174	153	411	658	758	344	535	356	406	174	299	45	74	39	554	118	156	613	245	887	314	85	0	239	95	184	344	602	231	408	607	418	505	101	596	229
chr2R	13214495	13214496	AQP_1	4	329	20	0	0	195	10	21	56	51	102	29	173	50	77	0	62	0	0	1	59	14	26	196	46	114	1	0	0	34	1	10	27	102	9	71	190	0	2	0	4	0
chr2R	13214125	13214126	AQP_2	519	1710	660	379	661	1088	236	152	218	608	231	308	471	114	445	0	33	44	0	0	304	91	81	320	675	428	397	0	0	316	59	300	450	204	174	285	350	434	1052	428	529	350
chr3L	12580673	12580674	ara_1	0	10	0	0	0	0	0	4	61	8	0	0	22	0	0	0	0	0	0	0	0	14	0	0	0	0	0	0	0	0	0	0	0	0	38	0	0	0	0	0	0	0
chr3R	30453764	30453765	aralar1_1	8	12	51	12	16	147	48	12	48	100	464	47	63	3	50	0	0	0	0	138	12	49	46	0	109	52	0	26	0	22	0	0	37	58	0	173	198	143	87	62	85	13
chr2R	14361923	14361924	Arc2_1	375	1290	433	379	887	986	382	280	567	1034	1326	870	759	484	585	99	325	98	789	538	669	270	498	933	595	794	340	1	1	445	355	822	923	1134	1098	774	284	1409	656	604	546	663
chr3R	19877739	19877740	Arc42_1	0	0	0	0	0	0	6	8	0	0	0	0	0	0	0	0	0	0	0	0	0	0	0	0	0	0	0	0	0	0	0	0	0	0	0	0	0	0	0	0	0	0
chr2L	12287224	12287225	aret_1	0	0	120	0	0	0	10	8	0	0	0	0	10	0	0	0	0	0	0	0	0	2	0	0	0	0	0	0	0	3	0	0	0	0	0	0	0	0	0	0	0	0
chr2L	12270935	12270936	aret_2	0	0	0	0	0	0	0	0	0	0	0	0	0	0	0	0	0	0	0	0	0	0	0	0	32	0	0	0	2	0	0	0	0	0	0	0	18	0	0	0	0	104
chr2L	12205833	12205834	aret_3	0	0	0	0	0	0	0	0	0	0	0	0	0	1	0	0	0	0	0	0	166	16	0	0	0	2	0	0	0	0	0	0	86	9	0	0	0	0	0	0	0	0
chr2L	12201342	12201343	aret_4	11	0	126	0	0	0	5	20	0	22	0	0	94	0	44	0	0	0	0	0	2	0	0	0	6	66	0	0	0	0	0	170	0	58	0	0	0	118	0	0	50	66
chr2L	12174992	12174993	aret_5	817	4496	1795	873	1197	3414	651	627	2186	3174	1950	1758	1722	1616	1512	41	757	540	1326	1432	1762	874	1067	3288	1438	2217	526	1106	4	1438	635	1950	2322	1747	772	1114	1534	2661	2759	1754	2151	1681
chr3L	22872045	22872046	ARF1_1	774	3561	1850	798	1141	3161	681	534	2026	2567	1619	1985	2015	1469	1373	8	944	530	1612	1560	2216	728	1347	3644	2117	2476	754	1242	162	1150	592	1338	2104	1840	2018	1352	1134	3764	3816	1852	1917	1043
chr3L	22871540	22871541	ARF1_2	11	247	220	230	87	523	52	76	64	300	220	139	239	113	74	0	174	98	164	88	144	87	153	266	63	253	128	123	0	72	93	86	254	348	152	231	186	190	297	50	29	157
chr4	1124167	1124168	Arf102F_1	519	1488	1410	882	1199	1567	567	475	1156	2533	875	1090	1582	516	567	41	1063	479	1121	1124	1559	401	895	1996	938	1307	309	368	4	843	585	1448	1240	961	1007	1094	636	2634	2357	851	1475	700
chr2R	15322534	15322535	ARF3_1	521	1555	1786	907	1561	1974	542	489	1045	2496	802	1168	1562	620	598	0	1444	373	1236	1208	1908	364	861	2076	1035	1017	264	458	2	867	647	1530	1487	1062	1207	1183	863	2637	2597	678	1422	667
chr2R	15322821	15322822	Arf51F_1	880	4470	1579	841	1195	3302	622	575	2217	3128	1709	1607	1654	1470	1461	39	676	612	1366	1435	1507	798	1106	3655	1629	2253	612	1254	8	1421	674	1724	2159	1773	1253	946	1517	2765	2634	1588	2128	1641
chr3L	22871816	22871817	Arf79F_1	924	2689	1658	958	1325	3132	842	587	1426	2411	2133	2138	2156	1551	1508	8	956	661	1971	1522	2867	660	1393	3154	2353	2333	1129	774	162	954	512	1106	1971	2130	3048	1483	1366	4143	4054	1461	2034	661
chr3L	22871084	22871085	Arf79F_2	11	325	58	73	417	496	51	28	34	223	481	152	309	114	150	20	141	0	120	276	164	83	88	286	151	502	80	164	86	138	28	172	309	328	148	134	270	46	349	134	159	295
chr3L	12417543	12417544	ArfGAP1_1	359	1577	1069	433	1044	1322	372	286	1078	1757	1231	1406	1373	607	825	47	968	289	1105	754	2466	391	656	2202	1194	1554	299	820	187	665	371	892	1563	1276	1309	987	754	1247	1867	874	1157	859
chr3L	22717572	22717573	ArfGAP3_1	376	1671	1167	480	1078	1547	416	301	1124	2105	1684	1655	1706	720	875	94	1188	481	1201	1093	2209	406	611	2454	1298	2088	537	862	141	661	304	1003	1523	1232	1459	984	660	1453	1996	866	1398	606
chr3L	22717252	22717253	ArfGAP3_2	0	0	0	0	0	0	0	0	0	9	0	0	0	0	0	0	0	0	0	0	0	0	0	0	86	0	0	0	0	0	0	0	0	18	178	32	0	0	0	0	0	0
chrX	509449	509450	arg_1	12	112	0	0	0	31	20	0	234	8	0	58	0	0	0	0	0	0	0	0	0	0	0	0	75	0	0	0	0	12	0	0	0	0	0	28	0	0	28	0	0	0
chr3L	9066004	9066005	Argk_1	0	106	0	0	100	0	10	10	0	0	0	0	0	0	0	0	0	0	0	0	0	0	8	0	1	0	0	0	0	4	0	0	0	32	0	0	0	0	94	14	0	0
chr3L	9062949	9062950	Argk_2	6	80	0	0	0	142	5	5	42	17	113	0	0	22	24	0	0	0	0	0	0	1	0	0	40	7	0	0	0	38	0	106	36	66	0	0	0	0	8	0	0	20
chr3L	9053560	9053561	Argk_3	6	0	0	0	0	0	12	67	174	96	88	36	0	45	3	0	84	68	0	0	74	32	18	22	0	0	0	0	0	63	0	0	96	88	202	46	0	206	258	150	68	41
chr3L	9051899	9051900	Argk_4	0	0	0	0	0	186	14	27	0	42	90	0	19	0	15	0	60	0	0	0	5	8	6	30	0	234	0	0	0	0	0	0	2	148	0	39	0	50	53	108	58	74
chr3L	9050308	9050309	Argk_5	213	532	553	177	572	919	90	124	434	687	460	464	620	300	218	0	537	173	247	543	964	155	218	378	500	747	392	12	8	321	41	400	446	265	258	359	616	1029	766	620	310	167
chrX	18137624	18137625	ari-1_1	229	638	623	228	618	1002	151	145	91	815	600	550	956	370	239	0	676	194	374	674	902	175	219	516	689	968	422	9	8	368	87	450	565	358	431	402	781	1160	944	689	354	383
chrX	18137135	18137136	ari-1_2	152	143	296	75	22	520	161	109	129	341	73	547	122	294	119	0	328	71	0	460	136	114	92	580	291	147	142	73	0	209	89	516	201	270	35	209	247	742	166	321	298	267
chr2R	22212836	22212837	ari-2_1	585	1548	797	775	1569	1625	507	459	564	1541	1502	1431	1825	951	735	12	1322	287	1484	1713	2329	546	943	962	1148	1105	1183	264	31	1017	713	1651	1379	1688	1332	969	733	3158	2921	1051	1335	910
chr3L	15983125	15983126	Arl1_1	188	650	539	372	434	575	196	187	229	833	578	496	316	161	566	3	196	30	382	656	147	193	317	379	350	736	222	344	56	424	171	94	505	406	1195	353	206	1238	637	277	518	247
chr4	179384	179385	Arl4_1	44	248	42	122	34	155	39	20	231	71	412	147	172	71	7	0	7	4	120	290	360	15	63	205	234	118	182	0	0	15	28	336	125	178	29	56	22	217	138	58	237	0
chr2R	19444157	19444158	Arl6_1	660	1579	572	365	479	1354	327	291	894	1500	851	967	950	682	522	48	818	273	550	889	593	324	482	1036	450	796	511	401	14	408	297	331	717	533	1246	564	503	2157	1141	626	1219	671
chrX	1900639	1900640	arm_1	1188	3026	1376	297	754	1797	405	310	1298	2245	1161	1232	1781	1128	836	130	773	312	843	1349	788	399	680	1628	709	1380	510	398	71	716	637	486	1289	700	1063	751	968	2687	2143	800	1578	708
chrX	1900165	1900166	arm_2	1577	4933	2956	470	1135	2318	531	639	1683	3920	1437	1378	2258	1811	1556	195	851	308	1098	1718	1907	534	1056	1871	1509	1671	375	401	382	949	1045	2218	1730	1344	1348	977	1435	3837	3154	1004	2340	1502
chrX	1899519	1899520	arm_3	13	96	0	0	0	110	21	30	8	174	143	59	72	6	9	96	123	14	228	11	24	63	13	186	20	28	0	226	0	63	130	697	150	137	0	115	267	81	114	23	7	17
chr3L	3462346	3462347	armi_1	55	296	395	96	204	529	155	92	136	558	512	257	665	182	182	0	343	10	215	292	114	134	117	369	349	487	106	58	90	126	211	96	414	217	92	334	411	386	95	180	105	170
chr3L	3461324	3461325	armi_2	198	532	333	122	225	889	111	186	424	651	376	922	447	733	315	163	93	113	304	405	661	179	149	1164	214	502	76	0	0	152	156	336	627	669	200	211	45	891	1312	457	619	454
chrX	19646004	19646005	Arp10_1	161	413	618	49	322	300	52	111	318	530	754	325	375	213	299	0	163	143	137	483	411	111	255	196	327	546	65	19	0	178	199	226	281	322	809	195	71	468	668	301	258	134
chrX	16553939	16553940	Arp2_1	886	3125	2184	556	1072	2955	844	678	1425	3245	2060	1340	2203	1646	1223	134	675	500	1101	1774	2382	595	1101	2398	1806	1464	895	514	275	1200	981	1608	1979	2225	2174	1200	676	2394	3768	1457	2343	1448
chr3L	8115897	8115898	Arp3_1	116	925	339	154	201	1409	153	149	573	1135	574	218	575	362	336	37	643	243	254	92	357	188	309	678	466	433	308	320	112	341	194	1283	683	781	826	512	98	806	676	301	458	126
chr3R	18185739	18185740	Arp5_1	107	687	265	34	139	948	106	111	331	892	429	122	398	351	307	37	507	243	254	92	265	137	245	604	367	299	308	150	34	249	127	1044	394	554	789	379	0	720	570	157	354	126
chr3R	18185497	18185498	Arp5_2	13	344	0	0	108	221	48	45	84	87	28	128	7	75	68	0	128	5	79	0	51	40	65	104	89	341	0	52	0	25	94	456	122	184	53	109	0	454	207	85	80	0
chr2R	16774224	16774225	Arp53D_1	457	2122	1210	1059	1160	1635	763	561	1585	2400	1425	862	1526	1145	997	0	727	305	923	677	1254	423	1027	1153	1219	926	220	334	23	534	536	893	998	1391	1262	730	742	3283	3550	953	2315	1455
chrX	15737088	15737089	Arp6_1	872	2816	1571	724	2269	2889	597	524	971	2663	1721	1485	2606	1754	1278	146	553	598	1109	1623	3327	714	704	2385	1081	1811	603	488	466	844	494	1977	1984	2230	1022	1095	1461	5349	5058	1827	2855	1619
chrX	17860759	17860760	Arp8_1	288	733	362	139	234	961	197	164	382	713	647	746	653	448	390	0	619	67	474	292	701	216	468	685	759	501	44	183	2	364	283	279	427	445	963	492	556	850	749	390	179	347
chr2L	20417097	20417098	Arpc2_1	89	356	82	17	523	304	133	132	170	558	276	352	218	250	99	1	176	32	322	338	833	117	130	783	292	304	108	96	0	178	99	49	361	429	259	192	261	979	330	277	262	30
chr3R	15834652	15834653	Arpc3A_1	0	102	0	0	0	0	0	0	0	0	0	9	47	38	0	0	0	36	0	0	0	28	9	119	0	0	0	0	0	0	0	18	0	0	0	18	0	0	0	46	0	0
chrX	17105861	17105862	Arpc3B_1	86	212	64	93	217	412	133	101	261	419	333	252	135	275	212	0	371	23	383	171	208	49	176	189	248	56	27	0	36	178	87	478	128	333	97	273	0	284	126	124	206	281
chr2L	6125137	6125138	Arpc4_1	255	1417	777	320	1192	2067	439	381	874	2295	1389	1179	1235	866	765	61	1349	638	1425	1080	1991	391	677	1492	755	1492	589	351	22	698	523	553	1483	1203	1357	690	213	2634	1971	733	1598	816
chr2L	2580321	2580322	Arpc5_1	586	2219	1276	509	929	1905	400	305	947	1994	1131	548	710	813	870	1	291	265	318	338	929	391	494	1129	965	440	26	146	54	399	351	606	298	981	1137	609	265	2136	1941	617	844	451
chr2R	13483216	13483217	arr_1	0	24	0	0	0	0	0	0	0	82	0	0	0	13	0	0	0	0	0	0	0	1	0	0	0	0	0	0	0	12	0	0	0	0	0	0	0	0	0	0	0	0
chr2L	18078624	18078625	Arr1_1	0	24	0	0	0	68	0	0	0	74	0	0	0	0	0	0	0	0	0	0	0	3	0	0	0	0	0	0	0	6	0	0	0	0	0	0	0	0	0	0	0	0
chr2L	18078272	18078273	ARRA_1	4	0	34	0	0	0	4	0	0	21	114	0	0	0	0	0	0	0	0	71	0	0	0	0	33	0	0	0	0	0	0	0	0	0	0	6	16	0	0	68	0	0
chr3L	8648929	8648930	ARRB_1	89	273	209	232	623	595	143	71	422	555	489	527	545	172	155	0	292	337	213	584	611	152	133	342	303	534	18	196	0	230	196	0	512	323	225	350	70	502	605	104	373	146
chr2R	6085597	6085598	Ars2_1	111	320	249	294	808	706	184	93	496	594	627	688	689	280	180	0	449	353	375	586	724	178	170	398	382	622	36	185	0	359	220	100	549	465	397	475	140	675	738	216	439	203
chr2R	6085360	6085361	Ars2_2	2	0	0	0	130	0	0	2	0	42	0	76	22	0	44	2	0	0	0	0	0	1	2	3	0	0	0	0	0	0	54	0	0	0	0	30	0	0	0	90	0	0
chr2L	4281278	4281279	Art2_1	0	0	0	0	130	0	2	3	0	0	73	0	0	52	0	0	96	0	0	0	0	2	20	0	38	0	0	0	0	0	42	0	0	0	0	0	0	0	26	74	0	0
chr2L	4279332	4279333	Art2_2	736	2607	1794	451	1042	2987	767	603	1647	2421	2349	1448	2224	1604	1033	91	768	862	1312	1486	2008	667	1138	2453	1090	2359	1138	439	16	883	722	1700	1887	2249	1596	1188	2047	3052	2766	1153	2082	1386
chr3R	15229354	15229355	Art3_1	183	800	274	50	59	1305	230	217	303	1238	839	902	568	711	392	0	610	163	260	762	633	176	415	1017	434	307	272	495	44	306	113	124	532	754	809	366	772	885	1212	411	613	324
chr3R	9986049	9986050	Art4_1	0	0	0	0	0	0	2	0	0	0	0	45	0	0	66	0	0	0	0	0	0	0	5	0	68	0	0	0	0	18	0	0	0	36	0	0	16	0	0	0	0	0
chr3R	13945823	13945824	Art6_1	342	1162	817	401	390	1253	398	364	121	938	942	979	649	328	309	162	495	38	598	300	589	235	364	936	741	1499	505	406	294	389	339	813	509	829	1467	566	334	761	733	676	717	532
chr2R	23079024	23079025	Art7_1	579	2991	1583	526	1269	2677	630	578	1620	2658	1475	1678	1957	1167	1171	108	756	375	2154	1266	1294	644	1044	1967	1312	2268	380	771	86	684	431	1388	1720	1555	1635	1263	1461	3316	2544	940	2144	1412
chr2L	11011037	11011038	Art8_1	0	0	0	0	0	0	0	0	0	0	140	0	74	0	0	0	0	0	0	0	0	0	0	0	0	0	0	0	0	0	0	0	0	0	0	0	0	0	0	11	0	0
chr3R	13943471	13943472	Art9_1	718	2305	1432	534	1354	1735	557	487	1136	2595	825	1359	1236	1343	699	278	600	104	723	805	864	487	859	2043	1318	1705	831	131	385	867	637	781	1327	1616	741	778	1225	1836	1857	717	910	805
chr2L	867984	867985	aru_1	88	267	207	110	451	850	74	97	424	360	397	346	300	86	166	6	318	48	150	0	317	80	89	308	170	402	138	0	162	120	105	0	81	191	166	285	0	777	617	260	207	240
chr2L	865888	865889	aru_2	1042	4238	1763	720	2173	3262	957	817	1446	3182	3260	2270	3347	1968	2011	183	1043	693	2657	3033	3944	978	1394	2128	1837	2720	819	1145	245	1235	949	2335	2728	2329	2052	1506	2018	4578	4202	2080	3764	1671
chr3L	18901536	18901537	arx_1	30	154	72	54	80	114	0	40	0	230	174	19	0	20	0	0	100	0	0	0	28	6	42	168	50	0	66	0	0	44	0	0	0	119	44	52	0	34	15	68	0	0
chr4	488914	488915	Asator_1	0	30	0	0	0	0	10	21	0	0	0	97	0	12	0	0	0	0	0	0	0	1	1	0	0	0	0	158	0	30	0	2	2	114	37	0	0	0	0	1	18	0
chr4	486020	486021	Asator_2	0	0	0	0	0	8	2	14	112	70	0	0	27	38	0	0	0	0	0	0	0	3	47	28	50	0	0	28	0	19	122	0	136	0	0	20	2	0	0	0	8	0
chr4	483779	483780	Asator_3	34	0	0	0	136	413	26	48	0	142	52	42	237	84	0	118	0	17	0	8	154	27	59	298	0	124	0	0	0	95	110	1	121	52	1	44	180	198	240	107	53	0
chr4	482763	482764	Asator_4	196	688	642	37	202	681	160	128	215	419	556	491	324	229	281	188	495	176	351	401	712	134	149	756	563	292	455	167	68	225	192	288	370	403	405	293	573	595	851	475	269	73
chr4	481955	481956	Asator_5	440	559	162	213	429	1596	251	201	61	947	1259	500	754	420	373	0	365	55	56	170	725	146	504	816	319	553	392	103	51	296	152	765	667	521	1124	479	244	1272	787	342	631	128
chr3L	3166242	3166243	Asciz_1	1132	3824	1969	1249	1591	4713	889	847	1295	3901	3271	2383	3075	1522	1373	379	1310	475	2100	2272	3877	627	1415	3847	2034	2632	887	831	52	1004	802	2252	2582	2891	1778	1635	1948	3147	3858	1620	2692	1898
chr3L	3165089	3165090	Asciz_2	7	0	0	0	0	0	5	8	0	292	0	0	0	3	0	0	0	0	0	18	0	4	8	0	6	164	0	0	0	40	24	82	0	0	0	40	0	0	97	35	48	0
chrX	460762	460763	ase_1	336	819	811	605	721	1717	418	457	433	1083	1465	1065	1184	1183	754	0	422	42	704	446	1247	310	732	1032	577	1449	167	345	64	429	347	1005	1167	1269	1516	1081	783	1740	993	827	816	666
chr3L	19618899	19618900	asf1_1	300	973	892	485	768	1125	328	250	1125	1333	1104	808	783	457	393	130	575	220	960	1051	670	299	501	1335	875	628	444	190	130	538	384	770	1010	1142	2369	660	680	1301	1314	800	1287	869
chr3L	19598748	19598749	ash1_1	430	1456	729	527	897	1649	578	455	579	2494	965	958	1309	741	1163	0	997	103	710	448	1026	244	432	1375	1150	1088	700	269	338	696	350	630	1077	1044	513	679	429	2903	1260	474	1117	487
chr3R	24651416	24651417	ash2_1	529	2342	859	837	1287	2460	812	543	862	3318	1643	1418	1583	1119	1417	0	902	149	1006	722	1569	349	624	1946	1676	1870	826	446	395	967	356	1055	1670	1480	896	1056	535	3983	2059	729	1754	680
chr3R	24651157	24651158	ash2_2	633	1798	1152	279	1417	3179	614	472	815	2322	1546	1674	1240	1095	860	4	764	288	948	777	1848	496	692	1779	1718	1982	559	535	137	577	551	289	2093	2142	976	1290	1130	2962	2667	737	1830	830
chr3R	24650145	24650146	ash2_3	296	2123	540	217	868	1135	271	274	829	1507	961	1112	632	536	735	0	845	215	301	380	1433	251	511	1045	383	522	257	241	0	480	220	988	711	922	692	539	638	885	1675	691	879	669
chr3R	5606531	5606532	asl_1	42	298	34	146	96	407	128	109	93	688	687	501	359	97	177	0	316	211	427	188	192	62	147	336	204	494	59	83	0	170	145	296	342	146	520	265	61	342	295	335	408	226
chr3R	24753845	24753846	asp_1	35	150	88	121	47	761	132	125	25	227	98	362	20	175	109	0	0	0	0	140	22	50	135	479	74	153	0	177	0	188	25	150	114	192	329	112	214	93	58	27	49	117
chr3L	21173117	21173118	asparagine-synt_1	48	151	97	53	150	116	29	25	246	312	284	192	143	18	89	0	0	0	26	65	53	41	41	50	57	149	202	228	0	68	33	111	165	170	67	69	24	209	177	27	28	162
chr2R	16110506	16110507	Asph_1	90	395	192	53	262	423	64	72	358	440	722	290	197	34	153	0	0	23	26	98	142	79	108	195	126	277	202	228	0	110	76	112	393	313	82	166	163	450	425	107	171	313
chr2R	16110371	16110372	Asph_2	334	574	283	397	122	1146	287	141	324	462	233	353	734	472	440	0	265	50	205	163	421	149	332	384	617	584	114	138	0	348	148	362	366	478	307	294	1048	452	719	149	367	411
chr2R	21250956	21250957	ASPP_1	637	1949	899	420	2011	2046	481	428	1329	2029	1538	1180	2046	1088	1074	1	1219	376	1212	1465	2174	448	876	1862	1739	2310	397	405	139	801	604	326	1375	1499	1877	1107	336	2851	3063	1276	1931	952
chr2R	22886594	22886595	asrij_1	449	1433	821	554	798	1687	471	435	1019	1458	1128	1108	1538	1078	750	37	772	225	1195	875	1387	265	479	1444	1056	1530	486	352	290	609	426	773	1040	1385	1410	665	1219	1934	1019	848	1271	578
chr2L	1077948	1077949	ast_1	290	196	66	48	54	330	114	81	156	558	181	291	186	122	256	0	378	119	0	68	58	15	58	333	304	271	26	0	17	178	169	266	91	174	50	188	56	133	69	175	387	314
chrX	396059	396060	AST4_1	40	22	0	0	0	38	48	33	0	218	50	0	92	4	0	0	74	23	40	124	0	2	0	0	0	84	0	0	0	0	0	72	0	6	324	74	0	146	1	0	76	0
chrX	370023	370024	AST5_1	0	0	0	0	0	0	0	0	0	0	41	0	0	0	0	0	0	0	0	0	0	0	0	106	0	0	0	0	0	0	0	0	0	0	0	36	0	0	0	0	0	0
chr3R	24765059	24765060	AstA_1	0	0	0	0	0	2	0	0	29	24	0	0	0	0	0	0	0	0	0	0	0	10	0	0	0	0	0	0	0	7	0	0	0	0	0	0	0	0	0	0	0	0
chrX	3574537	3574538	AstA-R1_1	0	0	0	0	0	0	4	5	0	13	0	0	30	38	0	0	0	0	0	90	0	6	0	0	0	0	0	0	0	0	0	0	0	0	0	0	0	0	0	0	0	0
chr3R	28744782	28744783	AstA-R2_1	0	0	0	0	0	0	0	0	0	0	0	0	5	0	0	0	0	0	0	100	0	6	16	0	72	0	0	0	0	0	0	0	0	0	0	0	0	0	0	0	0	0
chr2L	11081396	11081397	AstC_1	0	0	0	0	0	0	2	0	0	0	0	0	0	0	0	0	0	0	0	0	0	0	0	0	200	0	0	0	0	0	0	0	0	18	0	0	0	0	0	0	62	0
chr3L	18560240	18560241	AstC-R1_1	0	0	0	0	0	42	10	0	0	0	0	0	0	26	0	0	0	0	0	180	0	0	0	0	0	0	0	0	0	0	0	0	84	0	0	0	0	0	0	0	0	34
chr3L	18502556	18502557	AstC-R2_1	1	0	0	0	0	0	0	0	0	0	0	42	0	0	0	0	0	0	0	108	0	6	16	0	56	0	0	0	0	0	0	0	0	0	0	0	0	0	0	0	0	0
chr2L	11085246	11085247	AstCC_1	300	720	595	540	736	1614	208	236	432	1220	1026	1254	497	445	294	19	580	296	413	550	1441	251	368	949	719	940	714	415	0	405	371	264	909	1056	1372	530	249	1650	873	688	1001	764
chr3R	16264274	16264275	asun_1	114	266	149	35	15	458	126	69	251	594	250	330	266	121	184	0	532	73	316	194	430	90	213	584	407	161	108	112	47	157	84	933	530	262	239	363	164	325	441	89	378	320
chr2R	14505026	14505027	Asx_1	252	557	269	118	440	1485	198	163	628	1214	703	696	499	286	378	0	534	73	284	485	374	214	428	526	568	553	486	250	94	113	192	1398	782	420	357	505	298	475	810	175	333	69
chr2R	14504231	14504232	Asx_2	281	525	298	174	439	1370	197	190	651	1148	958	573	342	369	377	0	419	63	124	526	228	192	362	637	717	744	428	194	47	153	170	984	733	524	408	456	172	286	694	293	357	63
chr2R	14503969	14503970	Asx_3	544	1462	745	704	685	1937	508	632	923	1889	2063	1450	2027	576	526	3	1682	240	1264	781	1263	401	649	1160	1467	2113	527	729	144	779	567	1056	2038	1919	1828	845	812	2518	2470	773	1785	913
chr2L	6960308	6960309	Atac1_1	55	338	365	0	272	716	33	75	490	371	545	167	15	174	75	0	0	0	71	74	67	43	147	351	153	221	132	106	0	119	83	266	122	385	285	192	236	157	233	15	139	9
chr2L	18612245	18612246	Atac2_1	326	2643	1196	110	556	1650	479	514	1032	2843	1025	872	1590	809	1066	96	1245	298	1086	615	974	399	796	1813	786	1492	329	670	173	449	582	862	1569	1226	1389	798	427	1879	1642	860	1901	385
chr3L	328012	328013	Atac3_1	349	2682	1326	110	560	1563	499	543	941	2862	1205	959	1685	867	983	96	1300	330	1114	670	935	408	774	1864	970	1425	479	628	226	478	545	960	1721	1349	1632	818	550	1698	1683	892	1832	457
chr3L	327767	327768	Atac3_2	190	172	0	54	78	1543	323	168	372	415	761	488	390	316	305	0	285	53	290	208	591	159	169	522	399	509	173	12	158	226	166	210	298	481	378	156	211	526	508	420	333	63
chr2L	6786855	6786856	ATB1_1	0	0	0	0	20	0	0	12	0	0	0	10	0	0	0	0	0	0	0	0	0	0	4	0	0	0	0	0	0	0	0	0	4	0	0	22	0	0	0	14	0	0
chr2L	6796777	6796778	ATB2_1	81	202	171	161	448	941	108	142	82	289	488	177	165	214	169	354	383	0	206	96	61	79	242	392	428	214	463	0	14	163	70	36	306	282	531	247	200	402	222	72	117	59
chr2L	6794593	6794594	ATB2_2	86	329	20	0	152	431	124	100	54	361	210	130	153	153	12	0	148	32	297	171	475	73	38	174	176	104	72	0	218	49	60	250	524	115	47	335	86	256	483	120	149	302
chrX	23106006	23106007	ATbp_1	347	1115	555	400	578	1006	354	277	982	1409	1259	1017	1132	513	442	35	378	100	1063	348	561	417	455	1426	593	505	529	0	42	482	252	728	1159	1135	941	652	512	923	831	595	850	415
chr2R	20257380	20257381	Ate1_1	0	26	0	0	0	114	14	3	4	0	0	0	32	0	0	0	0	0	18	0	0	0	18	0	0	0	0	0	0	0	0	0	30	60	0	0	0	0	204	0	62	0
chr2L	4338713	4338714	Atet_1	102	115	196	0	0	854	176	144	2	101	253	463	366	143	77	0	63	0	217	114	159	42	89	256	291	223	226	146	0	106	59	40	63	181	231	151	355	192	189	146	56	34
chr2L	4333925	4333926	Atet_2	77	640	274	84	418	825	198	176	364	1678	371	564	644	391	240	0	809	121	500	519	213	380	533	807	605	1024	2	202	46	397	276	611	897	593	1131	360	523	917	1125	865	608	451
chr2R	24870091	24870092	Atf-2_1	11	174	84	53	106	125	61	64	25	157	104	21	150	116	94	0	104	0	32	0	66	9	87	241	254	150	30	242	0	36	100	0	72	52	0	68	260	264	289	104	117	114
chrX	1275292	1275293	Atf3_1	41	237	6	0	0	132	32	38	94	57	16	67	159	12	15	0	0	0	100	1	0	59	33	11	145	43	0	0	0	48	8	16	194	20	0	89	25	478	166	284	129	46
chr2R	5144734	5144735	Atf6_1	160	451	108	144	297	631	153	131	242	615	504	368	306	59	153	0	229	144	578	207	481	85	123	596	524	0	248	128	63	236	149	212	271	392	110	303	213	305	246	212	209	46
chr3L	12805069	12805070	Atg1_1	566	1112	781	296	855	2641	316	388	555	1353	2051	1344	1537	860	627	1	425	172	514	1025	1729	445	547	1143	769	1672	401	462	32	676	276	834	1463	1152	1241	953	669	2196	1538	1069	1507	1141
chr3L	12136917	12136918	Atg12_1	115	1232	386	295	201	997	215	160	589	1014	674	560	732	404	254	83	376	120	403	429	733	131	231	1247	286	635	386	184	0	188	210	565	256	558	971	553	802	613	912	686	447	420
chr3R	29116390	29116391	Atg14_1	32	366	52	76	52	684	52	24	6	238	435	273	269	52	148	0	154	0	52	227	144	65	23	359	154	486	298	0	0	107	131	180	292	373	353	280	166	652	320	94	190	23
chr3R	29835064	29835065	Atg16_1	0	23	16	0	0	105	5	2	0	101	165	60	0	0	14	0	26	0	0	105	59	8	14	0	0	0	0	0	0	26	0	114	19	30	0	53	0	0	0	0	11	23
chr3R	29833857	29833858	Atg16_2	0	0	8	0	0	0	0	0	0	18	132	0	0	42	0	0	0	0	0	0	0	8	7	0	46	0	0	0	0	0	0	0	0	0	34	8	0	0	0	0	0	0
chr3R	29833401	29833402	Atg16_3	425	1993	788	247	763	975	381	311	583	1780	1382	639	493	735	506	0	924	138	278	678	700	313	466	934	580	1303	349	283	29	541	329	559	640	673	1001	693	763	1338	1636	364	898	462
chr3R	5669680	5669681	Atg17_1	1205	3344	2120	615	1974	3713	842	759	2493	5232	2607	2232	2312	1783	1528	531	1725	438	1646	1651	2578	765	1306	2857	1488	2276	1099	557	429	1391	940	1259	2696	2252	2129	1531	1325	3608	2650	959	2091	1374
chr3L	8187014	8187015	Atg18a_1	81	286	179	42	397	445	174	173	495	503	251	336	594	106	244	184	488	30	36	460	191	90	165	584	436	613	60	0	0	153	48	229	278	162	353	173	451	160	56	365	254	9
chr2L	21220534	21220535	Atg18b_1	548	2127	1424	1088	1113	1652	408	400	608	2141	1181	1244	1373	904	793	12	660	300	748	757	564	341	872	742	638	1342	569	204	282	698	230	1692	1523	1765	1551	844	791	1677	1765	716	1260	1600
chr3L	2774341	2774342	Atg2_1	527	1353	859	577	858	1991	375	417	739	2188	1723	1726	622	1010	601	169	550	231	678	925	1275	510	607	1394	631	1741	299	348	8	886	240	1420	1286	1647	1039	813	928	1949	1034	1065	1870	1037
chr3L	18748759	18748760	Atg3_1	289	957	754	316	649	1712	308	315	793	903	669	945	1307	843	558	0	484	336	1094	960	1487	352	656	985	927	1042	492	459	192	568	557	1280	1494	1245	1181	740	1110	1693	2410	995	1445	702
chr3R	15356897	15356898	Atg4b_1	92	83	162	20	26	729	41	77	138	174	206	221	142	138	79	33	59	0	74	43	175	10	46	200	280	207	257	167	0	200	8	0	95	162	165	63	156	0	131	0	233	41
chrX	7323767	7323768	Atg5_1	235	1582	616	65	751	1572	318	315	223	1532	1128	896	1003	530	556	0	630	171	284	571	1435	271	413	712	920	1452	599	231	0	494	294	823	1608	1109	1245	661	627	1391	1528	713	824	352
chr3R	24050729	24050730	Atg6_1	895	1939	1306	633	907	1760	512	425	1210	1950	1217	1002	1271	956	746	99	375	218	622	805	1551	239	292	1241	1024	1828	599	257	296	524	377	1143	1109	815	915	817	196	1751	1631	430	1086	998
chrX	10768333	10768334	Atg8a_1	442	703	749	84	513	983	123	169	550	752	466	365	181	320	286	156	489	21	224	496	506	202	174	521	373	718	2	256	20	258	161	489	557	637	500	290	308	993	764	178	478	253
chrX	10767357	10767358	Atg8a_2	53	197	3	0	11	291	72	76	191	211	226	111	123	145	7	5	56	10	100	446	297	22	70	151	70	335	0	0	24	46	37	169	181	420	1067	73	2	183	125	240	239	3
chrX	10766656	10766657	Atg8a_3	0	0	96	0	0	0	6	1	0	0	0	38	0	0	0	0	0	0	0	0	0	6	0	16	0	108	0	0	0	5	0	0	6	0	0	0	218	81	0	0	0	0
chr3R	17725063	17725064	Atg8b_1	1164	3298	2525	975	2522	3129	884	816	2046	4294	1483	2183	2553	2020	1507	0	1709	731	1708	3124	3661	992	1621	3449	2717	3934	1239	622	238	1982	1140	3104	2985	3914	3787	2337	1810	6758	5035	2149	4318	3279
chr2R	16294406	16294407	Atg9_1	0	3	0	0	0	230	1	29	0	58	24	4	72	24	0	0	3	0	0	0	0	4	27	198	26	0	0	0	0	0	1	0	0	84	0	100	11	0	56	134	0	0
chr2L	12177685	12177686	atilla_1	0	20	58	0	30	0	0	12	0	0	0	56	78	0	77	0	0	0	0	0	82	12	0	140	0	0	0	0	0	0	0	0	0	0	39	0	0	0	0	0	0	0
chr3L	20464347	20464348	atk_1	450	1252	524	122	372	1475	466	403	564	1482	1156	816	696	476	889	48	427	120	263	541	1632	255	592	1343	1082	1551	265	393	10	536	330	742	1115	966	1299	925	963	512	792	848	489	422
chr3R	24630593	24630594	atl_1	469	1264	394	142	395	1568	536	412	595	1642	1219	903	803	637	1018	24	707	157	143	526	1691	278	488	1879	1242	1748	324	487	61	642	451	657	1262	1160	1621	857	831	1334	1156	687	650	488
chr3R	24630333	24630334	atl_2	88	224	1	0	458	330	65	100	191	350	519	346	377	210	198	0	294	0	187	0	143	58	221	270	419	250	0	82	26	78	28	308	457	383	331	233	265	961	284	246	239	112
chr3R	4775631	4775632	atms_1	35	0	0	130	61	0	136	125	152	421	336	236	187	204	214	0	177	83	120	237	226	55	88	664	155	338	2	70	0	16	29	106	340	208	321	244	158	780	238	44	130	64
chr3R	8278051	8278052	ato_1	179	970	548	198	502	1175	243	209	650	1197	895	487	668	760	263	102	1080	85	689	592	376	219	302	681	539	1198	311	130	144	354	470	338	671	700	907	751	638	406	664	735	647	176
chr3L	21640996	21640997	Atox1_1	939	2640	1895	652	1181	2768	975	961	1189	2669	2240	1852	1710	1291	1693	358	1257	586	1009	2251	3625	697	896	2656	1463	1803	835	899	379	1202	589	1687	2527	1830	1975	1347	732	2544	3688	1721	2622	1997
chrX	11855032	11855033	ATP7_1	0	0	0	0	0	114	38	12	0	8	12	16	68	28	60	0	0	0	0	0	0	8	18	104	70	0	0	0	0	10	23	10	0	10	0	54	0	0	0	62	0	0
chr3R	12090637	12090638	ATP8B_1	33	0	0	0	76	35	61	17	0	156	200	92	122	66	61	0	0	0	0	0	0	26	28	52	148	112	0	0	0	48	0	134	42	135	13	7	0	206	23	0	13	0
chr3R	12079941	12079942	ATP8B_2	64	266	296	35	40	626	71	54	209	399	299	284	164	278	62	46	637	17	241	4	214	97	117	236	147	389	52	300	0	100	81	270	394	395	97	163	30	184	495	206	292	197
chr2R	22799114	22799115	ATPA_1	110	333	150	14	0	781	28	30	222	258	233	178	182	43	3	0	132	0	2	0	134	25	38	0	180	102	197	1	0	54	3	72	125	85	81	65	25	8	202	82	195	0
chr3R	20957745	20957746	Atpalpha_1	152	909	254	182	113	445	176	103	206	855	405	602	343	286	63	0	689	62	80	402	187	158	127	191	295	280	124	0	0	185	93	696	400	399	234	377	340	482	288	195	417	305
chr3R	20948787	20948788	Atpalpha_2	438	1276	946	386	376	1382	312	334	674	1872	562	898	901	650	482	4	289	364	543	555	942	241	363	798	462	828	515	444	72	418	404	371	754	532	1542	575	384	448	782	413	621	476
chr4	1031877	1031878	ATPB_1	640	2328	1631	230	816	2125	510	455	1608	2020	1335	1586	1208	1013	685	30	623	216	610	590	1442	345	615	1363	692	1061	576	208	95	610	590	1195	1256	1078	761	885	563	1123	1711	717	955	1234
chr2R	16001272	16001273	ATPCL_1	324	372	482	94	741	1107	330	287	432	877	1089	528	595	524	427	10	791	167	572	325	841	186	362	811	557	407	423	69	244	319	198	589	621	990	960	470	88	809	1201	527	999	602
chr2R	16000283	16000284	ATPCL_2	206	566	540	87	343	660	127	163	345	811	389	589	427	414	408	2	591	19	307	394	869	184	230	666	350	673	677	200	86	306	47	158	494	670	581	306	416	1046	769	178	348	508
chr3L	9730006	9730007	ATPF_1	552	1857	844	642	736	1642	336	346	906	2452	462	1053	1128	865	747	0	707	309	1370	1074	1483	414	796	2021	773	1265	1065	368	0	687	467	1022	1274	1198	728	751	478	2171	1793	1012	1215	499
chr3R	29748852	29748853	ATPG_1	228	828	462	673	432	1329	430	250	688	1234	1380	1402	1119	995	172	142	1176	154	990	508	1113	336	506	718	1013	1718	326	189	0	522	317	398	823	1339	1623	681	546	1014	987	496	405	401
chr2R	24599783	24599784	ATPK_1	405	1753	757	200	1172	1795	380	450	865	1537	2049	981	1481	1182	815	13	742	405	1038	1188	1026	410	647	810	1198	1198	532	491	175	587	258	665	734	1417	693	658	586	1450	1678	532	1352	878
chr3R	19094998	19094999	ATPQ_1	409	1405	1233	26	732	1602	336	266	552	1477	1226	1324	940	434	722	10	348	289	470	363	1016	331	499	976	705	1046	514	190	38	462	391	756	1012	585	1049	558	188	1141	904	581	729	468
chr3R	23356039	23356040	ATPR_1	463	1729	1150	414	527	1828	415	363	647	2130	547	981	972	762	561	85	585	365	518	467	1160	255	475	742	565	853	496	240	73	400	417	143	770	620	1737	679	386	694	883	379	569	369
chr4	1031442	1031443	ATPsyn-beta_1	534	2160	795	654	734	1665	327	322	1065	2683	538	880	1112	773	807	0	509	281	1476	1029	1509	423	785	1962	954	1408	1010	758	0	700	522	540	1170	1339	806	640	452	1836	1538	1102	1043	610
chr3R	29749135	29749136	ATPsyn-gamma_1	611	2169	1047	671	663	2470	557	425	821	1644	1237	922	902	1204	881	175	961	239	589	375	1099	328	583	1783	1114	1519	601	114	63	468	555	773	1503	841	699	903	928	985	1999	705	921	1002
chr3R	20557653	20557654	att-ORFA_1	9	0	1	0	154	122	0	2	0	33	56	48	112	23	0	0	0	0	0	0	21	3	36	0	78	106	0	14	0	30	0	152	60	18	0	24	0	82	23	15	82	14
chr3R	20554411	20554412	att-ORFA_2	0	0	0	0	35	0	3	10	0	8	0	0	0	0	0	0	0	0	0	0	0	0	7	0	12	0	0	0	0	0	0	0	0	6	0	20	0	0	0	0	0	0
chr2R	14747358	14747359	AttA_1	4	0	0	0	0	0	0	4	0	12	0	82	0	0	0	0	0	0	0	154	0	3	4	10	0	0	0	0	0	0	0	0	3	0	0	32	0	0	70	0	32	0
chr2R	14749222	14749223	AttB_1	0	0	0	0	0	0	0	2	0	0	122	0	0	0	0	0	0	0	0	0	0	0	0	0	0	0	0	0	0	0	0	0	0	0	0	0	2	0	0	0	0	0
chr2R	13393704	13393705	AttC_1	8	0	0	0	0	55	6	2	0	0	2	66	0	0	4	0	0	0	0	0	0	0	20	0	0	0	0	0	0	21	0	62	0	1	0	0	0	0	0	0	0	0
chr3R	17625267	17625268	AttD_1	662	1821	1265	541	846	2713	448	513	754	3324	1577	1572	1801	891	934	0	1367	213	888	824	1867	542	887	1793	1420	1750	584	317	52	926	672	773	1046	1345	1544	833	775	2870	2538	724	1602	1223
chr3R	5613363	5613364	Atu_1	37	0	10	0	0	250	4	20	50	58	147	82	110	15	0	0	18	0	0	0	0	0	16	21	306	312	0	132	0	14	25	0	35	2	0	24	0	0	0	115	19	0
chrX	6823219	6823220	Atx-1_1	67	85	50	0	314	271	35	50	4	425	144	229	118	63	22	51	44	82	2	0	194	35	58	202	40	278	3	18	0	36	4	121	122	287	0	9	5	5	110	182	164	57
chr3R	15410867	15410868	Atx2_1	491	1149	1136	629	1005	2049	452	445	636	1466	1332	1086	1174	951	660	88	608	199	1143	1555	1246	386	502	1753	997	2069	564	193	260	853	280	1055	1493	1401	1458	1098	654	2370	1652	776	1373	454
chr3R	15409483	15409484	Atx2_2	483	1915	792	159	394	1478	220	275	658	1380	1083	867	847	666	365	0	357	332	343	627	673	257	434	1070	894	1698	219	90	20	403	339	721	760	861	1446	542	204	1163	1187	700	709	708
chr3R	15408422	15408423	Atx2_3	486	1916	655	579	362	1988	587	294	1105	2203	848	869	1005	785	786	216	780	227	591	995	1306	379	545	1175	838	1883	738	0	226	673	530	664	1398	1190	1334	825	570	2131	1200	622	979	759
chr2L	2376420	2376421	Atxn7_1	506	2083	750	594	362	2414	622	328	1200	2435	1022	1055	1100	820	867	216	857	238	697	1076	1474	420	599	1236	877	1836	920	0	244	690	594	567	1532	1269	1334	869	609	1991	1346	683	1039	697
chr2L	2376175	2376176	Atxn7_2	333	1191	431	224	341	1601	309	197	636	1389	671	779	753	538	449	108	616	171	624	663	404	235	367	712	553	1125	572	14	80	442	337	338	1056	811	816	557	399	1246	775	489	593	484
chr2L	2375880	2375881	Atxn7_3	14	15	0	0	0	0	22	7	60	26	0	6	0	63	0	0	2	0	184	0	3	7	59	136	5	193	0	0	0	68	15	0	0	0	0	44	0	0	94	0	48	0
chr2L	11001427	11001428	aub_1	14	0	0	0	16	0	20	20	64	36	41	0	0	71	20	0	89	0	184	0	0	6	59	136	0	231	0	148	0	74	0	0	86	47	0	44	0	0	76	0	112	0
chr2L	11001092	11001093	aub_2	364	1593	912	386	862	1919	630	415	645	1385	1115	719	1343	683	410	4	304	184	552	1025	1644	345	488	1458	1105	1645	375	119	0	561	550	528	1440	1139	966	681	595	2344	1578	491	1655	495
chr3R	11963159	11963160	aurA_1	182	391	410	0	1516	1078	282	187	264	736	563	426	403	174	342	28	489	102	458	470	617	123	229	544	373	600	229	255	0	421	163	612	586	388	448	550	477	525	644	479	234	369
chr2L	10858090	10858091	aurB_1	0	0	0	0	0	0	6	0	0	0	0	10	0	11	0	0	0	0	0	0	0	10	0	0	0	0	0	0	0	20	0	104	0	0	0	0	0	0	0	0	0	0
chr2L	9251013	9251014	aust_1	155	772	87	38	144	627	196	144	318	681	546	332	222	580	232	23	300	158	435	631	544	147	236	1218	276	404	178	0	0	466	129	236	476	397	82	217	0	682	302	417	322	54
chr3R	4221013	4221014	aux_1	0	0	0	0	6	25	2	0	2	7	1	32	8	0	4	0	0	0	0	24	0	2	0	8	6	10	20	2	2	0	3	28	22	56	20	64	25	0	0	20	11	18
chr3R	4211751	4211752	aux_2	236	752	54	49	105	757	217	208	522	993	688	638	885	413	193	0	592	184	353	647	989	158	236	652	527	757	132	278	0	506	385	273	548	926	513	253	365	764	606	343	359	368
chr2R	14752528	14752529	ave_1	408	1243	731	304	307	1176	302	324	649	1345	586	747	744	493	385	26	429	288	309	644	668	233	422	1097	291	680	44	140	44	365	308	1176	1065	855	866	483	950	1303	692	400	1025	253
chrX	12629597	12629598	Aven_1	20	0	0	0	0	98	123	58	0	233	152	184	207	141	189	0	228	0	134	63	0	61	60	320	9	273	0	0	0	92	135	96	369	150	202	105	142	76	60	116	0	2
chr3L	3846210	3846211	Awh_1	0	0	0	0	0	0	20	5	100	0	0	17	0	0	0	0	55	0	0	118	0	0	0	134	0	0	23	0	0	28	16	0	0	0	218	36	0	128	198	0	0	0
chr3R	30027423	30027424	Axn_1	190	913	498	304	250	583	229	188	523	1187	851	421	636	443	467	140	231	174	879	310	644	201	348	539	764	895	21	262	17	293	309	203	545	757	535	353	613	1072	1093	676	1173	368
chr3R	30022869	30022870	Axn_2	2	48	0	0	2	65	8	3	0	0	0	0	36	9	0	0	0	0	144	0	0	0	0	0	30	0	0	0	0	20	0	0	26	42	0	0	0	0	0	0	0	0
chr3L	4687366	4687367	axo_1	63	116	114	0	10	212	32	49	117	219	352	226	134	132	74	0	106	17	0	220	440	61	94	334	66	311	2	0	0	82	72	193	216	312	76	258	202	192	197	81	164	39
chrX	16683954	16683955	Axs_1	766	5362	3119	734	1336	1754	531	627	2168	6106	2208	1626	1937	1706	1601	91	1276	437	1606	777	1112	680	1081	1132	1115	2437	844	525	14	913	559	1356	1554	1773	1961	749	543	3209	3033	1143	1691	745
chr2L	2365617	2365618	Axud1_1	961	5798	3185	830	1751	2108	543	710	2145	6567	2544	1997	2127	1888	1798	128	1314	430	1754	815	1366	746	1268	1404	1202	2420	717	395	41	1071	607	1678	1808	1946	2110	864	646	3436	2974	1263	1787	824
chr2L	2365356	2365357	Axud1_2	216	1307	203	296	258	938	148	189	600	1066	463	558	868	393	269	37	340	125	315	383	391	308	476	518	1049	693	240	198	0	290	86	674	721	521	598	448	117	629	1052	293	1024	650
chr2R	7512723	7512724	az2_1	115	31	0	0	104	212	12	0	29	7	138	84	28	64	20	0	0	0	0	46	88	7	19	54	0	71	0	72	0	42	0	48	116	99	0	6	0	14	41	0	0	170
chr2L	13821247	13821248	b_1	41	0	0	0	0	34	111	119	0	277	66	271	312	281	169	0	25	67	197	173	159	64	120	274	67	181	27	0	30	156	61	102	166	322	0	252	74	521	645	340	171	283
chrX	17397479	17397480	B-H1_1	59	0	0	0	0	44	67	80	4	226	28	94	134	175	64	0	38	18	0	60	228	59	58	244	0	83	324	108	0	62	48	360	136	274	84	84	21	132	229	179	207	132
chrX	17314567	17314568	B-H2_1	185	426	48	128	362	448	169	143	378	578	781	336	440	217	227	0	57	63	169	113	1	84	137	805	681	436	216	74	42	207	142	552	468	434	172	219	4	371	491	177	154	74
chr2L	13549322	13549323	B4_1	186	619	132	153	223	529	172	235	65	389	163	228	183	128	300	0	125	43	99	99	38	103	163	862	286	420	218	295	1	158	234	367	225	455	129	186	169	470	397	170	141	43
chr2L	13547778	13547779	B4_2	291	748	568	407	593	1703	282	191	900	1280	866	1033	919	377	393	0	383	115	160	173	887	245	358	615	999	1250	362	0	0	460	252	618	677	891	540	368	150	1980	1184	483	663	686
chr3R	13661612	13661613	B52_1	0	0	0	0	0	59	3	4	0	0	26	0	88	48	0	0	0	0	0	0	0	0	10	0	96	150	0	0	0	20	0	0	0	81	0	24	0	0	58	15	0	0
chrX	1686626	1686627	b6_1	6	60	116	136	0	83	29	47	24	36	0	18	120	204	42	0	150	0	0	0	1	28	30	0	66	128	0	0	0	0	52	0	202	96	48	76	0	0	40	26	24	14
chr3L	1101103	1101104	bab1_1	104	115	161	204	131	228	86	62	2	230	155	228	94	175	125	0	50	31	267	48	24	56	47	108	232	93	0	0	0	133	18	247	270	44	569	185	184	339	198	151	256	112
chr3L	1177273	1177274	bab2_1	665	3035	1555	633	1405	2676	616	490	1225	3391	2403	1474	2466	1208	868	288	1286	342	1815	1852	2535	581	927	2049	1657	2914	529	742	50	821	469	1648	1646	1757	1786	1206	1265	2499	3306	1394	2338	1079
chr2R	8952338	8952339	babo_1	242	287	288	92	623	1117	168	110	270	445	322	420	397	454	137	0	443	143	428	294	340	86	283	212	299	806	385	121	0	103	370	190	464	312	122	387	666	706	776	403	410	59
chr2R	22402055	22402056	babos_1	1483	3622	1863	392	1502	2079	652	814	1760	3021	2036	807	2236	1470	1468	0	796	495	832	1359	2052	513	685	1864	1169	1475	284	211	188	819	590	1193	1251	1152	1941	874	1074	3500	3311	1114	1653	694
chr2L	2752406	2752407	Bacc_1	0	0	56	0	0	0	2	1	0	30	39	0	0	54	28	0	0	0	0	0	0	0	11	70	0	0	184	0	0	0	0	0	40	0	0	11	0	0	0	0	41	0
chr2L	8496303	8496304	Bace_1	208	728	599	13	194	1767	230	191	489	959	644	685	924	350	232	0	504	156	422	410	541	169	250	1012	478	444	328	220	0	451	249	635	307	321	835	438	376	864	628	420	358	213
chr2L	8029524	8029525	baf_1	526	1917	786	472	726	3149	430	476	1358	1971	1926	1901	1351	867	752	27	393	215	812	1239	1402	437	876	1068	1076	1603	367	214	142	776	349	1071	1910	1693	1224	888	680	2819	1906	1090	1632	1066
chr3R	25039401	25039402	bai_1	1377	3454	1741	832	2411	3845	1026	918	1508	3766	2018	2808	3262	2516	1801	325	1445	841	2115	3019	3473	792	1307	2921	1981	2897	793	788	124	1591	1090	2484	2489	2733	1966	1722	1662	5242	4115	2192	3163	2063
chr3R	26866726	26866727	ball_1	1403	3510	1800	832	2541	4190	1034	951	1445	3895	2146	3006	3323	2686	1856	325	1476	930	2180	3019	3628	799	1380	2915	2002	3076	955	854	124	1631	1107	2547	2601	2845	1931	1837	1699	5274	4161	2220	3211	1991
chr3R	26866603	26866604	ball_2	8	11	121	38	0	16	26	15	105	77	148	68	0	0	17	0	0	0	0	2	1	8	72	1	59	30	0	0	0	24	0	0	40	102	116	0	162	304	0	36	0	0
chr3R	25245056	25245057	bam_1	6	0	116	0	0	82	0	0	0	0	0	0	68	2	0	0	180	0	0	0	0	0	0	0	4	0	0	0	122	0	0	0	0	2	40	0	0	0	0	0	0	0
chr3R	21388886	21388887	bap_1	943	4464	2021	708	1705	3467	805	700	2776	4611	2583	2367	3039	1129	1058	42	1795	416	997	1150	2311	711	1302	3538	1298	2011	326	1016	244	881	775	2231	2314	2946	2211	1612	1554	4867	3369	2303	3287	1614
chr2R	6636551	6636552	Bap170_1	326	622	671	386	713	1142	304	344	225	1143	1145	1027	993	541	281	0	502	137	882	737	1209	204	462	1921	1060	1157	504	427	293	486	291	816	1140	1011	1410	689	299	1215	1126	812	475	528
chr2R	17430947	17430948	Bap55_1	194	46	170	128	319	969	154	171	294	686	588	496	591	254	408	0	496	139	553	106	666	217	312	720	357	372	292	287	12	297	331	89	341	541	280	373	100	295	340	505	326	209
chr3L	21433109	21433110	barc_1	518	2903	1258	568	1064	2745	661	589	2042	2961	2238	1210	1640	771	1055	288	1014	961	890	962	1642	687	858	1291	1353	1403	149	325	54	813	430	1550	1545	1695	1067	934	971	2959	2343	1476	1335	577
chr2L	20061393	20061394	barr_1	370	2010	885	332	665	1958	415	373	697	2321	1355	691	1297	391	765	24	823	555	670	386	995	445	632	906	783	953	93	268	0	623	446	932	1150	1199	595	684	560	1328	1665	1056	780	455
chr2L	20060911	20060912	barr_2	140	228	192	26	62	218	62	72	119	365	44	192	126	108	155	0	254	100	3	202	118	41	60	675	84	181	132	0	0	219	89	5	284	231	98	108	79	165	171	299	67	369
chrX	17160023	17160024	baz_1	44	86	128	0	0	248	56	42	56	0	251	10	44	57	0	0	1	1	0	64	182	14	37	240	198	266	0	27	0	38	20	131	44	169	327	114	55	290	370	156	137	0
chr3L	14536275	14536276	bbg_1	0	0	0	0	0	0	0	7	0	0	0	0	0	0	22	0	0	0	0	0	0	0	16	128	0	0	0	0	0	0	0	0	0	0	0	0	0	0	2	0	0	50
chr3L	14510090	14510091	bbg_2	85	164	220	166	204	366	65	33	103	112	94	92	103	102	13	0	245	0	20	10	44	74	17	68	421	105	276	1	0	56	78	93	63	163	16	125	0	122	235	60	1	32
chr3L	14476707	14476708	bbg_3	4	0	60	0	0	0	3	0	0	120	150	0	0	0	0	0	0	0	0	0	0	6	0	0	0	0	0	0	0	0	0	0	0	0	16	24	0	170	0	0	0	0
chr3L	14448598	14448599	bbg_4	129	150	0	0	210	204	53	55	116	180	183	70	72	192	54	0	0	0	0	0	397	103	117	0	202	150	124	0	0	4	36	212	0	65	0	45	0	268	278	114	231	0
chr3L	14427389	14427390	bbg_5	21	112	0	0	197	194	38	23	15	78	134	102	74	49	35	0	227	18	53	0	251	37	65	158	49	124	1	0	0	50	100	94	93	76	27	3	14	98	61	38	56	0
chr3L	7125895	7125896	BBS1_1	0	0	0	0	0	0	2	6	0	38	31	13	40	46	0	0	0	0	0	0	72	0	22	0	63	0	0	0	0	4	0	0	0	0	0	20	0	0	0	0	0	0
chr2R	11135922	11135923	BBS4_1	38	409	369	0	0	385	43	13	196	165	398	153	107	114	31	0	134	18	282	514	0	18	166	96	191	388	0	92	116	59	46	66	105	186	184	52	0	766	206	139	325	175
chr2L	422908	422909	BBS8_1	121	337	42	27	254	535	88	114	272	430	650	235	351	146	120	88	52	0	118	351	228	83	173	406	74	194	111	94	1	101	26	243	215	538	235	270	52	810	529	135	177	214
chrX	21369594	21369595	bbx_1	204	387	522	156	136	364	257	174	622	1034	262	445	574	476	306	0	282	134	252	106	295	105	156	588	370	581	124	109	20	138	22	1073	336	445	55	93	45	404	649	54	397	314
chrX	21368650	21368651	bbx_2	129	202	357	78	0	224	176	157	579	490	251	316	374	371	400	0	291	45	167	104	250	84	197	177	82	749	108	110	0	131	11	280	283	464	6	139	321	161	296	126	381	152
chrX	21368040	21368041	bbx_3	498	1974	1210	317	818	2325	469	395	1144	2007	1147	1246	717	754	533	213	322	324	768	679	1911	350	563	1373	1170	1325	271	347	19	592	549	470	1582	1604	1481	1098	625	1740	1477	921	1642	729
chr3L	5565241	5565242	bc10_1	576	1183	916	261	1025	1521	337	433	940	1475	1212	1081	1125	646	313	1	466	220	789	488	1189	323	556	657	602	668	406	168	15	602	217	254	1654	877	835	515	358	1517	1243	629	963	118
chr3R	27922332	27922333	BCAS2_1	0	0	0	0	0	0	0	0	0	0	0	4	78	0	0	2	0	0	0	0	0	0	18	0	0	0	29	0	0	6	0	0	0	38	0	0	0	6	0	0	0	0
chr3R	6759448	6759449	bcd_1	36	297	155	0	14	237	85	104	82	89	386	356	189	175	119	0	104	108	146	108	151	82	115	568	538	131	211	173	0	129	12	364	195	102	74	343	320	141	191	251	43	15
chr2L	5907138	5907139	bchs_1	165	296	501	82	68	309	126	76	249	410	242	184	289	350	201	17	314	41	392	90	397	89	91	507	165	475	191	0	0	123	161	13	383	171	93	257	146	264	487	256	245	64
chrX	9356638	9356639	BCL7-like_1	46	132	13	0	95	146	54	43	197	265	260	222	149	98	114	0	9	60	38	139	209	47	7	240	225	240	12	0	32	58	59	45	35	207	439	24	0	308	50	36	119	25
chrX	2149620	2149621	bcn92_1	59	93	26	80	202	537	94	73	278	229	445	305	245	206	58	0	0	83	368	278	341	85	129	496	228	122	42	122	0	118	30	30	265	320	472	95	272	697	189	43	116	318
chr3R	21118850	21118851	Bdbt_1	607	2562	980	739	734	1352	353	333	1315	1484	1271	947	885	836	752	0	693	150	571	567	1460	350	416	1146	676	720	236	244	128	614	561	476	1051	957	1637	567	417	1662	1143	393	882	604
chr2R	15931926	15931927	bdg_1	204	332	247	0	464	609	82	87	85	333	262	263	237	131	267	0	10	43	210	65	518	88	172	311	235	514	133	171	0	194	112	346	254	251	658	291	85	437	89	78	387	395
chrX	15024437	15024438	be_1	1275	4516	1498	801	1909	3728	1263	1208	1488	4073	2521	2722	3094	2342	2328	69	2079	696	1440	1360	2813	1041	1298	3016	1703	2193	656	407	443	1659	1329	2593	2049	2672	3326	1725	1567	6284	4220	2175	3209	1419
chr2R	14771300	14771301	BEAF-32_1	1176	4329	1390	805	1577	3868	1041	966	1694	3337	2416	2900	3235	1905	1649	54	1752	641	1344	1393	2576	829	1156	2896	1750	1628	344	518	222	1624	1220	1898	1871	2821	2559	1399	1343	4701	3996	2122	3210	1250
chr2R	14770920	14770921	BEAF-32_2	683	2380	978	411	900	3118	733	641	998	2146	1385	1749	1953	1172	732	26	781	424	740	848	1081	484	633	1588	1279	1044	29	238	133	955	831	636	1159	1822	1284	717	679	2151	2258	1180	1960	448
chr2R	14770499	14770500	BEAF-32_3	88	421	319	118	248	1023	179	135	110	539	1017	712	142	208	251	19	254	42	468	664	453	222	313	604	301	417	229	71	0	152	69	174	496	516	149	361	176	843	559	333	374	220
chr3R	9065058	9065059	beag_1	0	0	0	0	0	0	0	0	0	24	0	0	12	0	0	0	0	0	0	0	0	0	0	0	0	0	0	0	0	0	0	0	0	62	120	0	0	0	0	0	0	0
chr2L	16049994	16049995	beat-Ia_1	0	0	0	0	0	0	0	0	62	0	0	0	0	0	0	0	0	0	0	0	0	4	0	0	0	0	0	0	0	2	0	0	0	0	0	0	0	0	0	0	0	0
chr2L	15962432	15962433	beat-Ib_1	16	0	23	0	0	0	0	8	0	46	0	0	0	0	0	0	0	0	0	0	0	6	0	0	0	72	0	0	0	3	0	0	0	0	0	0	0	0	0	0	0	0
chr2L	16000520	16000521	beat-Ic_1	0	1	0	45	0	0	4	4	156	0	0	2	0	2	0	0	0	0	0	0	0	32	0	0	0	0	0	0	0	0	0	0	0	0	0	0	0	0	0	14	0	0
chr3R	17366116	17366117	beat-IIa_1	0	0	0	0	0	1	0	0	82	0	0	0	0	0	0	0	0	0	0	0	0	0	0	142	1	1	0	0	0	0	0	0	0	0	0	0	0	0	0	1	0	0
chr3R	17346329	17346330	beat-IIa_2	0	0	0	0	0	0	0	2	0	0	0	0	0	0	0	0	0	0	0	0	0	0	12	0	0	0	0	0	0	0	0	0	0	0	0	0	0	0	0	0	0	0
chr3R	17265072	17265073	beat-IIb_1	2	0	0	0	0	0	0	0	0	80	0	40	0	0	0	0	0	0	58	0	0	0	0	0	4	0	0	0	0	0	0	0	0	0	34	0	0	0	0	7	1	0
chr3R	17247875	17247876	beat-IIb_2	0	0	0	0	0	0	22	1	0	40	0	0	0	0	0	0	0	0	0	0	0	0	0	0	0	0	0	0	0	11	0	0	0	0	0	0	0	0	0	0	0	0
chr2L	17131049	17131050	beat-IIIa_1	0	0	0	0	0	0	6	9	1	0	0	30	0	0	0	0	0	0	0	0	0	0	10	0	32	0	0	0	0	3	20	0	0	0	0	0	0	0	0	0	38	0
chr2L	16973063	16973064	beat-IIIb_1	18	322	0	166	0	10	68	106	0	310	188	48	36	0	0	0	110	1	0	4	0	18	70	298	294	0	0	0	0	38	30	1	94	107	0	173	166	12	210	0	92	92
chr2L	17260731	17260732	beat-IIIc_1	0	0	0	0	0	0	0	0	0	0	14	0	0	0	0	0	0	0	0	0	0	0	30	0	0	110	0	0	0	0	0	0	0	0	0	0	0	0	0	0	0	0
chr3R	23557411	23557412	beat-IV_1	0	0	0	53	0	0	0	8	0	0	0	0	1	0	4	0	2	0	0	0	0	0	0	0	0	0	0	0	0	0	0	0	0	0	0	0	0	0	0	0	0	0
chr3R	12848434	12848435	beat-Va_1	0	0	0	0	0	0	8	2	0	46	198	0	0	0	0	0	0	0	0	0	0	0	1	282	66	0	0	0	2	9	0	0	0	0	0	22	2	0	5	0	0	0
chr3R	12916084	12916085	beat-Vb_1	0	0	0	0	0	0	0	6	0	0	0	0	110	24	0	0	0	0	0	0	0	0	0	2	0	0	0	0	0	0	0	0	0	3	0	4	2	0	0	82	0	90
chr3R	12783211	12783212	beat-Vc_1	0	0	0	0	0	0	2	0	0	0	0	0	0	0	0	0	0	0	0	0	0	8	0	0	0	0	0	0	0	0	0	0	0	0	0	2	0	117	0	0	0	0
chr3R	28418186	28418187	beat-VI_1	0	22	0	0	0	0	6	10	0	1	0	0	0	0	0	0	0	0	0	0	0	15	12	0	0	0	0	0	0	0	0	0	0	0	0	0	0	10	29	0	0	0
chr3R	26681991	26681992	beat-VII_1	124	475	416	49	114	1238	214	198	805	477	1026	708	604	384	400	0	150	119	489	418	566	165	221	960	638	387	312	279	70	305	118	204	822	412	517	444	378	627	1036	495	474	408
chr3L	17035674	17035675	beg_1	134	194	294	98	53	327	64	43	111	358	38	356	61	101	163	0	13	0	187	28	466	33	66	467	86	114	0	74	0	108	87	184	374	287	34	244	254	156	266	31	272	239
chr3R	8660704	8660705	bel_1	608	2110	1688	562	1078	2889	485	400	1360	2936	2186	1606	1601	795	936	1	1364	389	1243	778	1574	548	1036	1750	1235	1518	614	649	57	819	647	2341	1875	1665	1319	1000	1223	2290	2224	1369	1832	1412
chr2L	2988127	2988128	Bem46_1	56	30	54	64	5	51	60	37	57	160	0	71	135	116	17	0	202	5	25	2	47	16	31	4	16	67	130	0	58	65	68	0	111	41	176	59	110	2	8	16	0	0
chrX	13996634	13996635	ben_1	482	1260	708	272	379	1717	426	345	251	988	924	1018	815	594	614	2	492	108	441	252	602	254	335	855	936	930	72	157	38	330	351	936	797	733	698	470	1023	415	669	410	306	292
chr3L	6256657	6256658	Best2_1	0	0	0	0	0	0	0	0	60	0	0	0	0	38	0	0	0	0	0	0	0	3	0	0	0	26	0	0	0	22	0	0	0	52	0	0	0	0	0	0	0	0
chr3L	15302803	15302804	Best3_1	0	0	0	0	0	34	0	1	0	0	0	0	10	0	0	0	0	0	0	0	0	4	0	0	0	0	0	0	0	0	0	0	2	4	0	0	0	0	0	3	0	0
chr3L	15298971	15298972	Best4_1	48	114	156	0	0	826	53	42	185	316	224	173	415	181	254	0	263	1	155	0	178	153	292	272	404	112	156	61	0	196	106	628	309	223	213	265	322	559	320	375	362	250
chr3L	19261431	19261432	Bet1_1	31	174	136	0	20	294	47	74	190	288	118	375	430	130	177	204	254	0	142	66	319	46	98	359	553	805	4	122	1	203	19	0	105	212	88	80	228	178	388	115	307	331
chr3R	30180254	30180255	Bet5_1	249	638	133	242	101	156	105	74	140	511	338	175	246	83	160	76	335	67	87	60	130	73	163	132	216	387	51	97	49	212	156	224	191	258	268	121	8	283	348	77	194	226
chrX	17657372	17657373	beta-Spec_1	601	2267	1379	837	1186	3712	761	495	1254	2395	1458	1453	1746	1084	1156	0	907	619	910	2316	2199	671	1070	1674	1755	2035	805	475	98	881	640	1954	2689	2282	1333	1285	1422	3020	2371	1278	2180	1471
chr2R	8627620	8627621	beta3GalTII_1	55	143	193	238	213	1120	194	142	411	241	378	392	233	70	193	0	370	111	279	52	489	78	90	1082	442	652	103	2	0	220	182	268	358	361	455	312	444	164	506	337	281	22
chr2R	14259056	14259057	beta4GalNAcTA_1	316	1579	363	65	374	1343	339	304	954	1914	920	626	1025	593	622	341	944	271	911	990	779	373	566	801	845	1014	495	531	0	516	419	484	900	1088	1381	708	787	1377	1448	784	985	810
chr3R	29034011	29034012	beta4GalNAcTB_1	143	515	176	241	162	1112	125	171	268	626	651	432	263	228	635	0	100	239	269	496	640	120	150	688	439	368	0	191	0	102	192	872	485	633	23	414	169	669	722	286	377	104
chr3R	25023274	25023275	beta4GalT7_1	189	774	393	207	465	549	324	221	478	1234	785	512	481	597	438	98	234	199	288	956	988	204	196	642	526	729	229	140	58	248	228	225	981	427	852	281	670	1190	844	283	711	497
chrX	18385213	18385214	betaCOP_1	267	1658	536	70	698	1541	304	285	659	1987	943	1003	754	611	890	58	711	205	755	823	1146	329	797	1241	909	956	718	378	39	529	402	914	1029	1073	665	619	432	1885	1602	917	1597	613
chr2L	4945593	4945594	betaggt-I_1	881	3184	1469	834	1118	3478	906	729	2182	3632	2027	1889	2252	1224	1284	161	870	391	1552	1368	2853	625	1029	2192	1549	1537	1295	526	269	1063	582	1275	1918	2262	2195	1360	1332	4181	3859	1651	3540	1562
chr2L	2879135	2879136	betaggt-II_1	0	0	0	0	0	0	0	0	0	0	0	0	0	0	0	0	0	0	0	0	0	6	0	0	86	0	3	0	0	0	0	0	0	8	0	0	0	0	0	0	0	0
chrX	14172621	14172622	betaNACtes1_1	0	0	0	0	0	0	0	0	0	39	0	82	0	0	0	0	0	0	0	0	0	12	0	0	0	0	170	0	0	0	0	0	0	0	0	0	0	0	0	0	0	3
chrX	14315563	14315564	betaNACtes2_1	0	0	0	0	0	0	0	0	0	0	0	0	0	14	0	0	112	0	0	0	0	0	0	12	0	19	0	0	0	52	0	0	84	0	0	9	0	0	0	70	34	0
chr2R	11346324	11346325	betaTry_1	326	1164	674	251	159	1576	222	192	777	1390	276	423	498	467	563	0	170	141	541	227	390	129	359	1304	433	338	236	215	3	233	111	550	416	532	649	291	68	644	598	298	610	90
chr2R	19451596	19451597	betaTub56D_1	261	525	281	179	299	851	370	360	252	718	810	651	673	552	417	0	85	99	244	782	483	186	308	516	397	310	235	352	188	383	361	211	370	695	198	328	402	1221	1197	441	767	665
chr2R	19449596	19449597	betaTub56D_2	0	90	0	0	0	122	8	22	0	50	116	0	140	58	0	0	0	0	0	204	0	18	23	242	33	0	0	0	0	14	6	92	43	0	0	31	0	0	9	32	0	0
chr3R	9410226	9410227	betaTub85D_1	30	27	0	0	51	200	49	31	146	278	253	185	112	30	42	0	0	0	0	41	188	87	45	113	143	113	155	110	0	129	4	103	146	4	0	76	27	66	148	98	0	0
chr3R	27988381	27988382	betaTub97EF_1	0	100	0	0	0	0	0	0	0	54	0	0	0	0	0	0	0	0	0	0	0	2	0	0	0	0	0	0	0	10	0	0	0	6	0	0	0	164	0	0	0	0
chr2L	4641276	4641277	BG642163_1	0	0	0	0	0	52	10	0	0	2	0	0	86	48	0	0	0	0	0	0	0	2	0	0	0	0	0	0	0	0	0	0	0	0	0	0	0	0	0	29	8	0
chr3R	25806446	25806447	BG642167_1	0	0	0	0	0	0	18	14	41	9	0	0	0	34	54	0	0	0	0	0	0	0	0	56	0	0	0	0	0	3	58	0	84	0	0	8	0	2	0	0	0	0
chr3L	6233407	6233408	BG642312_1	504	1090	1106	409	1198	1726	417	402	443	1790	1148	1533	1712	1203	755	275	1096	257	1274	1102	2102	545	699	1410	1225	1379	370	934	75	821	605	249	1517	1601	1051	771	797	2048	2362	909	1713	1680
chr3L	1639721	1639722	Bgb_1	12	150	0	43	258	0	24	28	14	68	408	0	12	45	24	0	98	0	92	224	0	6	36	202	102	100	0	0	0	86	0	0	60	54	0	126	0	0	31	31	94	118
chr2R	23858934	23858935	bgcn_1	0	0	0	6	0	0	0	0	0	5	0	0	0	0	0	0	0	0	0	0	0	0	0	0	0	0	58	0	0	0	0	0	0	0	0	0	0	0	0	0	0	0
chr2L	14013023	14013024	bgm_1	213	1299	568	233	773	1019	343	246	728	1304	1404	791	585	369	439	52	741	171	161	818	1120	198	287	386	1073	1375	153	258	0	571	425	1448	897	822	439	559	817	1578	1201	529	1010	750
chr3L	7238563	7238564	BHD_1	209	308	92	10	100	1029	85	62	252	156	42	72	133	328	106	60	60	102	130	382	79	51	97	532	37	247	0	0	127	71	32	72	20	108	188	110	0	554	149	88	163	168
chrX	4427135	4427136	bi_1	114	227	115	30	0	95	66	39	57	322	132	113	18	206	289	0	88	46	8	0	166	8	43	163	1	245	0	206	0	74	60	39	48	119	88	115	2	358	98	72	88	2
chrX	4413442	4413443	bi_2	97	148	128	60	0	310	96	21	44	314	120	254	10	175	314	0	124	0	4	0	166	18	34	211	0	66	0	165	26	59	46	78	46	92	44	154	0	236	166	97	68	0
chrX	4412859	4412860	bi_3	176	864	559	117	583	1025	254	206	386	1154	823	711	1499	519	413	0	231	75	128	612	1173	255	456	603	568	735	27	534	130	175	436	321	759	729	822	455	245	1342	837	322	688	498
chr3L	8308936	8308937	BI1_1	255	743	371	242	46	347	408	330	761	1258	548	661	493	921	528	33	1021	249	766	793	1092	246	419	1072	436	1001	242	150	0	476	392	296	1070	969	891	560	450	921	1322	603	646	261
chr2L	9984649	9984650	bib_1	0	0	0	0	0	0	0	0	0	0	0	0	2	0	0	0	0	0	0	0	0	0	0	0	0	0	0	0	0	0	0	0	0	0	0	0	0	0	0	0	0	0
chr2L	16044569	16044570	BicC_1	0	0	0	0	0	0	0	6	0	0	0	0	0	0	2	0	0	2	0	0	0	0	4	0	0	0	42	0	61	0	11	0	0	46	0	0	0	0	0	0	0	0
chr2L	16042047	16042048	BicC_2	383	998	630	421	347	1190	291	299	696	1573	933	1013	1005	543	827	0	585	95	354	638	437	335	515	700	1011	875	501	106	91	467	386	1293	863	833	891	609	924	2083	1253	534	897	848
chr2L	17473196	17473197	BicD_1	658	1438	930	291	800	1181	183	263	990	1497	354	881	437	708	927	0	260	310	309	632	473	226	459	1223	651	504	96	239	0	489	306	677	976	783	537	346	865	1972	1168	862	796	460
chrX	11678972	11678973	bif_1	39	503	176	0	380	411	58	71	128	343	451	197	324	157	172	0	0	50	180	156	646	46	83	210	198	117	185	3	0	15	104	215	240	319	223	169	107	801	264	174	239	56
chr3R	14663488	14663489	BigH1_1	390	1810	805	480	381	1939	489	397	932	2252	838	934	1043	861	789	144	1121	618	692	1240	1342	320	950	1901	1571	1002	545	691	52	516	455	683	1174	1668	1393	755	366	2834	1395	925	1551	1003
chr3R	27288476	27288477	bigmax_1	16	0	0	0	0	0	50	16	116	322	116	112	38	44	26	0	46	100	0	146	86	18	0	298	196	266	48	0	0	46	0	174	22	281	128	32	0	354	293	198	152	470
chr3R	25131705	25131706	Bili_1	16	0	0	0	0	40	23	14	192	216	76	25	19	8	0	0	46	74	26	73	43	0	0	224	96	147	48	0	0	46	0	174	29	97	0	24	0	254	112	132	63	83
chr3R	25131358	25131359	Bili_2	0	0	0	0	0	0	6	0	1	0	0	0	0	0	0	0	0	0	0	0	0	3	10	0	0	5	0	0	0	6	0	0	0	0	0	3	0	0	38	0	0	0
chr3L	6990625	6990626	bin_1	203	312	624	309	401	1078	316	193	138	839	533	924	922	247	240	3	579	146	422	568	435	240	339	1624	468	600	18	247	0	407	278	241	887	832	933	570	681	691	609	554	565	247
chr3R	16186882	16186883	Bin1_1	0	51	0	39	0	2	0	0	0	0	0	0	0	16	50	4	0	0	0	0	60	0	0	0	0	0	0	0	0	0	0	0	0	0	0	16	0	0	0	0	0	0
chr2R	6229555	6229556	bin3_1	289	735	641	119	350	1041	301	255	377	839	553	475	421	331	533	1	467	14	18	25	356	139	275	691	500	814	378	336	68	169	222	403	885	390	605	289	201	996	608	445	311	539
chr2R	6221039	6221040	bin3_2	20	73	96	0	169	189	23	42	214	97	286	116	190	82	27	0	0	0	0	0	216	16	6	0	30	76	0	0	76	35	0	92	57	59	280	57	0	0	28	46	0	0
chr3L	8058710	8058711	bip1_1	127	555	6	232	414	1171	172	148	0	416	467	530	245	188	263	90	0	91	348	134	620	71	89	438	427	212	251	205	125	220	211	123	773	488	216	436	271	233	252	376	147	76
chr3L	8056371	8056372	bip1_2	1639	3995	1709	1487	2910	4088	1017	790	2233	4136	2598	2089	3952	1963	1327	47	1542	285	2215	2027	3018	865	1466	2292	2101	2712	1159	885	148	1421	1192	2903	3365	3399	2404	2047	1521	4935	4934	1695	3221	1729
chr2L	9895319	9895320	Bka_1	41	127	16	26	0	671	30	87	118	470	2	16	285	111	206	0	0	40	10	0	112	73	66	292	131	47	171	130	2	10	0	384	55	142	206	146	0	54	201	126	40	60
chr2R	20602986	20602987	bl_1	0	0	0	0	0	0	0	6	0	31	0	0	0	0	0	0	0	0	0	0	0	2	8	0	0	0	0	0	44	8	0	0	0	20	0	34	0	0	6	0	0	0
chr2R	20593884	20593885	bl_2	0	0	0	0	0	0	0	0	0	0	0	0	0	0	0	0	0	0	0	0	0	10	0	0	0	0	0	0	0	8	0	0	0	0	0	0	0	0	0	74	0	0
chr3L	5498955	5498956	blanks_1	0	0	104	0	0	0	0	10	0	0	108	0	76	0	2	0	0	0	0	0	0	10	0	0	0	0	0	0	0	24	0	0	0	28	0	0	0	4	0	0	0	0
chr3L	5642010	5642011	Blimp-1_1	0	0	0	0	0	38	9	4	9	17	118	94	0	0	0	0	0	0	0	0	6	0	0	118	0	37	0	0	0	50	0	62	0	35	0	42	0	0	0	0	0	0
chr3L	5636003	5636004	Blimp-1_2	401	128	258	126	338	230	452	109	276	424	962	684	289	1049	164	2	2	145	1136	960	1455	38	96	611	280	1370	362	0	0	482	156	378	224	1109	1793	198	248	0	142	198	279	224
chr3L	5630982	5630983	Blimp-1_3	951	1668	397	396	805	3291	729	698	911	2435	1536	2405	1734	1194	1088	147	1759	191	678	627	2141	576	1150	1579	828	2153	1000	757	0	1030	599	1181	2108	1452	3025	1195	1555	2564	2508	1417	2560	845
chr3R	11741800	11741801	Blm_1	771	3413	2260	928	1337	2835	806	769	1775	3918	2716	1519	1739	1560	1286	110	1731	468	2055	2045	3391	813	1490	2138	1585	2165	816	684	0	1004	856	1151	1816	1964	1933	1527	1193	4398	3455	1828	1971	806
chr2R	14601277	14601278	Blos1_1	224	884	484	153	650	1612	255	255	368	1071	796	762	702	828	708	132	529	466	350	718	1063	314	613	1178	577	1374	42	198	15	511	644	712	747	954	1803	829	997	1862	1167	610	934	654
chr3L	11061576	11061577	Blos2_1	366	856	262	1	346	1496	264	296	841	896	1142	903	1349	632	394	56	599	135	1052	671	531	219	496	800	527	1046	463	176	0	387	276	406	728	890	1421	590	965	1704	986	342	1117	697
chr3L	18870263	18870264	Blos3_1	310	1850	917	753	465	2965	448	473	1055	2017	1299	1117	1167	978	1123	164	633	381	957	1164	3273	408	785	1423	1181	1605	689	563	250	786	592	2194	1668	1832	2118	953	1044	3058	2801	866	1931	1129
chr3L	10879086	10879087	Blos4_1	551	1486	809	126	308	1485	352	395	711	1477	454	900	806	802	614	0	266	240	495	285	623	262	357	1032	1005	677	257	110	122	438	191	150	496	881	1333	406	842	951	506	535	439	277
chr3L	17421512	17421513	blot_1	0	64	76	0	0	290	26	51	67	52	50	104	55	78	0	0	51	19	0	0	2	24	8	159	0	126	104	138	0	65	40	51	64	146	0	73	226	0	394	63	126	134
chr3L	17415757	17415758	blot_2	45	108	46	0	22	0	0	0	0	33	0	0	40	0	22	0	0	0	0	0	159	2	0	0	0	0	0	142	0	14	0	0	0	82	208	62	0	98	122	47	65	12
chr3L	17404614	17404615	blot_3	652	1863	510	137	1365	1669	406	313	287	983	991	746	1561	676	704	128	732	100	515	331	912	280	627	1379	1155	1002	131	306	106	554	340	1357	1028	1101	1196	883	189	2209	1027	679	1244	665
chr2R	7587075	7587076	blow_1	497	1202	703	256	652	1882	410	384	421	788	507	644	1355	871	704	34	622	117	458	783	977	299	601	1123	760	1706	553	514	108	288	177	709	1152	1134	1339	758	556	2201	2011	714	1165	970
chr2R	7585484	7585485	blow_2	139	445	108	0	452	557	139	98	274	459	564	322	324	131	201	0	172	120	8	236	577	92	118	509	488	188	48	296	4	240	215	212	540	359	133	339	352	839	380	428	290	30
chr3R	15933846	15933847	blp_1	220	482	499	44	197	631	141	268	204	621	327	628	268	308	194	38	107	370	236	641	648	116	193	611	218	646	205	37	0	384	207	338	373	329	478	217	174	364	825	505	531	241
chr3L	14049942	14049943	blue_1	30	162	136	11	131	66	24	19	0	139	124	95	96	35	90	0	0	0	0	0	132	16	34	55	43	82	0	0	0	32	0	0	147	55	35	18	0	0	160	58	94	74
chr3R	26870566	26870567	BM-40-SPARC_1	19	34	64	0	102	290	53	35	0	130	375	28	69	10	135	0	54	0	202	0	34	46	47	281	242	0	87	0	0	88	133	503	80	31	428	130	24	0	382	23	248	0
chr3L	11720937	11720938	Bmcp_1	122	341	46	109	32	453	237	147	236	750	167	234	385	133	204	0	289	32	110	421	359	70	163	661	234	646	243	61	9	251	135	209	107	304	118	187	60	271	209	346	241	127
chr3L	14786340	14786341	bmm_1	208	416	378	91	288	645	207	151	303	506	418	455	349	256	371	0	646	78	105	386	380	163	238	554	614	631	113	27	10	129	253	58	305	321	360	395	448	931	431	427	377	619
chrX	18797675	18797676	bnb_1	116	732	287	55	112	490	123	132	108	125	175	308	191	139	232	0	226	68	423	579	940	111	237	325	256	124	87	27	0	87	71	168	347	303	957	250	554	825	506	226	428	470
chrX	18796656	18796657	bnb_2	0	50	0	0	0	0	0	0	0	56	0	52	0	0	0	0	0	0	0	0	0	4	0	0	0	0	0	0	0	18	0	0	0	38	0	0	0	0	0	0	0	0
chr3R	31193358	31193359	bnk_1	45	50	0	0	0	0	52	20	0	144	54	57	0	123	122	0	0	0	90	0	68	12	27	230	76	132	0	92	76	60	15	0	45	72	0	92	0	68	0	120	21	134
chr3R	19836853	19836854	bnl_1	0	1	0	0	0	0	0	0	1	30	0	0	0	28	0	0	0	0	0	0	0	0	0	0	68	0	0	0	0	12	0	0	0	24	0	0	0	0	0	0	0	0
chr3L	14946096	14946097	BobA_1	832	3021	878	620	1144	3033	921	790	627	2098	2307	2270	2154	1797	1400	19	908	125	1315	2526	2363	845	798	3736	1955	2023	1009	648	122	893	1041	1592	2180	2528	2000	1403	1562	3115	3098	1385	2036	1696
chr2R	7566735	7566736	boca_1	305	1249	807	512	772	2312	332	265	522	1626	1116	991	724	571	777	1	832	186	796	436	1509	362	516	1499	1053	1134	212	43	276	638	537	252	573	888	935	730	694	926	1128	634	770	206
chr3R	9590986	9590987	bocksbeutel_1	240	292	416	38	315	183	87	73	30	288	232	116	106	377	225	0	28	89	293	500	432	112	171	390	179	270	427	30	0	161	98	442	160	159	568	90	2	434	118	66	226	250
chrX	2470040	2470041	boi_1	118	181	139	252	443	576	146	133	30	131	230	451	512	113	138	1	163	58	68	98	143	93	86	220	201	300	44	118	5	208	99	334	126	531	126	289	0	1253	373	229	221	0
chr3L	9134392	9134393	bol_1	0	1	0	30	55	28	2	5	5	3	0	0	1	0	60	0	82	0	0	4	0	13	18	22	58	33	0	0	3	16	0	0	43	2	200	25	0	8	4	8	24	0
chr3L	9130352	9130353	bol_2	0	0	0	0	0	4	8	17	0	28	70	60	0	82	0	0	0	0	0	0	140	0	1	0	0	0	51	0	0	0	54	0	0	30	0	43	0	114	0	0	2	0
chr3L	9125308	9125309	bol_3	0	0	0	0	0	0	0	0	0	0	18	0	0	0	0	0	0	0	0	0	0	0	26	0	0	0	0	0	0	0	0	0	0	0	0	0	0	0	0	0	0	0
chr2R	8366683	8366684	boly_1	832	2653	1372	698	1756	2262	623	695	1353	3026	2142	1753	1376	1785	1159	71	1614	865	1485	1393	1316	622	907	1262	2030	2015	590	673	36	745	843	1108	1837	2077	1881	988	1591	2853	2305	1136	1708	1482
chr3R	20593158	20593159	bon_1	42	40	0	0	100	25	0	0	71	0	56	0	58	0	76	0	0	0	0	168	0	4	0	0	0	0	0	0	0	0	0	0	0	96	0	11	0	0	0	0	0	0
chr3R	22554537	22554538	bond_1	18	0	0	0	0	130	0	5	0	0	0	44	0	0	1	0	0	0	0	0	0	12	0	0	0	0	0	0	0	35	0	0	0	12	0	22	0	76	13	0	62	0
chr3R	22553702	22553703	bond_2	1101	5279	4080	960	2197	4110	1150	968	2446	4644	3302	2847	3398	2701	1265	57	1827	738	2694	3318	4793	1268	1818	3271	2428	5602	1052	920	301	1579	1345	4722	4459	4566	3751	2713	2873	7159	8015	2389	4901	3362
chr2R	22637786	22637787	bonsai_1	264	906	770	634	911	2078	230	249	432	1360	950	1124	615	435	364	19	631	347	474	580	1387	259	374	1200	711	1040	928	419	76	469	303	319	874	1152	1448	609	243	1842	1141	611	1166	793
chr3R	16264069	16264070	bor_1	141	293	84	90	155	568	123	163	226	689	584	419	616	329	336	82	497	211	207	137	214	138	299	357	505	379	491	167	1	432	151	42	797	233	584	410	943	1025	805	279	432	205
chr3L	18622694	18622695	bora_1	59	186	63	56	0	457	186	119	202	331	232	292	287	161	65	0	124	138	2	73	489	51	201	655	314	754	178	140	46	237	110	70	346	253	226	276	0	205	268	244	187	146
chr2L	9253082	9253083	borr_1	0	102	0	0	0	23	0	9	192	0	0	0	0	48	0	0	0	0	8	0	0	4	3	0	0	0	0	0	0	0	0	0	0	0	0	0	0	0	0	2	0	0
chr3R	25961993	25961994	boss_1	37	68	140	0	320	711	104	86	204	409	440	255	144	110	108	0	404	0	152	316	68	86	165	168	90	216	162	111	0	178	0	452	252	449	426	72	270	199	686	107	116	490
chr2R	19129612	19129613	botv_1	328	276	184	304	117	657	272	214	29	849	554	578	421	391	496	0	303	117	235	228	271	152	244	391	550	513	220	84	118	289	182	419	241	474	781	324	511	293	565	267	487	472
chrX	6986492	6986493	bou_1	318	1246	1082	120	233	1082	239	258	366	832	190	507	519	421	733	0	206	171	380	590	752	216	336	1214	346	686	126	134	228	260	123	458	313	430	1154	239	150	760	574	350	691	583
chr2L	3778937	3778938	bowl_1	92	385	70	0	107	186	126	77	73	300	513	243	267	194	389	86	291	39	245	154	602	81	145	458	463	34	247	204	20	246	187	312	203	376	188	181	414	219	247	88	340	147
chr2L	3772067	3772068	bowl_2	0	0	0	0	24	0	0	0	0	0	0	58	0	0	2	0	0	0	0	0	0	7	0	0	0	0	0	0	0	0	14	0	0	38	226	0	0	0	0	64	0	0
chr3L	22901935	22901936	BoYb_1	74	120	24	39	214	338	15	21	0	54	286	105	45	130	144	0	303	86	0	138	66	53	223	203	80	213	56	0	36	47	66	99	229	66	0	164	57	119	225	276	102	66
chrX	1622756	1622757	br_1	896	1687	591	267	847	1480	384	382	662	1082	867	531	839	378	674	0	1002	155	155	381	661	153	303	1008	1113	469	267	60	0	612	332	529	813	593	925	310	362	579	669	274	318	224
chrX	1613592	1613593	br_2	863	1558	580	0	636	1671	207	180	822	1034	700	1097	821	600	669	22	976	210	509	308	605	198	218	864	808	663	192	42	90	340	277	321	629	740	727	204	223	836	1218	168	547	329
chrX	1612436	1612437	br_3	796	1462	460	0	524	1552	192	150	856	886	586	1034	694	546	605	22	715	197	509	294	589	177	210	997	647	647	142	15	45	230	263	321	543	626	481	168	303	870	968	113	506	310
chrX	1612317	1612318	br_4	0	0	48	0	178	0	32	19	0	42	0	122	8	30	0	0	0	68	7	0	20	6	16	0	45	1	0	0	0	51	0	82	153	56	0	16	0	11	0	86	0	156
chrX	1610495	1610496	br_5	0	90	0	0	0	36	5	23	0	25	0	14	117	0	14	0	27	19	0	0	0	4	0	0	11	15	0	0	0	19	19	0	103	79	0	49	0	0	40	69	0	0
chrX	1608845	1608846	br_6	1054	1926	760	431	881	1821	517	469	886	1732	901	625	883	940	1045	15	468	634	1269	709	1274	301	281	1359	963	1526	319	56	20	568	423	634	1139	826	448	579	395	1881	1403	694	785	644
chrX	1575131	1575132	br_7	306	2192	1043	366	1350	1430	477	341	591	2505	1619	1814	1430	755	525	0	1262	379	929	678	1862	389	544	1544	869	1461	314	314	200	442	246	710	1108	1579	2067	1038	1011	2399	2289	740	1346	1061
chr2R	7278098	7278099	Br140_1	1	0	0	0	0	64	23	47	0	136	30	62	18	42	69	0	88	0	0	0	0	12	58	0	84	46	0	0	8	14	9	0	10	55	0	86	0	0	66	99	152	0
chr2L	19165879	19165880	brat_1	747	2798	1829	578	692	1396	595	526	1122	2025	1057	1026	1022	1319	802	148	380	147	496	692	1021	371	696	1133	1046	1209	169	39	2	518	568	886	843	820	646	623	407	1743	1888	550	988	464
chr2L	19158544	19158545	brat_2	965	3379	1438	664	1461	3266	942	875	1329	3125	2191	1801	2354	1846	1278	446	1290	414	1934	1521	1970	559	1157	3006	1311	2320	775	504	378	1100	1045	1423	1333	1951	1430	1293	614	2889	3201	1137	2380	2451
chr2L	19133819	19133820	brat_3	375	1457	1012	182	983	2502	519	449	730	2194	1611	1487	2135	561	896	0	1866	307	1221	1580	1849	313	792	1494	1124	1782	1237	207	0	762	254	790	986	1906	949	895	404	2177	2280	651	1067	772
chr2R	24526215	24526216	Brca2_1	83	347	289	144	0	506	207	219	316	497	196	321	151	415	218	0	81	106	277	212	329	91	137	610	478	1117	324	0	146	77	155	171	124	291	380	285	133	631	752	217	574	204
chr3L	14972668	14972669	Brd_1	71	356	260	212	139	663	165	89	66	730	685	392	515	507	303	0	793	126	132	705	619	92	219	330	447	958	84	0	0	216	129	406	604	586	1041	381	210	644	1048	284	550	370
chr3L	5794145	5794146	Bre1_1	507	2340	529	363	634	1699	459	439	778	2115	1752	1240	975	761	430	301	720	201	1065	439	1346	467	765	2071	1145	1258	93	420	81	597	495	873	1287	1369	1029	951	517	2635	1301	1061	1365	1608
chr3R	17391332	17391333	Brf_1	590	1310	604	220	531	257	149	253	739	969	470	492	759	273	457	216	237	122	344	290	502	173	232	777	479	358	154	90	0	207	155	332	333	213	304	441	100	806	343	304	324	402
chrX	7307941	7307942	brk_1	574	1580	697	729	1650	1354	503	450	480	1697	1534	1430	1950	1023	778	6	1339	295	969	1682	2580	532	878	1270	1282	1221	991	319	13	1096	718	1779	1465	1717	979	987	725	2712	2877	1300	1337	733
chr3L	15982868	15982869	brm_1	116	491	300	121	321	446	193	141	277	723	342	931	888	289	331	114	6	37	148	180	154	192	170	295	415	355	250	42	0	220	159	101	277	246	1016	351	106	808	683	164	594	370
chrX	12909595	12909596	Brms1_1	582	875	558	231	1226	1149	325	299	874	1278	624	755	1325	1032	413	214	496	195	1364	577	1281	276	448	1322	535	1078	189	153	106	767	568	841	909	1017	1160	328	876	3275	2316	970	1041	823
chrX	4104430	4104431	brn_1	135	797	588	42	483	545	166	155	638	844	458	386	382	275	154	210	139	78	467	458	452	116	241	726	695	611	22	0	10	268	117	613	670	1037	1033	418	887	1228	772	867	652	628
chr3L	1647861	1647862	Bro_1	0	0	0	0	0	0	12	1	0	76	0	48	0	40	0	0	15	0	0	0	0	0	0	0	0	0	0	0	0	32	36	0	0	5	0	0	0	218	0	15	70	0
chr2R	9516453	9516454	brp_1	0	82	0	0	0	2	26	1	0	14	4	5	0	0	0	0	0	0	0	0	0	4	0	0	55	109	0	0	0	0	0	0	9	34	0	5	0	0	26	1	3	0
chr2R	9503767	9503768	brp_2	553	1579	1215	470	1030	1735	478	456	561	2171	1509	1201	1582	776	669	148	311	256	738	1106	2307	482	840	1757	994	1627	714	127	51	660	517	957	1722	1499	1108	860	906	2643	1914	928	1263	977
chr2L	20656166	20656167	bru_1	7	0	32	0	132	0	0	2	0	0	0	0	0	0	0	0	72	48	0	0	0	0	0	3	0	0	0	2	0	53	46	0	0	0	0	31	172	0	0	0	0	0
chr2L	12369835	12369836	bru-2_1	39	104	0	0	182	150	80	36	96	90	0	144	78	30	0	0	70	0	90	0	0	18	7	116	93	0	0	0	0	5	38	0	0	124	0	1	182	254	9	48	66	0
chr2L	12366365	12366366	bru-2_2	0	0	0	0	0	0	1	2	0	0	226	0	0	0	68	0	0	0	0	0	116	6	0	118	0	0	0	0	0	0	0	0	0	24	0	0	0	0	0	0	0	0
chr2L	12348117	12348118	bru-2_3	0	90	6	0	0	0	0	1	0	15	0	0	0	0	0	0	0	0	0	0	0	0	30	0	0	0	0	0	0	0	0	0	0	0	0	0	0	160	0	0	0	0
chr3L	13803410	13803411	bru-3_1	0	0	0	0	0	0	0	5	0	0	0	0	4	0	30	0	0	0	0	0	0	0	26	0	0	0	0	156	0	0	0	152	15	0	0	2	0	0	0	10	0	0
chr3L	13666762	13666763	bru-3_2	365	1806	901	354	741	1396	336	394	592	1516	1531	964	1092	772	527	134	544	73	690	1281	401	390	491	1367	1298	940	347	0	142	686	275	1454	1152	1485	929	554	117	1491	1428	490	605	650
chr3R	10331345	10331346	Bruce_1	6	28	32	0	0	64	1	20	0	210	26	46	11	46	0	0	0	0	0	0	113	3	18	77	140	72	0	0	0	4	26	0	60	32	0	40	0	0	126	0	0	0
chr3L	19486520	19486521	brv1_1	16	110	0	0	0	0	2	11	40	54	0	0	0	0	18	0	0	0	0	0	8	0	8	29	0	72	0	0	0	0	0	0	0	0	0	0	0	0	0	0	0	0
chr3L	17344723	17344724	brv2_1	36	272	8	0	88	419	29	20	34	144	155	56	214	61	108	1	152	23	64	31	203	45	82	239	126	224	90	10	0	98	2	276	206	69	19	101	217	137	91	103	271	167
chrX	2624633	2624634	brv3_1	62	95	139	16	250	243	111	96	1	172	358	226	373	93	104	0	32	0	244	286	58	104	192	361	265	259	146	22	0	206	71	0	308	166	130	172	27	256	193	283	150	296
chr3R	24319001	24319002	BRWD3_1	600	2702	1700	526	1238	2463	187	94	414	364	513	267	443	416	101	0	399	158	635	410	597	87	205	427	328	565	0	43	6	179	184	276	576	587	360	484	95	87	550	614	274	56
chr2R	24343703	24343704	bs_1	73	63	106	0	110	462	64	27	0	9	257	114	105	27	70	0	0	83	0	0	8	12	36	191	133	0	153	0	3	46	8	0	82	60	0	41	0	0	256	8	0	0
chr2R	24342865	24342866	bs_2	69	27	151	126	298	515	150	56	73	391	114	257	187	172	57	0	348	114	134	532	647	96	167	710	362	451	52	146	0	193	102	30	521	425	214	284	498	192	91	302	319	358
chr2L	18454569	18454570	bsf_1	4	0	0	0	0	108	1	0	0	0	258	77	19	11	0	0	0	0	0	0	0	2	3	0	0	0	0	0	0	2	0	0	56	3	0	13	0	0	0	1	0	0
chr2L	8089112	8089113	Bsg_1	900	2415	1477	299	1256	3126	605	397	1419	2809	1610	1507	1548	1294	511	82	1219	158	1474	654	1066	336	674	1395	974	1792	159	249	244	733	482	1460	1667	1300	1784	1141	812	2019	1140	455	1679	731
chr2L	8083431	8083432	Bsg_2	203	589	312	99	860	1441	243	194	539	583	1082	697	782	416	351	4	369	119	771	621	998	174	477	802	698	651	399	100	0	441	261	743	534	875	1250	400	476	1178	583	735	637	682
chr2L	5278515	5278516	BSG2_1	0	0	0	0	0	0	0	0	0	0	0	0	0	12	0	0	0	44	0	0	18	0	0	0	0	0	0	0	0	0	0	0	0	0	0	0	0	0	0	0	0	0
chr2L	4684400	4684401	Bsg25A_1	32	89	96	0	193	490	46	42	86	91	133	118	186	78	69	0	142	58	188	22	40	20	70	250	128	158	114	59	0	61	31	44	165	229	0	122	30	600	3	55	15	33
chr2L	5277337	5277338	Bsg25D_1	0	0	0	0	0	0	4	5	0	46	191	44	0	0	25	0	0	0	0	0	0	0	0	28	38	0	2	0	0	0	0	0	0	76	0	0	0	0	0	0	4	0
chr2L	19769077	19769078	bsh_1	663	2128	1517	846	1222	2200	341	457	1339	1794	1408	1051	995	1167	785	57	855	310	1194	423	1305	475	675	2112	956	1632	495	50	0	693	706	1040	1446	1425	1444	1093	288	1859	2143	863	1373	1297
chr2L	10250478	10250479	bsk_1	1058	2580	1444	924	943	3729	646	690	1965	3264	2337	1853	1878	1541	881	274	1126	640	1368	173	2737	638	958	2142	1591	2825	420	16	0	913	866	1225	2078	1838	2016	1440	514	3989	3152	1265	2557	1188
chr2L	10249741	10249742	bsk_2	0	0	0	0	0	0	0	0	0	0	0	0	0	0	0	0	0	0	0	0	0	0	0	0	0	104	0	0	0	30	0	0	0	0	0	0	0	0	0	0	0	0
chr4	725726	725727	bt_1	0	0	0	0	0	0	0	0	0	0	12	0	0	0	0	0	0	0	0	0	0	0	0	0	0	104	0	0	0	30	0	0	0	0	0	0	0	0	0	0	0	0
chr4	725359	725360	bt_2	0	0	0	0	0	0	0	0	0	0	24	36	0	0	0	0	0	0	0	0	0	6	0	0	0	0	0	0	0	0	0	0	0	0	0	0	0	0	0	0	0	0
chr4	724403	724404	bt_3	836	1762	1179	692	1082	1911	522	431	1243	1860	1405	1081	1536	1023	742	99	384	269	671	1050	1616	331	303	1480	1223	1907	641	280	441	541	404	1182	1140	783	981	872	260	2236	2182	707	1035	1084
chrX	10768602	10768603	BTBD9_1	418	1709	954	330	665	1434	415	325	1184	2046	1039	857	1385	755	497	14	658	228	1657	1012	1082	406	522	1283	929	1355	337	320	0	599	441	285	1263	1109	1738	612	696	1813	1592	1036	1169	531
chr3L	3149132	3149133	BtbVII_1	487	1753	764	334	632	1393	447	349	1324	2032	1373	1230	1513	751	510	15	781	196	1397	1101	990	401	636	1378	784	1469	286	415	57	667	411	523	1369	1025	1555	628	353	1615	1540	1112	1242	322
chr3L	3148908	3148909	BtbVII_2	655	2028	876	495	865	1492	541	416	1608	2083	2090	1799	1637	1197	692	1	733	158	747	975	1664	453	914	1888	1169	1456	178	595	164	954	661	993	1446	1533	1336	787	303	2388	1751	1107	1440	716
chr3L	3148657	3148658	BtbVII_3	0	3	0	0	2	0	1	2	7	0	35	7	0	30	0	0	0	0	0	2	0	4	14	0	0	18	4	6	6	9	0	0	0	8	0	0	20	0	2	2	0	0
chrX	6219319	6219320	Btd_1	53	0	2	0	2	179	49	50	126	206	0	28	0	35	62	0	0	30	0	168	0	43	16	48	30	48	137	0	0	59	0	0	272	0	304	144	232	52	136	12	90	46
chrX	9694187	9694188	btd_1	0	0	0	0	0	0	0	0	0	0	0	0	0	0	0	0	0	0	0	0	0	14	0	0	0	0	0	0	0	0	0	0	0	0	0	0	0	0	0	0	0	0
chrX	4771530	4771531	Bteb2_1	622	2731	970	656	1449	2265	737	600	1092	2168	1452	1380	2003	909	1183	0	874	233	963	1113	2248	435	777	1693	1072	1103	455	298	23	755	744	371	1769	1380	1603	1056	1220	3284	3794	1495	2111	1577
chrX	13612136	13612137	BthD_1	665	1399	1247	927	1129	1655	450	274	373	1374	1283	900	1203	764	976	0	399	180	791	772	1588	333	471	2036	744	1466	233	203	0	723	564	899	952	1371	1290	569	1214	1501	1734	270	934	145
chr2L	8301075	8301076	Btk29A_1	741	1610	1285	980	1213	1848	541	337	562	1471	1494	1042	1401	857	1076	0	373	234	900	974	1860	418	599	2390	956	1676	304	329	142	804	693	960	1158	1587	1321	617	1310	1887	1963	432	1079	448
chr2L	8300737	8300738	Btk29A_2	6	0	0	0	0	0	26	6	0	24	0	59	1	0	5	0	178	0	0	0	0	5	0	104	62	0	172	0	0	0	0	158	25	38	0	0	198	0	54	0	0	0
chr2L	8297118	8297119	Btk29A_3	506	1616	570	163	611	2064	388	327	1013	1162	532	614	658	757	758	1	193	154	763	543	625	294	408	1275	815	1418	248	341	148	494	415	1278	849	798	573	311	624	1189	1082	325	672	727
chr2L	8277695	8277696	BTKL_1	13	0	0	58	56	225	0	4	0	0	0	0	0	0	0	0	136	0	0	0	0	6	0	14	0	0	0	0	0	24	0	0	0	44	0	0	0	0	0	84	0	0
chr3L	14077067	14077068	btl_1	0	0	0	0	0	0	0	2	0	0	0	0	0	0	0	0	0	0	72	0	0	11	12	0	0	0	0	0	0	7	0	0	0	0	0	9	0	0	0	32	0	0
chr3L	14075704	14075705	btl_2	8	188	0	0	0	31	6	14	148	99	8	48	41	61	13	0	150	22	0	0	0	18	0	0	40	0	0	0	0	0	0	264	44	59	0	95	0	0	134	0	40	0
chr3R	22586660	22586661	btn_1	2	0	0	0	24	0	0	8	116	0	0	42	0	0	0	0	0	0	0	0	0	0	0	0	0	0	0	0	0	0	0	140	0	0	0	10	0	1	134	0	0	0
chr3R	14875487	14875488	btsz_1	0	0	0	0	0	16	0	6	0	0	0	0	0	0	0	0	0	0	0	0	0	0	0	0	0	0	0	0	0	0	0	0	0	0	0	0	0	0	39	0	0	0
chr3R	14873450	14873451	btsz_2	48	480	140	118	268	197	144	100	287	168	566	421	74	188	257	0	493	74	359	0	356	55	125	841	119	274	106	0	0	170	100	110	189	131	86	145	0	143	37	162	205	359
chr3R	14853918	14853919	btsz_3	18	0	0	0	86	51	19	20	108	18	13	0	34	0	77	0	544	0	142	0	0	22	43	14	93	118	0	0	0	20	0	36	83	144	220	124	46	0	122	2	0	0
chr3R	14821150	14821151	btsz_4	122	156	24	15	0	1048	149	141	91	231	624	273	218	125	161	154	180	0	186	116	334	31	147	666	534	333	174	0	125	142	66	34	220	205	233	288	0	255	328	246	110	8
chr3R	14817945	14817946	btsz_5	0	0	0	0	0	0	0	16	96	0	0	22	76	0	0	0	0	0	0	110	0	1	28	0	74	0	0	0	0	0	15	0	0	0	0	9	0	0	32	0	0	192
chr3R	14811609	14811610	btsz_6	0	0	0	0	0	0	18	10	0	0	0	0	0	0	0	0	0	0	0	0	0	5	0	0	0	0	0	0	0	6	14	0	0	32	0	34	0	0	0	0	35	0
chr2L	17982531	17982532	btv_1	688	2042	1328	227	1222	3432	694	532	758	2649	1597	2209	1955	1100	932	206	1410	157	1015	1625	2771	639	1192	1709	1215	1633	525	399	66	930	978	1261	2163	1611	2719	958	1298	3882	2486	745	2623	1396
chr3R	27700393	27700394	btz_1	116	532	76	212	704	825	103	140	697	609	1162	341	670	348	260	2	126	138	450	61	615	114	294	543	556	409	425	220	0	334	184	357	327	631	134	389	244	461	268	295	297	456
chr2L	5279070	5279071	Bub1_1	181	670	236	169	796	1420	203	214	769	759	1255	512	926	472	383	4	336	208	842	380	1060	167	437	743	818	674	411	246	0	465	254	577	551	849	898	481	370	588	558	634	558	717
chr2L	5278792	5278793	Bub1_2	111	832	166	62	280	1115	153	171	289	685	817	426	897	420	201	148	561	22	622	841	774	284	359	1345	677	689	147	219	8	495	235	527	484	749	1767	529	196	1110	641	768	551	641
chr3R	29675416	29675417	Bub3_1	54	467	431	376	353	980	156	156	325	510	601	670	746	206	221	102	499	51	479	818	789	105	163	757	224	692	229	30	40	427	157	364	504	569	380	331	273	714	320	201	412	231
chr2R	5974380	5974381	BubR1_1	25	49	163	0	104	301	50	34	0	70	70	100	144	69	0	0	0	35	122	117	0	14	28	82	18	198	0	0	0	95	42	42	53	125	88	65	5	22	90	34	23	0
chr2R	11679493	11679494	Buffy_1	1308	5013	1757	1034	2488	3453	1002	811	1685	4330	2431	2171	2587	1795	1059	133	744	330	1404	1798	2684	635	974	2925	1274	1713	357	463	40	1275	965	2019	2558	2211	2182	1133	880	3159	2946	1598	2919	1881
chr2L	10430917	10430918	Bug22_1	194	254	390	251	170	558	145	155	264	400	443	232	204	288	390	0	537	16	1	405	294	71	86	316	253	146	68	0	252	95	147	258	270	402	402	247	128	263	369	123	237	175
chr2L	12546611	12546612	bun_1	18	0	0	0	0	49	46	16	0	0	0	0	0	0	0	0	0	0	0	47	32	23	0	0	0	0	0	0	0	26	36	0	8	136	0	8	0	0	0	76	80	0
chr2L	12540852	12540853	bun_2	6	0	0	0	22	0	26	2	0	69	0	92	0	30	0	0	0	1	0	0	39	10	2	0	32	2	0	0	0	16	0	92	22	72	0	24	0	50	129	111	0	84
chr2L	12504835	12504836	bun_3	0	2	0	0	0	0	0	0	0	0	0	0	0	0	0	0	0	2	0	0	0	0	0	0	0	0	0	0	0	0	0	0	0	0	0	0	0	0	0	0	0	0
chr2L	12493517	12493518	bun_4	0	0	0	0	0	0	0	0	6	0	0	7	0	0	20	0	0	0	0	0	0	0	0	0	0	0	0	0	0	0	0	0	62	0	0	0	0	0	0	0	0	138
chr2L	12492589	12492590	bun_5	113	280	59	15	628	877	146	119	103	342	288	355	297	222	195	0	68	44	0	242	279	94	164	293	276	181	141	100	50	165	102	81	348	288	272	227	169	477	444	272	224	174
chr2L	12483584	12483585	bun_6	186	292	290	1	499	179	130	103	84	576	323	464	233	227	290	9	155	72	133	79	464	87	206	603	430	253	154	21	0	168	119	190	236	326	234	367	521	318	557	67	552	321
chr2L	12461245	12461246	bun_7	223	892	415	68	539	1070	273	239	129	763	766	428	351	499	401	10	773	80	562	539	712	233	473	1604	577	1049	398	462	4	589	263	633	713	942	1296	691	1160	1138	1083	654	1010	999
chr2L	21179654	21179655	bur_1	0	0	56	0	0	10	0	0	0	75	0	16	0	0	0	0	0	0	0	0	0	4	0	0	0	0	0	0	0	0	0	0	0	80	0	0	0	0	0	0	0	0
chr3R	21769512	21769513	Burs_1	948	2082	1401	466	702	2162	552	617	1089	2234	2296	1087	1572	1048	1274	0	836	103	532	581	1153	428	774	1480	1526	1209	246	268	107	921	988	662	1564	1304	1100	528	1162	2735	1600	551	1360	838
chrX	21054550	21054551	bves_1	1037	2224	1487	1031	1089	2691	624	769	1218	2965	2184	1458	2152	1235	1711	0	1033	253	1401	945	1091	455	833	2447	1505	2301	684	314	319	1093	1180	1339	1747	1831	1300	842	1483	3209	2721	954	1828	1231
chrX	21053968	21053969	bves_2	0	0	0	66	2	130	14	2	29	38	0	23	0	0	0	0	0	10	123	0	19	1	10	0	20	0	97	0	0	2	12	0	0	22	0	0	0	24	0	0	29	0
chr2R	23538492	23538493	bw_1	28	148	0	113	292	431	66	66	108	372	380	241	33	160	71	0	352	0	0	0	122	61	118	36	158	309	32	131	0	57	18	59	196	209	297	76	100	376	320	93	202	32
chr2L	20066375	20066376	bwa_1	2	5	0	0	0	0	0	22	0	0	0	31	0	0	0	0	0	12	0	0	0	16	0	36	0	0	0	0	0	0	0	0	0	58	0	33	2	0	0	0	70	0
chrX	18566336	18566337	Bx_1	150	419	115	103	414	636	106	76	400	225	129	137	240	243	68	56	0	100	262	6	180	85	129	288	98	346	141	0	15	69	80	416	174	192	44	10	0	549	233	40	102	36
chrX	18534664	18534665	Bx_2	250	1028	282	135	569	799	225	135	285	1204	418	361	486	170	362	0	437	201	178	403	1030	159	263	566	359	658	94	229	90	214	245	202	464	577	586	282	32	751	759	72	627	198
chrX	9106573	9106574	Bx42_1	5	0	9	0	33	22	2	0	0	1	0	48	0	82	32	0	0	0	0	0	0	0	0	0	0	0	0	0	0	0	0	0	0	0	0	3	0	0	0	0	0	0
chr3L	11927696	11927697	byn_1	99	669	343	229	191	513	98	83	66	296	273	232	254	336	181	0	109	14	81	133	512	110	116	331	457	420	112	5	0	152	162	82	80	620	289	300	68	705	716	327	331	53
chrX	7901884	7901885	bys_1	570	1137	336	340	683	2065	430	369	675	938	1004	520	998	651	616	8	639	134	1115	617	1431	297	491	1305	551	1056	506	343	197	430	443	273	827	1258	519	613	1132	1873	1597	1090	1556	767
chrX	2608850	2608851	Bzd_1	0	0	0	0	0	0	0	0	0	2	0	0	60	0	0	0	0	0	0	0	0	0	28	0	0	0	0	0	0	6	0	0	0	0	0	11	0	0	0	0	0	0
chr2L	1832528	1832529	c-cup_1	48	208	129	79	21	219	84	37	52	193	95	201	232	90	165	0	401	57	68	19	188	101	192	124	295	462	140	118	0	117	34	440	192	187	226	124	273	190	164	181	199	242
chr2L	16303274	16303275	c(2)M_1	233	685	373	199	796	1510	439	294	256	925	606	807	986	534	369	216	560	136	507	22	913	293	457	1094	750	959	292	212	0	666	270	740	720	1267	866	510	1452	1682	1074	311	1004	568
chr3R	15792565	15792566	c(3)G_1	141	186	119	0	317	769	89	112	0	235	527	207	688	379	236	0	218	84	94	255	729	141	170	440	285	198	264	66	50	115	107	18	116	361	143	271	174	389	973	93	420	156
chrX	9283087	9283088	c11.1_1	253	666	362	367	418	1133	298	183	396	925	974	1044	805	356	562	44	259	354	240	723	518	213	461	1116	336	655	106	528	67	304	440	589	892	1091	1704	708	364	1667	1647	495	524	438
chrX	9319212	9319213	c12.1_1	263	742	414	356	559	1406	324	206	504	1027	1012	1015	991	329	592	0	298	420	281	813	557	249	465	1052	322	670	196	594	92	325	439	614	928	1158	1900	791	386	1700	1688	562	667	452
chrX	9319346	9319347	c12.2_1	53	156	26	0	0	121	126	24	2	139	209	239	450	170	84	0	0	0	2	0	62	32	79	302	251	52	0	2	0	49	0	0	147	81	0	173	0	310	240	41	54	0
chr3R	21499959	21499960	C15_1	80	198	234	0	144	656	90	72	80	352	368	333	256	189	70	2	286	20	91	14	83	109	100	222	166	474	141	149	140	163	29	200	372	542	615	247	61	354	261	197	198	222
chr2L	8951210	8951211	C1GalTA_1	0	0	0	0	0	0	0	8	0	0	0	0	54	0	0	0	0	0	0	0	0	0	0	0	0	0	0	0	0	0	0	0	0	0	0	0	0	0	0	5	0	0
chr2L	8946602	8946603	C1GalTA_2	18	0	0	0	0	70	8	22	0	0	78	62	0	2	0	0	0	0	0	0	0	2	12	120	70	222	0	0	0	26	0	0	0	0	0	0	2	0	0	0	0	0
chr3R	10699658	10699659	C1TC_1	71	372	268	0	284	1093	172	164	186	459	701	321	299	249	394	0	166	118	240	300	262	81	205	1015	248	688	329	128	0	244	264	442	441	682	667	376	400	350	133	157	395	27
chr3R	10696649	10696650	C1TC_2	583	1457	670	336	744	1059	262	237	595	1418	812	521	541	558	392	112	270	112	357	607	874	285	391	1140	695	753	155	36	16	393	268	684	446	537	916	330	134	1103	708	549	501	452
chrX	6803582	6803583	C3G_1	0	97	0	0	0	4	0	11	48	0	168	26	0	44	0	0	0	0	0	0	0	14	5	0	59	0	0	0	0	0	82	0	15	52	0	2	0	0	0	6	40	0
chrX	6800709	6800710	C3G_2	2	28	0	140	0	78	0	9	0	0	32	2	4	0	0	0	0	0	0	0	0	0	28	0	0	0	0	0	0	0	0	0	0	1	0	20	0	0	19	0	0	0
chrX	6795598	6795599	C3G_3	10	28	0	141	102	78	0	14	0	0	32	68	4	0	0	0	0	0	62	0	0	0	20	0	0	0	0	0	0	12	0	25	0	0	0	40	0	0	80	0	57	0
chrX	6795298	6795299	C3G_4	0	0	0	0	52	155	28	0	0	0	0	20	34	0	0	0	0	0	0	116	116	0	8	52	0	0	0	0	0	0	0	0	0	0	0	34	0	0	92	0	0	7
chrX	6791129	6791130	C3G_5	8	0	74	0	0	171	44	5	0	56	0	0	0	84	28	0	0	0	0	70	0	10	0	106	1	0	404	0	0	22	0	58	82	0	0	2	0	0	94	156	0	0
chr3R	14029229	14029230	C6D5_1	8	0	14	0	0	0	6	2	0	12	0	8	31	0	0	0	0	0	0	0	0	2	0	0	0	0	0	0	0	0	0	0	14	28	0	0	0	0	33	43	0	136
chr2R	12185662	12185663	C6G1_1	0	0	0	0	0	0	2	0	0	26	0	0	0	13	0	0	0	0	158	0	0	0	0	0	0	0	0	0	0	18	0	0	0	0	0	0	0	0	0	0	0	0
chrX	10967131	10967132	C901_1	1044	4222	2615	1195	1524	4380	1171	958	2521	4827	3308	2678	2905	2134	1844	222	2526	495	2562	2339	3795	821	1552	2847	2066	3220	1234	902	323	1410	949	2856	3132	3047	3727	1653	1119	4148	5082	2080	4400	2573
chr3R	29807237	29807238	ca_1	0	0	0	0	0	0	0	11	0	36	0	38	0	0	0	0	0	0	0	0	0	0	0	0	0	0	0	0	0	0	0	0	0	0	0	0	0	0	54	0	0	0
chr2L	16168342	16168343	Ca-alpha1D_1	0	0	0	0	0	82	0	0	0	70	0	0	0	0	0	0	0	0	0	0	0	3	0	0	0	0	0	0	0	0	64	0	0	0	0	0	0	0	0	0	0	0
chr2L	16165829	16165830	Ca-alpha1D_2	0	0	0	0	0	0	0	0	56	36	0	0	0	0	0	0	0	0	0	0	0	0	0	0	0	0	0	0	0	18	0	0	0	0	0	50	0	0	0	0	0	0
chrX	6192496	6192497	Ca-alpha1T_1	6	10	0	0	0	42	10	2	136	11	88	63	62	12	47	0	0	0	0	0	2	0	6	0	0	0	0	0	0	9	0	192	2	56	0	8	0	0	0	148	0	0
chr2L	11203583	11203584	Ca-beta_1	0	0	0	0	0	0	0	1	0	64	0	0	0	0	62	0	2	0	0	0	0	0	0	0	0	0	0	0	0	0	0	0	0	8	0	0	0	0	0	0	13	9
chr2L	11170898	11170899	Ca-beta_2	0	0	108	0	0	0	10	19	0	56	0	78	64	0	0	0	0	0	14	0	0	32	58	0	0	0	0	0	0	26	7	0	0	50	0	0	0	134	184	48	6	0
chr2L	11167925	11167926	Ca-beta_3	28	153	46	0	142	0	0	10	188	151	78	0	106	24	3	0	0	0	94	0	0	1	77	13	34	0	0	0	0	16	0	52	0	40	0	36	2	171	0	23	58	0
chr2R	23935879	23935880	Ca-P60A_1	28	48	46	0	142	0	8	10	202	127	78	0	46	40	6	0	0	0	94	0	0	3	53	0	37	0	0	0	0	16	0	52	0	55	0	30	2	0	0	121	0	0
chr2R	23935679	23935680	Ca-P60A_2	134	643	590	80	359	687	201	122	367	425	749	520	255	536	195	110	125	123	289	102	214	161	258	431	270	368	154	32	0	309	105	566	761	357	443	349	182	587	639	194	440	372
chr2R	23934083	23934084	Ca-P60A_3	568	3771	2290	621	1551	3026	685	481	1451	3410	2692	1831	1558	1623	1000	298	658	597	1743	1695	2811	559	1008	1456	1433	1454	560	397	0	900	681	2216	2682	2166	1287	1274	481	4693	3547	1224	2894	1812
chr2R	23933736	23933737	Ca-P60A_4	740	4337	2776	863	2015	3671	902	615	1783	4538	3543	2432	2334	1966	1366	298	961	797	2390	2134	3854	774	1230	1931	1978	1913	772	611	0	1219	840	2583	3665	2762	2269	1589	992	6062	5141	1547	3917	2282
chr2R	23933529	23933530	Ca-P60A_5	0	0	0	0	0	0	0	0	0	0	0	0	0	0	0	0	0	0	0	0	0	0	0	0	0	0	0	0	0	0	0	0	58	0	91	0	0	0	0	0	0	0
chrX	11985102	11985103	cac_1	0	0	0	0	0	60	2	0	0	38	0	0	0	0	0	0	0	0	0	0	0	0	0	0	0	0	0	0	0	0	0	0	0	41	0	0	0	2	70	0	0	161
chrX	11983906	11983907	cac_2	145	307	314	34	131	393	200	158	303	864	320	306	384	238	319	0	78	44	129	147	178	116	116	508	210	366	235	140	0	146	48	327	351	325	608	221	384	357	350	260	137	56
chr2L	16326218	16326219	cact_1	258	675	483	67	191	667	298	241	481	1120	398	382	472	425	454	0	135	57	259	171	587	198	206	710	303	471	291	140	0	252	115	481	511	557	960	337	611	536	769	351	304	170
chr2L	16326100	16326101	cact_2	414	961	647	252	431	1342	405	322	855	1571	514	894	617	732	639	0	398	124	741	375	1142	382	436	1008	568	956	339	208	0	471	445	555	726	1116	1096	614	685	692	1125	508	831	397
chr2L	16325616	16325617	cact_3	445	1086	601	330	552	1852	404	354	1047	1638	733	933	569	864	592	0	534	236	966	565	1342	437	552	1154	798	1292	615	276	0	570	562	492	735	1299	1265	801	625	911	1512	589	1077	594
chr2L	16325383	16325384	cact_4	396	472	218	98	266	1141	309	264	356	776	519	687	556	539	372	9	646	113	497	597	866	298	263	844	481	522	98	65	0	499	48	363	630	816	963	436	197	891	834	695	850	570
chrX	20424092	20424093	cactin_1	0	0	0	0	0	0	0	0	0	50	60	52	0	0	0	0	2	0	0	23	0	28	38	0	0	0	0	0	0	3	34	0	0	0	0	6	0	46	82	0	0	0
chr2L	20770918	20770919	cad_1	0	0	0	0	0	0	0	0	0	40	30	52	0	0	0	0	2	0	0	23	0	28	38	0	0	0	0	0	0	0	34	0	0	0	0	6	0	92	82	0	0	0
chr2L	20770735	20770736	cad_2	378	781	621	0	304	1329	251	259	577	513	502	344	771	580	534	0	257	129	185	234	322	186	319	814	662	242	360	316	170	240	384	220	497	614	885	570	875	955	1025	463	525	317
chr3L	17379528	17379529	Cad74A_1	534	2173	1243	144	906	1993	695	592	958	1343	1510	937	1076	1315	1569	488	836	480	1019	1372	2006	404	706	2074	1377	1510	435	378	150	464	266	843	951	1066	2446	1015	797	1542	2410	807	1217	751
chr3R	10827078	10827079	Cad86C_1	397	865	311	250	355	957	333	305	551	924	623	734	742	540	432	0	1055	146	387	658	667	189	425	817	379	819	320	132	0	426	383	387	501	413	678	348	222	1484	1085	481	517	742
chr3R	11949116	11949117	Cad87A_1	4	0	0	0	74	128	41	7	60	128	0	2	38	0	27	0	66	2	0	0	0	1	0	284	0	0	0	0	0	0	0	0	0	22	0	65	74	0	0	0	0	0
chr3R	14630457	14630458	Cad88C_1	5	2	0	0	0	35	26	12	60	19	136	0	26	0	62	0	0	0	56	0	0	0	4	159	0	0	0	0	0	2	0	0	0	0	2	16	0	0	0	0	0	0
chr3R	16495418	16495419	Cad89D_1	254	517	267	200	179	1614	171	194	319	783	292	528	383	365	257	0	586	52	133	691	213	175	226	633	329	926	251	80	0	283	169	238	491	638	638	373	447	357	455	149	253	62
chr3R	25208280	25208281	Cad96Ca_1	55	68	0	26	136	52	75	16	243	215	172	199	149	64	2	0	0	21	41	0	278	14	21	262	321	338	74	290	0	77	36	0	18	174	113	41	204	16	0	135	103	0
chr3R	25232342	25232343	Cad96Cb_1	1748	5321	3998	448	1243	2924	951	875	1810	3390	1448	1825	2234	3377	2663	250	573	421	1162	1830	1211	870	1171	1825	2449	1913	597	794	180	1000	836	2430	2324	1812	1299	1440	2103	3252	3728	1204	2061	1557
chr3R	29841656	29841657	Cad99C_1	1	0	0	0	134	76	35	37	0	15	89	0	0	108	9	0	0	26	0	0	0	8	23	0	10	3	0	0	0	0	0	0	0	10	0	1	0	21	28	46	48	13
chr2L	17778360	17778361	CadN_1	0	102	0	0	0	0	10	45	0	95	125	41	14	10	0	0	0	0	0	0	0	2	0	0	24	0	0	0	0	7	0	118	0	51	0	56	0	0	10	256	56	0
chr2L	17752332	17752333	CadN_2	0	0	0	0	0	96	0	0	0	0	0	0	0	0	0	0	0	0	0	0	0	0	0	0	0	0	0	0	0	0	0	0	0	0	0	0	0	0	0	0	0	0
chr2L	17843654	17843655	CadN2_1	399	1354	970	808	1207	2773	645	426	928	1776	1747	1037	2336	1007	694	0	399	365	1354	755	1834	382	611	2276	866	1131	522	314	262	699	699	1065	1613	1973	1314	953	1104	2832	1822	962	1480	673
chr3R	15225599	15225600	Caf1_1	165	474	287	142	1067	1844	260	206	556	611	1109	855	601	615	421	160	537	196	1075	791	792	202	245	751	657	1686	482	399	0	350	269	632	1062	822	1204	659	716	1249	938	490	676	145
chr2R	10468511	10468512	Caf1-105_1	87	48	142	70	115	492	161	152	100	393	366	203	385	307	259	54	36	113	106	316	458	181	74	274	763	285	187	38	7	173	82	601	361	244	291	321	0	446	416	312	269	200
chrX	8606295	8606296	Caf1-180_1	730	3346	1680	1118	1725	2040	875	725	1628	3650	2918	1714	2349	1440	1192	168	1354	653	1792	1689	3730	816	1203	1750	1610	2210	1182	544	277	1296	963	2563	2612	2370	2369	1549	1528	2517	2561	856	2009	1369
chr2R	10894417	10894418	cag_1	631	3142	1354	973	1469	1406	868	696	1364	3251	2080	1574	1839	1300	1022	57	1281	394	987	1221	2942	686	1158	1543	1146	1957	998	361	420	1160	934	1518	2288	2019	2011	1268	1407	1965	1827	579	1219	999
chr2R	10894093	10894094	cag_2	47	40	0	0	0	3	6	4	0	0	0	48	0	3	30	0	0	0	0	0	0	6	0	0	0	0	0	0	0	23	0	0	0	46	0	14	0	185	0	0	0	3
chr3L	12179879	12179880	CAH2_1	0	0	0	0	0	0	0	0	0	0	150	0	0	26	0	0	0	0	0	0	0	0	0	0	0	0	0	0	0	0	0	0	0	0	0	0	0	0	0	0	0	0
chr3L	12177556	12177557	CAH2_2	24	580	1	0	69	154	50	16	169	378	232	38	125	71	146	110	0	0	0	310	186	34	104	180	404	178	138	0	0	160	58	158	154	190	216	36	0	180	556	42	108	2
chr3R	8980861	8980862	CAHbeta_1	44	240	8	56	359	866	130	95	17	161	582	339	290	167	179	27	433	8	122	88	910	88	149	253	282	180	43	0	238	284	112	253	478	290	139	226	377	212	150	309	235	211
chr3R	17088290	17088291	cal1_1	20	34	0	0	0	0	50	34	49	279	254	85	60	57	72	0	0	0	72	0	0	4	40	0	16	139	0	0	0	18	24	296	18	53	13	68	248	59	54	3	184	280
chrX	5332746	5332747	CALB_1	343	726	290	1	396	1309	208	174	435	277	254	427	527	374	247	4	511	29	216	369	515	143	142	229	347	124	0	0	62	268	198	342	483	157	783	286	4	399	561	554	345	320
chr2R	12259408	12259409	CALM_1	424	2133	985	842	942	2653	393	393	852	1153	1132	991	1482	688	798	0	553	456	570	1129	1787	320	753	1344	819	801	409	226	0	806	343	529	1382	1117	1190	740	383	1420	1726	766	771	1021
chr2R	19425118	19425119	CalpA_1	424	1687	494	811	1101	1141	314	337	1075	1676	1168	1134	933	822	505	41	702	416	709	650	648	310	598	1116	742	626	444	518	173	461	310	910	1793	1073	1024	815	602	1444	1746	841	844	808
chr3L	9888757	9888758	CalpB_1	405	1375	627	657	1026	1540	399	296	444	1310	895	614	1297	524	708	36	432	222	453	652	1449	292	427	1380	694	680	57	282	15	317	205	675	738	689	656	487	465	1442	1133	1187	1026	416
chrX	16325781	16325782	CalpC_1	124	197	103	126	275	535	76	71	162	434	728	422	663	162	74	0	252	44	34	215	741	166	331	528	178	311	56	125	210	282	107	370	591	478	226	314	283	670	252	435	249	342
chr4	1122891	1122892	Cals_1	0	0	0	0	0	0	0	2	0	0	0	4	0	0	32	0	0	0	0	0	0	10	9	0	0	0	0	0	0	14	0	0	0	0	0	0	0	0	0	0	0	0
chr3R	20990063	20990064	Calx_1	0	90	0	0	0	4	0	2	0	0	0	4	44	0	16	0	0	0	0	0	0	0	0	0	0	0	0	0	0	50	0	0	0	0	0	0	0	0	0	0	0	0
chr3R	20989359	20989360	Calx_2	0	0	0	0	0	112	0	0	0	22	0	0	0	0	0	0	0	0	0	0	0	0	0	0	0	0	0	86	0	0	0	84	0	0	0	14	0	0	22	0	0	0
chr3R	20986026	20986027	Calx_3	0	0	0	0	0	0	16	0	0	16	65	0	0	0	4	0	0	0	0	0	6	2	0	0	0	0	0	0	0	0	0	0	0	42	0	0	0	0	0	0	0	0
chr3R	20978184	20978185	Calx_4	561	2563	758	462	2062	3081	766	659	575	1814	2051	1648	1601	1198	991	56	879	294	2167	1229	1463	632	816	2243	914	1615	735	428	14	993	696	1232	2114	1798	2951	1202	1586	2453	1610	1166	1473	1203
chr2R	16196309	16196310	calypso_1	12	114	0	2	118	38	0	3	1	0	78	12	0	0	0	0	0	0	150	0	0	1	0	44	70	0	46	0	0	0	0	0	0	0	0	8	0	0	0	60	0	0
chr2R	12264616	12264617	Cam_1	458	460	325	115	383	1838	391	282	280	479	331	961	919	711	393	40	705	98	581	890	1039	255	374	555	675	510	242	200	50	452	500	1417	904	698	1187	526	814	1086	1196	379	475	751
chr2R	12260073	12260074	Cam_2	462	463	390	239	718	1019	203	198	442	964	1092	738	676	411	245	156	576	126	146	872	859	251	370	614	446	943	124	74	259	503	283	254	723	472	176	437	459	942	929	167	544	261
chr4	446161	446162	CaMKI_1	260	217	107	242	276	435	137	99	124	400	395	195	304	158	148	156	385	15	137	348	362	75	177	214	46	72	64	64	5	263	73	30	307	73	188	190	30	665	106	73	108	10
chr4	445538	445539	CaMKI_2	137	480	612	134	156	1164	96	95	222	552	589	464	429	342	227	35	255	229	86	365	452	161	285	396	196	219	84	1	46	354	182	151	472	406	168	211	12	1059	510	446	536	424
chr4	1051344	1051345	CaMKII_1	0	0	0	0	0	11	5	0	30	8	0	0	0	0	0	0	0	0	0	0	0	4	0	0	0	0	0	0	0	0	0	0	0	0	0	0	0	0	0	64	0	0
chr2R	9464186	9464187	Camta_1	0	0	0	0	0	0	8	3	0	36	0	0	0	0	0	0	0	0	0	0	0	12	0	0	110	0	0	0	0	0	0	2	0	32	0	2	0	0	0	0	0	0
chr2R	9457884	9457885	Camta_2	197	1061	457	156	215	1090	153	178	242	962	544	412	334	244	434	2	560	147	102	224	765	88	261	645	199	488	213	173	72	239	54	210	377	369	43	355	388	773	262	440	333	76
chr2R	9446048	9446049	Camta_3	0	0	0	0	0	0	2	0	0	0	0	0	0	50	0	0	0	0	0	0	0	0	0	0	0	0	0	0	0	0	0	0	0	0	0	0	0	0	0	0	0	0
chr3L	10267135	10267136	can_1	230	905	444	306	235	1059	270	285	399	795	288	334	190	229	224	100	331	106	189	26	180	189	265	1114	775	646	117	6	164	395	123	678	568	911	494	579	56	579	547	545	647	108
chr2L	11271815	11271816	cana_1	186	411	527	212	649	1178	258	212	362	1025	672	619	685	330	384	0	333	145	342	379	743	220	355	1152	1001	686	84	70	44	404	251	243	819	956	1395	453	425	920	982	310	504	502
chr2L	11269787	11269788	cana_2	467	1141	387	304	187	943	146	188	430	811	458	381	149	287	262	0	736	201	152	196	511	179	207	661	469	322	141	57	66	346	273	475	649	293	418	244	521	572	1023	200	197	251
chrX	16587138	16587139	CanA-14F_1	740	1303	427	468	123	1623	256	268	519	1355	582	921	480	411	453	30	739	290	152	173	471	247	331	602	699	648	142	114	132	475	340	244	801	370	430	370	869	1047	1223	276	434	355
chrX	16586668	16586669	CanA-14F_2	0	0	0	0	0	0	0	6	52	0	0	52	64	0	0	0	0	0	0	0	0	16	1	0	0	0	0	130	0	18	52	0	0	0	0	0	0	0	0	0	0	0
chr3R	31039375	31039376	CanA1_1	16	17	0	0	22	0	51	41	46	187	342	92	75	72	72	0	0	0	0	0	0	4	40	6	12	184	0	0	0	18	48	310	14	44	26	47	248	13	54	15	209	296
chrX	5332494	5332495	CanB_1	11	169	144	54	97	643	56	34	171	277	502	225	41	88	187	0	16	50	72	1	227	18	160	333	79	245	32	68	0	95	58	207	232	214	110	104	0	109	114	187	36	152
chr2R	7786029	7786030	CanB2_1	187	525	532	158	270	1006	159	136	566	836	945	641	608	307	82	0	347	101	616	599	943	197	266	318	307	634	514	34	0	272	303	520	895	777	823	286	117	996	924	299	563	196
chr2L	10362663	10362664	Cand1_1	14	8	25	0	16	0	5	10	0	31	116	13	104	0	6	0	82	0	0	0	0	15	2	0	32	120	0	0	0	22	0	0	0	137	70	2	0	1	0	0	0	0
chr2R	10303245	10303246	CAP_1	0	0	0	0	0	110	6	0	0	1	0	0	0	28	14	0	7	0	0	1	0	0	36	0	0	0	0	0	0	0	0	0	9	10	0	4	15	0	0	72	0	54
chr2R	10301375	10301376	CAP_2	0	0	0	0	0	0	0	0	0	46	92	0	168	13	0	0	0	0	0	0	0	0	0	0	0	0	0	0	0	26	0	0	0	32	0	43	0	0	0	0	0	0
chr2R	10291016	10291017	CAP_3	0	0	0	0	0	0	12	8	0	16	39	0	0	34	0	0	0	40	0	9	0	1	0	0	0	0	0	0	0	0	0	0	0	0	0	0	0	0	2	0	0	0
chr2R	10287866	10287867	CAP_4	2	128	0	0	0	92	2	0	0	46	82	22	29	0	0	2	0	0	2	0	0	10	18	0	25	0	0	0	0	52	0	0	0	0	0	18	0	0	78	80	0	0
chr2R	10281623	10281624	CAP_5	0	57	0	0	0	52	6	0	182	0	0	0	0	0	33	0	0	0	0	0	0	0	1	46	0	48	0	0	0	0	0	0	0	0	0	30	0	0	0	0	2	0
chr2R	10278736	10278737	CAP_6	0	0	0	134	0	64	12	8	0	48	82	0	0	0	48	0	153	0	0	0	0	2	0	0	0	0	0	0	0	0	0	63	80	0	0	8	0	2	41	74	22	0
chr2R	10275664	10275665	CAP_7	39	34	0	42	0	174	67	34	48	153	201	84	274	34	6	0	572	32	0	0	236	38	118	154	281	16	194	0	2	68	62	0	58	8	0	86	32	8	100	42	7	240
chr2R	10271884	10271885	CAP_8	0	0	0	0	0	0	6	11	0	2	256	56	0	0	0	0	0	0	0	0	0	6	22	50	0	0	0	0	0	42	0	0	0	4	0	56	0	0	0	52	0	0
chr2R	10269018	10269019	CAP_9	120	929	222	105	331	1424	193	198	301	774	740	589	1103	384	273	16	789	47	620	907	765	301	369	1280	875	906	186	325	42	515	243	634	678	858	1950	750	217	1276	772	983	582	418
chr3R	29675656	29675657	Cap-D2_1	1027	2620	741	412	1634	3125	769	765	1334	2722	2713	1917	2372	1081	1092	0	930	577	1920	1249	1737	639	852	1422	1671	2640	999	95	600	918	857	1913	1911	2001	1696	916	1857	4041	4189	1055	3168	1135
chr2L	5525916	5525917	Cap-D3_1	20	328	110	216	319	838	119	95	204	309	593	522	451	226	79	69	386	16	308	495	523	78	175	570	182	319	92	0	71	175	74	190	563	471	204	362	118	928	849	210	322	218
chr2R	13133182	13133183	Cap-G_1	248	830	598	334	468	1304	181	241	734	1190	1097	1115	856	415	442	0	981	295	835	800	1232	508	703	1220	954	1428	534	103	0	799	526	639	687	944	1138	450	637	1123	806	444	591	381
chr3R	10761864	10761865	Cap-H2_1	491	2121	1009	668	800	2490	427	424	1545	2364	2345	1602	1447	709	807	0	885	420	1296	1776	1711	871	1499	2424	1463	2444	654	470	0	1284	995	639	1420	1600	1644	881	990	1689	1922	994	1141	739
chr3R	10761265	10761266	Cap-H2_2	0	0	0	0	0	0	0	0	0	2	0	0	0	0	0	0	0	0	0	0	0	0	0	36	0	0	0	0	0	8	0	0	0	34	0	0	0	140	0	0	0	0
chr3R	29914343	29914344	Capa_1	0	0	0	0	0	127	1	0	0	30	0	0	0	12	0	0	0	0	0	0	0	1	0	0	0	0	0	0	0	0	0	0	68	16	0	19	224	0	0	0	0	0
chr3L	21562179	21562180	CapaR_1	50	126	118	28	67	211	59	73	118	290	267	191	115	59	74	0	360	166	118	198	298	24	108	103	38	237	42	0	0	83	88	18	72	159	242	131	79	135	138	168	251	0
chr2L	1704903	1704904	CAPB_1	183	525	134	211	384	937	162	159	83	611	345	708	612	244	174	0	368	149	235	277	551	137	280	615	517	620	70	116	0	313	144	375	549	571	526	324	169	1200	606	513	384	194
chr3L	18673362	18673363	Capr_1	213	721	261	245	381	1111	212	220	263	924	455	774	835	410	331	0	807	161	482	568	721	214	354	679	754	811	193	169	91	384	166	516	691	643	854	443	245	1395	802	442	394	345
chr3L	18673130	18673131	Capr_2	180	751	383	0	446	659	325	259	529	382	700	247	438	231	258	0	247	64	152	227	714	163	231	715	635	515	140	14	56	136	13	34	535	747	19	260	98	233	678	518	190	184
chr4	1231897	1231898	Caps_1	9	0	0	0	0	196	0	14	2	58	41	53	118	30	66	0	0	0	0	0	0	6	36	0	156	0	0	0	0	7	8	188	49	28	0	0	0	144	86	0	67	28
chr3L	13228693	13228694	caps_1	147	652	356	12	42	613	64	82	214	427	327	193	138	232	120	0	0	56	130	212	470	77	126	354	326	426	254	172	0	195	251	107	352	360	17	257	504	14	405	182	222	476
chr4	1230781	1230782	Caps_2	20	242	116	0	112	416	113	69	258	337	40	210	280	53	25	0	102	20	144	174	102	29	19	139	83	95	55	0	0	80	18	138	229	244	339	66	0	308	274	108	20	0
chr2L	1156294	1156295	capt_1	0	0	0	0	5	0	0	2	0	0	0	0	0	0	0	0	0	0	0	0	0	0	0	0	56	0	0	0	0	0	0	0	0	0	0	0	0	0	0	0	0	60
chr2L	3902873	3902874	capu_1	0	0	26	0	0	0	0	4	0	0	118	57	0	0	5	0	0	0	2	0	0	1	51	0	0	196	0	0	0	36	0	0	0	0	0	0	0	0	38	0	0	0
chr2L	3896127	3896128	capu_2	3	18	0	0	2	282	18	6	0	24	0	0	0	42	0	0	0	0	0	0	0	0	11	47	37	14	0	0	0	62	2	0	30	65	190	28	2	0	0	0	5	0
chr2L	3890032	3890033	capu_3	131	268	172	2	286	375	140	114	146	339	351	316	375	225	168	0	454	88	170	172	212	94	106	686	206	368	0	249	0	175	102	98	222	192	264	388	184	308	123	132	211	26
chr2L	3888837	3888838	capu_4	1	0	0	0	0	0	0	0	0	0	0	0	0	0	0	0	0	0	0	0	0	0	0	0	0	0	0	0	0	8	0	0	0	0	192	0	0	0	0	0	0	0
chr2L	3880066	3880067	capu_5	966	4039	1670	732	1253	2561	806	708	3022	4263	2516	1828	2371	1373	1068	4	963	341	1760	999	2277	804	1195	1870	1004	1536	563	600	213	988	622	1294	1766	1759	1927	1063	1367	4121	2802	1259	2729	1875
chrX	19566184	19566185	car_1	46	761	128	256	222	1232	117	161	604	664	874	489	763	191	186	0	746	63	499	300	235	187	270	669	736	624	362	134	86	236	189	197	623	167	260	409	112	829	499	376	437	421
chr3R	5716799	5716800	cas_1	0	0	0	0	0	0	18	4	0	0	0	24	0	0	0	0	112	0	0	175	122	0	0	0	0	108	0	0	0	0	0	0	0	45	0	42	0	214	0	5	0	0
chr2L	16825192	16825193	Cas_1	230	1074	550	188	209	1363	365	231	227	1361	538	797	619	420	506	0	840	78	338	733	1024	172	377	439	373	471	389	292	155	278	252	493	638	566	806	473	435	1594	658	328	589	320
chr3R	21822657	21822658	CASK_1	0	80	0	0	0	70	12	16	25	101	333	0	68	0	0	0	0	0	0	0	0	22	12	198	0	31	0	0	0	9	88	76	94	96	0	96	0	0	4	5	0	0
chr3R	21808686	21808687	CASK_2	4	0	0	0	0	35	12	26	21	13	104	0	88	0	64	0	0	0	0	0	0	10	5	97	0	31	0	0	0	13	0	38	0	0	234	30	0	0	4	5	0	0
chr3R	21807944	21807945	CASK_3	40	402	94	0	44	150	73	101	419	261	340	134	128	9	66	0	16	47	39	106	24	58	121	243	83	202	50	20	0	87	53	0	233	251	151	126	18	265	139	226	171	430
chr2R	16028191	16028192	casp_1	43	402	122	0	88	232	81	114	544	380	434	163	147	22	91	0	16	94	65	151	159	86	167	377	183	218	162	20	0	95	43	0	299	376	341	216	36	308	213	301	209	536
chr2R	16028001	16028002	casp_2	248	1171	661	514	588	1083	217	209	493	1294	604	298	424	610	315	182	476	64	30	104	740	220	179	657	529	430	140	0	48	401	193	309	371	458	896	437	91	614	890	354	394	558
chr3L	18822653	18822654	Cat_1	395	1062	331	430	235	880	392	386	645	1398	861	1027	905	1099	707	116	664	82	1010	1027	1048	374	631	1478	999	957	194	218	2	673	198	1420	1268	998	1441	767	656	1340	831	265	632	910
chr2R	13960715	13960716	CATL_1	0	0	0	0	0	86	23	4	45	24	57	31	66	0	40	0	0	0	0	265	0	5	15	114	47	150	0	0	0	29	0	0	0	111	0	126	0	0	26	65	56	7
chr2R	16278393	16278394	cato_1	130	525	461	296	191	1070	96	150	197	600	326	535	420	288	282	134	428	6	185	336	686	140	306	1142	307	943	324	355	0	152	147	271	723	510	129	362	295	1053	641	352	527	398
chr2L	19041898	19041899	Catsup_1	114	232	330	294	21	677	76	78	82	219	302	268	120	116	49	0	0	56	0	51	0	96	73	112	123	272	274	0	0	233	70	0	184	266	0	48	0	185	319	180	116	16
chr3L	12609632	12609633	caup_1	525	1754	510	434	479	1992	280	425	679	1964	1035	1048	1145	1009	496	0	263	253	1140	450	1045	509	540	1282	567	890	560	236	1	746	589	742	972	679	1792	592	996	1892	1397	1062	1584	1417
chr3R	24222258	24222259	cav_1	727	2278	1200	335	653	2460	433	441	1038	2470	1082	1236	1759	1056	714	0	973	294	1206	1556	1007	727	908	1496	1074	1392	365	236	1	833	614	1190	1334	1282	1975	1221	1502	1943	2525	938	2367	1538
chr3R	24221522	24221523	cav_2	312	885	501	229	439	1601	266	194	517	1004	426	640	624	512	597	0	519	152	318	683	722	338	780	964	582	893	247	173	0	356	115	591	1246	919	828	714	1022	881	1806	584	1373	635
chr3R	24221121	24221122	cav_3	461	1690	771	600	835	1484	453	344	795	2105	688	747	1429	798	770	4	480	462	921	789	857	410	543	1087	734	845	676	184	2	505	399	158	888	884	468	640	254	2353	1281	1020	1375	604
chrX	16288811	16288812	caz_1	0	0	0	0	0	0	0	0	0	0	0	0	0	0	0	0	0	0	0	0	0	1	0	0	0	0	0	0	0	0	0	0	0	0	194	0	0	0	0	0	0	0
chr2R	16973928	16973929	CB32_1	642	2924	1392	566	597	2562	667	646	1437	2904	1553	944	1698	1047	1059	90	483	200	1487	1951	1465	581	944	2135	898	1449	807	343	271	894	761	1759	1965	1800	1927	972	625	3711	2772	1345	1863	1661
chr2R	13485382	13485383	cbc_1	204	187	0	58	144	542	142	78	92	562	383	340	478	154	119	37	527	35	1	313	109	49	30	330	189	168	296	68	128	107	127	25	405	251	71	150	0	332	128	72	89	166
chrX	7337693	7337694	CBP_1	839	2706	1174	887	1191	1876	691	581	1636	2540	1303	1530	1746	1689	1322	108	1286	591	1864	2125	1570	616	1182	1821	786	1683	424	648	108	784	687	1898	1477	1650	1914	829	349	4079	2123	1118	2338	890
chr3R	18164662	18164663	Cbp20_1	782	2382	1244	851	1682	2637	757	574	1171	2153	1832	2374	3161	1742	1161	50	1115	534	1722	1715	2373	698	860	2158	1332	2374	1127	333	23	754	826	1337	1905	1734	1966	1274	1248	4521	2398	1753	2204	1487
chrX	4650056	4650057	Cbp80_1	34	46	216	30	108	318	84	107	219	306	33	74	4	179	209	0	12	82	54	0	356	44	13	363	80	68	75	0	24	117	64	248	223	254	460	186	312	446	377	114	75	40
chrX	499963	499964	CBPD_1	363	717	547	419	494	1454	291	339	480	1541	1248	1534	1530	873	588	0	966	80	126	653	1352	385	620	1625	1057	1149	463	0	0	668	260	1287	965	1013	1447	796	649	1936	1128	931	675	386
chr2R	13450639	13450640	cbs_1	89	276	110	32	29	664	148	82	139	246	76	269	190	185	21	0	72	7	13	489	269	128	72	255	192	452	140	199	8	147	126	0	289	291	75	269	19	105	337	56	121	57
chr2R	9875043	9875044	cbx_1	288	1507	874	254	745	1537	256	334	563	1588	1032	843	1075	939	762	0	1042	474	265	755	961	337	839	1510	1317	1014	435	236	12	573	410	743	1053	825	816	613	745	1185	1071	770	735	677
chr2R	9865594	9865595	cbx_2	8	43	0	0	0	45	10	7	36	38	26	0	34	46	0	0	0	22	0	0	0	7	0	0	0	92	0	0	0	54	0	0	0	44	0	2	0	0	44	0	0	0
chr3R	21868312	21868313	Cby_1	8	0	0	0	0	27	10	19	108	38	34	0	0	66	0	0	0	11	0	0	0	7	26	0	15	92	0	0	0	67	0	0	0	88	0	2	0	0	44	0	0	0
chr3R	21867956	21867957	Cby_2	0	92	0	0	0	48	0	0	0	9	104	0	0	0	0	0	0	0	0	0	46	6	0	0	0	0	0	0	0	0	0	0	0	0	0	0	0	0	0	0	0	0
chr3R	22701543	22701544	CCAP_1	2	7	112	0	0	0	0	6	8	28	0	0	0	0	0	0	0	0	0	0	0	0	8	0	0	0	0	0	0	0	0	0	0	5	0	0	0	0	8	0	0	0
chr3R	25956296	25956297	CCAP-R_1	395	1100	919	237	685	2424	426	354	996	1675	1299	1730	1171	913	995	10	813	224	813	802	1440	313	490	1504	932	1105	287	189	134	623	486	494	1096	1142	1722	716	977	1605	1894	520	1643	1793
chr3L	11709003	11709004	Ccdc56_1	0	0	0	0	0	0	8	4	0	56	0	0	86	0	0	0	0	0	0	0	0	9	0	0	0	0	0	0	0	33	0	0	0	36	0	1	0	0	0	0	0	0
chr3R	14096850	14096851	CCHa1_1	19	180	116	30	11	215	31	48	0	223	310	166	121	64	160	0	183	140	13	8	316	35	28	106	5	247	0	0	17	60	66	2	142	64	95	102	136	338	70	210	169	34
chr2R	17665125	17665126	CCHa1-R_1	0	28	0	0	0	138	16	6	0	0	0	0	0	0	14	0	0	0	158	0	0	8	1	0	0	108	0	0	0	2	42	0	0	6	0	4	0	0	104	0	0	0
chr3R	13395194	13395195	CCHa2_1	0	0	0	0	0	0	0	5	0	10	0	70	0	0	0	0	0	74	0	0	0	0	0	0	0	0	0	0	0	0	0	0	0	10	0	0	0	8	0	0	0	0
chr3R	13393080	13393081	CCHa2_2	4	0	0	0	0	0	0	2	84	9	0	0	0	0	0	0	0	0	2	0	0	0	41	0	36	0	0	0	0	0	0	0	0	73	0	36	0	28	0	66	20	0
chr2R	6050948	6050949	CCHa2-R_1	1038	3793	1948	1297	1853	3058	887	699	1509	3525	2923	2385	2718	1576	1384	109	1341	683	2135	2277	3028	777	1095	2906	1784	3210	761	750	228	1300	1052	1423	2562	2520	3530	1589	1282	3635	4769	1912	3112	1814
chr3R	22027285	22027286	Cchl_1	128	0	61	78	70	227	4	14	0	66	0	28	0	70	11	0	0	30	39	0	0	10	5	34	135	70	17	0	0	41	0	0	24	34	0	72	0	0	18	46	104	0
chrX	18774027	18774028	CCKLR-17D3_1	458	1945	706	947	1661	3284	507	489	580	1908	1945	1758	1021	715	699	172	675	319	664	1087	1498	346	524	2081	1108	2457	562	275	154	549	464	1323	1544	1421	1741	818	1059	1782	1431	926	1099	514
chr3R	15371954	15371955	Ccm3_1	0	0	0	0	0	0	0	6	0	0	0	0	0	0	0	0	0	0	0	0	0	22	0	0	0	0	0	0	0	0	0	0	38	0	0	0	0	0	0	0	0	0
chr3L	17689980	17689981	Ccn_1	0	0	0	0	1	0	8	4	68	0	0	0	0	0	24	0	0	3	0	0	0	5	16	0	0	0	0	0	0	4	0	60	0	0	0	16	0	0	0	42	0	8
chr3R	6704083	6704084	Ccp84Aa_1	0	0	0	0	0	102	4	0	0	98	0	30	0	0	0	0	0	3	48	0	0	10	1	34	50	0	0	0	0	0	0	25	0	0	0	0	0	0	16	0	0	0
chr3R	6702876	6702877	Ccp84Ab_1	0	0	0	34	0	0	0	0	0	0	0	8	100	0	0	0	0	0	0	0	42	10	0	0	16	0	52	0	0	10	0	0	0	0	0	20	0	1	0	0	0	0
chr3R	6696267	6696268	Ccp84Ac_1	0	72	0	0	0	0	0	6	0	30	0	0	0	0	12	0	0	0	0	0	0	0	16	156	0	0	0	0	0	2	0	17	0	0	0	38	0	0	0	0	0	0
chr3R	6692731	6692732	Ccp84Ad_1	0	0	0	0	0	0	6	0	0	0	0	0	0	0	0	0	0	0	0	0	0	0	0	0	0	0	0	0	0	0	0	0	0	0	0	0	0	0	0	0	70	0
chr3R	6691757	6691758	Ccp84Ae_1	0	0	0	0	0	14	5	0	0	46	0	0	0	0	0	0	0	0	0	0	0	0	0	0	60	0	0	106	0	20	0	186	0	12	0	0	0	0	14	0	0	0
chr3R	6690256	6690257	Ccp84Af_1	0	0	0	0	0	74	0	0	52	34	0	0	0	0	0	0	0	0	26	0	0	0	8	0	10	0	0	0	0	1	0	0	0	0	0	0	0	154	0	0	0	0
chr3R	6686727	6686728	Ccp84Ag_1	90	531	17	6	56	554	126	78	44	502	679	288	296	307	151	0	182	82	90	123	478	167	137	137	459	460	2	226	0	239	159	0	484	363	201	179	137	416	671	401	271	248
chr2R	10122558	10122559	Ccs_1	0	0	0	0	0	0	0	0	66	7	44	0	0	0	0	0	0	0	0	0	0	6	12	0	104	0	0	0	0	12	0	0	84	0	70	0	0	0	42	58	0	0
chr3L	1549962	1549963	Cct1_1	0	0	104	10	0	0	0	10	0	0	0	103	4	0	58	0	0	0	0	0	0	0	6	0	1	98	28	0	0	0	0	0	17	17	0	0	0	0	0	96	11	0
chr3L	1548313	1548314	Cct1_2	106	397	25	41	71	343	117	136	564	343	487	152	461	153	93	82	63	14	35	133	169	50	193	367	99	507	380	0	151	186	83	80	339	314	353	141	409	229	315	32	199	207
chr3L	1547333	1547334	Cct1_3	933	2970	1898	840	1283	1741	777	706	1431	2868	1361	1518	1993	1393	1822	26	631	346	1903	1449	3221	822	1186	2000	1039	1905	1309	450	244	1046	690	1848	2098	1863	1803	1144	1637	4168	4228	1387	3132	1543
chr3R	16647606	16647607	Cctgamma_1	392	1225	1124	311	688	995	289	327	771	1966	828	823	1075	345	429	234	379	182	422	364	1347	200	295	780	376	653	275	58	38	433	172	1221	740	886	415	517	1204	1245	830	489	670	678
chr3L	3899155	3899156	Ccz1_1	1	6	0	0	0	0	68	32	0	109	30	12	76	0	8	0	4	0	0	0	0	0	4	0	0	0	0	0	0	44	0	0	44	13	52	21	0	74	25	54	68	0
chr3R	22695011	22695012	cd_1	199	390	247	58	300	786	129	192	164	452	361	678	352	212	174	0	91	171	266	250	944	182	243	292	243	192	359	155	1	270	104	137	509	633	379	324	259	799	338	289	359	403
chr3R	7978456	7978457	CD98hc_1	369	1929	193	439	943	1564	351	239	752	1266	946	977	618	543	563	13	303	205	430	1204	1231	329	383	859	300	563	214	110	133	467	239	87	956	775	530	587	296	795	1002	759	935	1003
chr3R	7977735	7977736	CD98hc_2	23	199	80	0	102	231	52	12	82	60	80	0	95	40	0	0	190	0	0	0	0	14	44	54	5	4	0	0	0	38	33	44	22	29	0	18	250	190	0	92	32	152
chr2L	59241	59242	Cda5_1	8	0	0	0	0	37	0	8	9	54	0	0	0	0	0	0	0	0	0	0	0	0	16	0	0	0	0	0	0	24	0	0	0	0	0	0	0	0	0	0	0	0
chr2R	17128810	17128811	Cda9_1	6	8	10	0	84	8	9	10	52	180	132	23	60	0	0	0	0	0	168	64	3	10	34	84	94	126	0	0	64	1	7	0	0	67	20	80	58	0	90	17	48	0
chr3R	30459788	30459789	CDase_1	504	681	776	650	1202	1178	351	315	500	1106	788	896	931	571	514	0	476	358	487	880	684	257	379	638	847	1069	358	67	56	430	467	456	791	898	751	607	589	753	850	255	666	151
chr2L	7810698	7810699	cdc14_1	124	166	41	21	163	612	113	86	394	331	486	586	484	276	198	0	146	101	84	176	223	102	161	336	177	441	52	87	0	268	75	830	441	465	371	214	135	794	274	400	41	0
chr3R	23281200	23281201	Cdc16_1	977	2869	1559	602	1509	1703	439	381	2239	2352	1260	1512	1698	1293	557	151	370	171	1044	1543	1152	559	942	857	559	1181	229	183	111	781	393	2086	1914	1540	1774	629	993	1530	2065	1448	1921	925
chr2L	10386219	10386220	CDC2_1	524	1133	873	445	905	1287	532	398	858	1780	1477	1321	1215	820	498	49	469	147	529	1254	1313	438	539	1148	864	1240	526	174	0	831	392	313	1029	1251	1252	848	612	2313	1674	783	1135	645
chr3L	7249305	7249306	Cdc27_1	73	125	36	0	331	439	39	73	30	523	372	272	199	55	202	0	86	82	195	621	548	103	106	677	14	226	97	87	24	186	5	29	367	411	424	153	203	75	535	388	370	83
chr2R	10068694	10068695	cdc2rk_1	394	1594	1050	214	673	889	387	307	857	1661	858	1288	1300	686	605	0	807	113	316	904	879	402	656	1623	920	1471	425	356	108	627	366	948	925	1159	1184	760	897	2406	1297	579	1370	729
chr3L	1795372	1795373	Cdc37_1	141	616	288	198	260	502	185	122	510	1013	725	644	436	381	408	1	150	122	251	218	500	104	165	1486	453	329	274	22	0	273	288	465	75	355	108	316	457	828	936	517	538	491
chrX	19697126	19697127	Cdc42_1	1077	3147	2370	1139	1253	3539	1040	888	1515	3385	2130	2310	2816	2014	1663	128	634	721	1877	3024	3802	658	1110	3309	2078	1845	690	510	127	832	978	1508	2036	2548	2242	1288	2621	4268	4372	2119	2847	1468
chrX	1030515	1030516	CDC45L_1	321	2006	861	724	1165	1574	332	346	1170	2758	1317	1513	1122	814	899	344	1007	242	848	985	2028	371	706	1873	1045	1431	297	356	28	634	289	426	1215	921	1884	775	610	2200	1962	714	1107	758
chr3L	361215	361216	Cdc5_1	132	1106	612	109	379	1477	201	159	373	1144	705	580	486	666	283	0	541	124	42	430	546	117	327	1176	549	755	238	147	258	440	158	312	372	513	941	423	850	1047	1021	253	294	238
chr3R	4910556	4910557	Cdep_1	352	721	724	227	651	1191	381	217	504	1615	1301	757	1048	870	655	0	551	107	375	1402	766	225	647	1882	589	2400	82	76	0	627	295	1735	1087	1348	1246	727	516	1601	818	508	693	646
chr2L	19791879	19791880	CdGAPr_1	582	1581	1073	392	1057	2236	470	525	953	1390	1665	809	1159	900	805	2	851	357	968	983	1132	452	553	1026	1131	1050	543	173	78	569	590	837	1398	1620	1293	722	352	1742	1472	649	1361	835
chr3R	19094266	19094267	cdi_1	850	5217	2249	879	1022	3874	438	563	1376	3890	2216	1211	1990	1968	1349	224	706	618	1620	753	1143	617	1281	1965	936	2106	510	594	90	1020	815	1524	1887	1215	1845	1160	1073	2331	3234	1236	2017	1303
chr3L	21517194	21517195	Cdk12_1	987	5193	2280	1178	1113	3325	446	606	1431	3775	2321	1192	1731	1666	992	105	1263	404	1209	926	1741	594	1017	1619	1096	1765	348	339	115	1043	778	1387	2056	1558	2173	1161	796	2849	2799	1067	2336	521
chr3L	21516301	21516302	Cdk12_2	74	471	63	78	708	899	145	133	130	702	1120	537	546	227	407	0	337	2	215	369	766	141	146	1003	378	554	591	226	88	186	144	212	520	690	362	252	170	444	480	516	161	305
chr3R	20735652	20735653	Cdk2_1	97	447	4	79	94	376	124	75	502	268	673	241	208	139	230	134	162	194	0	138	76	54	245	334	746	630	123	91	66	229	126	0	213	289	369	293	226	169	421	225	379	424
chr2R	16580833	16580834	Cdk4_1	253	1479	263	278	291	1612	293	196	1112	1162	787	822	1116	794	360	200	517	462	519	492	606	267	598	1076	1072	1310	276	416	116	581	338	428	934	918	1303	580	27	1418	1052	480	849	607
chr2R	16580088	16580089	Cdk4_2	387	1472	530	271	247	2145	402	247	884	1401	897	1110	1470	968	401	134	522	452	570	454	1019	271	550	1140	1019	1176	227	525	90	537	410	756	1069	887	1505	456	52	1527	794	436	791	518
chr2R	16579785	16579786	Cdk4_3	362	1234	499	259	79	1671	363	207	787	1183	701	870	1274	830	358	134	518	354	478	378	795	221	496	951	890	1049	59	434	90	380	338	745	1002	662	1319	332	52	1322	567	299	755	484
chr2R	16579482	16579483	Cdk4_4	226	1178	174	303	628	2075	222	364	270	965	1008	1074	768	256	470	176	1015	212	477	842	1212	286	346	1173	823	358	40	441	60	326	317	330	1111	811	1290	612	231	1969	1506	570	859	532
chr2R	15571412	15571413	Cdk5_1	5	1	14	0	103	19	72	58	166	93	20	47	95	92	70	0	72	0	119	2	2	28	40	119	56	1	0	0	0	31	0	0	86	190	374	110	42	236	305	26	198	241
chr2L	10310748	10310749	Cdk5alpha_1	453	840	919	150	975	1828	447	294	573	1661	819	1140	1357	421	495	25	544	293	495	1114	1331	328	435	1469	655	1214	199	630	104	355	152	1133	1013	1010	730	853	1204	1687	1162	654	899	405
chrX	5308974	5308975	Cdk7_1	30	123	86	0	294	240	37	74	62	216	218	246	206	34	96	2	170	92	214	90	542	73	43	457	220	328	76	0	26	85	26	0	152	153	0	142	204	234	511	155	38	135
chr3L	9838649	9838650	Cdk8_1	1070	5021	4077	909	2182	4020	1118	960	2367	4595	3361	3016	3271	2677	1255	24	1532	669	2686	3052	4654	1224	1812	3207	2340	5686	1047	920	301	1572	1292	4327	4362	4475	3705	2679	2851	6928	7800	2309	4763	3144
chr2R	22637698	22637699	Cdk9_1	0	0	0	0	0	0	1	5	0	0	27	0	0	0	0	0	0	0	0	0	156	12	0	0	0	0	0	0	0	0	0	0	0	0	0	0	0	0	0	0	0	11
chr2L	1344464	1344465	Cdlc2_1	227	753	627	367	418	1356	248	210	797	919	515	427	988	408	633	74	171	138	533	842	1582	157	592	1260	907	503	189	242	38	499	185	449	726	732	991	462	818	875	984	648	791	787
chr3R	18183435	18183436	cdm_1	809	2817	1249	286	2438	3073	789	696	1594	2843	2656	2501	2260	1602	1187	0	1001	494	2057	1758	2801	601	903	2913	1969	1659	751	514	258	1289	1026	1751	1867	2056	1859	1659	1269	3252	2994	1268	2166	1421
chr3L	8128081	8128082	CdsA_1	25	0	0	0	0	32	8	6	0	0	0	0	0	18	12	0	0	0	0	0	0	10	0	0	0	1	0	0	0	2	0	0	0	0	0	0	0	0	0	0	0	0
chr3R	30210874	30210875	CecA1_1	0	0	0	0	0	0	8	2	0	46	5	0	0	0	12	0	0	0	0	0	0	0	0	0	0	22	0	0	0	2	0	0	0	0	0	2	0	0	0	6	0	0
chr3R	30212156	30212157	CecA2_1	0	0	0	0	0	0	0	8	0	32	0	0	0	34	0	0	0	0	0	0	0	0	6	0	0	0	0	0	0	2	58	0	0	4	0	0	0	0	0	0	62	0
chr3R	30213795	30213796	CecB_1	0	0	0	0	0	0	0	0	0	50	0	0	0	14	0	0	168	0	2	0	0	0	0	0	14	0	0	0	0	0	0	0	0	1	0	0	0	198	0	7	3	0
chr3R	30216484	30216485	CecC_1	0	0	0	0	220	274	14	0	0	69	147	65	0	0	0	0	246	0	124	0	0	0	6	0	2	0	0	0	0	73	0	0	0	0	0	28	0	0	4	0	81	0
chr2R	9444933	9444934	ced-6_1	585	872	428	562	457	1956	497	443	776	1336	1045	1025	1129	720	718	53	442	279	993	720	951	324	365	1552	937	723	669	304	0	743	440	1154	1284	1306	1404	815	487	878	1512	684	1261	765
chr2R	9440827	9440828	ced-6_2	282	1069	488	77	509	1721	343	367	407	1030	1225	965	1389	648	546	272	683	119	469	983	1110	308	505	741	517	976	276	348	0	790	254	381	597	914	614	642	545	961	1129	635	845	550
chr2L	20681843	20681844	Cen_1	353	1259	491	19	615	1842	424	421	477	1330	1264	1205	1595	793	657	272	714	108	785	1245	1543	315	504	888	690	1016	347	512	51	829	298	479	788	968	716	720	761	886	1396	639	996	646
chr2L	20681671	20681672	Cen_2	16	0	38	17	0	0	9	21	136	134	0	66	81	118	1	0	82	0	0	25	33	12	2	62	12	0	0	53	0	46	0	100	29	24	0	0	65	0	106	0	17	0
chr3R	23121211	23121212	CenB1A_1	360	1000	644	656	620	1474	393	383	487	1595	1133	990	1094	493	380	0	671	188	468	617	963	441	487	844	1105	800	415	371	239	660	382	755	1046	1122	445	744	322	2215	1066	729	967	577
chr3R	23118444	23118445	CenB1A_2	12	0	0	0	50	0	42	14	121	100	0	0	0	0	106	0	0	0	0	182	0	0	0	0	56	0	0	0	0	14	0	0	10	44	0	1	0	204	128	126	0	0
chr2L	13894223	13894224	CenG1A_1	20	131	0	0	32	0	60	33	156	68	56	82	6	94	38	0	0	0	19	7	120	22	43	0	17	153	0	80	0	173	57	404	5	258	0	94	402	215	98	122	78	16
chr2L	13878960	13878961	CenG1A_2	1218	5550	3068	1571	2470	4435	1452	1150	3146	5272	2405	2321	3897	2394	1219	301	1949	928	1047	2666	2235	1072	1997	3020	1953	3347	1021	1516	415	1909	1242	4125	2779	3171	3028	1645	1333	5944	7004	2031	4261	2220
chr2L	13835566	13835567	CenG1A_3	550	1434	418	428	697	2088	452	440	685	1744	1655	1364	1316	623	633	181	1063	142	887	1455	2229	408	811	1699	1048	1224	416	666	96	524	461	884	2216	1397	1202	1068	484	1916	1988	1378	1821	978
chr3R	8564126	8564127	Cenp-C_1	28	122	94	106	121	527	97	67	50	252	399	378	53	150	65	0	306	31	429	7	215	76	64	458	166	186	68	0	0	138	127	646	444	166	136	216	8	20	362	131	291	28
chr3L	15116729	15116730	Cep135_1	0	25	1	114	0	0	10	0	54	80	0	17	46	0	0	0	74	0	0	50	0	0	0	0	24	0	30	0	0	0	0	132	52	60	0	28	0	238	0	2	6	28
chr2R	15688998	15688999	Cep89_1	0	24	0	0	36	118	8	0	162	16	0	81	85	0	0	0	0	0	158	0	0	3	18	108	68	0	0	0	0	0	0	0	0	0	0	26	0	25	0	52	5	0
chr2L	3870077	3870078	Cep97_1	112	544	170	12	355	735	126	98	139	635	361	308	437	126	95	0	76	127	12	117	189	134	267	541	363	338	97	80	0	278	83	58	539	190	380	154	41	580	420	199	108	208
chr2L	3867713	3867714	Cep97_2	107	556	98	100	354	357	105	140	280	526	219	246	516	422	193	0	50	118	213	0	413	60	70	28	201	410	160	112	0	209	20	109	330	218	327	339	184	355	201	160	201	133
chr2R	19396690	19396691	cer_1	16	148	95	53	0	78	6	17	2	170	123	140	82	4	16	0	0	0	0	0	0	52	95	115	32	110	142	0	0	31	30	296	52	0	73	148	408	222	119	19	70	32
chr3R	5362102	5362103	Cerk_1	94	272	74	115	0	532	97	59	0	265	402	516	122	142	43	0	105	1	270	290	324	124	195	509	378	257	20	0	0	143	72	0	82	156	1	238	37	657	257	237	223	29
chr3L	8289864	8289865	cert_1	112	302	182	132	16	513	109	62	124	436	661	577	244	174	107	0	302	40	427	290	554	175	233	723	532	565	27	0	0	166	70	0	92	275	2	262	47	680	521	210	324	27
chr3L	8289472	8289473	cert_2	8	0	0	112	0	200	0	0	0	0	0	26	1	0	0	0	0	0	0	0	0	0	0	0	0	0	0	0	0	8	0	0	0	0	0	0	234	0	0	32	0	0
chr3L	8286469	8286470	cert_3	1733	3399	1980	1863	3024	4129	1365	1201	1273	3592	2304	2639	3074	2379	2173	236	1394	957	3075	2295	5128	973	1593	2687	2470	2822	943	637	139	1340	1389	1799	2601	2569	2252	1810	1404	5805	6102	2388	4019	2421
chrX	15578146	15578147	cerv_1	1639	3152	1818	1562	2755	3713	1213	1102	1131	3215	2269	2426	2712	2031	1842	135	1391	865	2688	1902	4270	946	1501	2642	2426	2581	956	556	139	1204	1195	1472	2521	2344	2083	1651	1475	4907	5779	2097	3760	2226
chrX	15577989	15577990	cerv_2	123	377	345	306	457	909	123	178	268	447	611	589	496	171	451	0	554	18	142	644	371	210	394	945	202	846	140	211	40	257	170	599	622	769	851	449	613	761	911	482	894	592
chr2L	4883084	4883085	Cf2_1	110	544	170	146	286	605	120	125	399	672	287	282	385	440	438	70	501	57	372	38	629	159	262	471	328	696	124	120	86	98	137	685	464	398	296	300	132	932	412	269	585	100
chrX	9272950	9272951	Cfp1_1	1480	3748	2022	1314	2473	4423	698	683	2446	4206	2939	2351	2905	1624	1532	8	2600	629	1661	1969	3536	745	1463	3840	2085	2577	1376	869	307	1315	731	2546	2371	3296	2840	1525	1448	4280	5317	1450	3118	2178
chr2R	14173726	14173727	cg_1	0	0	0	0	100	0	0	6	0	0	210	7	0	0	0	0	0	0	73	0	0	0	0	0	0	0	0	0	0	0	0	0	0	0	0	16	0	0	0	24	0	0
chr3R	28751658	28751659	CG10000_1	196	485	140	20	140	926	168	109	294	639	97	291	326	318	200	54	228	0	354	513	242	76	131	898	172	172	121	0	20	214	120	152	321	372	736	291	648	908	139	285	222	148
chr3R	11977189	11977190	CG10005_1	153	409	74	263	195	594	128	142	132	311	240	234	282	310	168	0	142	180	200	193	322	72	115	580	473	276	252	179	0	181	78	272	485	283	546	400	102	873	249	38	223	202
chr3R	28635096	28635097	CG10011_1	0	0	0	0	0	0	0	0	0	0	0	0	0	0	0	0	0	0	0	0	0	22	11	0	0	0	0	0	0	47	0	0	0	0	0	40	0	0	0	0	0	0
chr3R	12323556	12323557	CG10013_1	2	0	0	51	0	154	28	19	124	52	100	58	0	0	0	0	0	0	0	0	0	26	24	0	4	0	0	0	0	44	38	0	147	0	102	54	76	0	0	84	0	0
chr3R	12222410	12222411	CG10014_1	0	8	0	0	0	0	0	0	0	23	0	0	0	0	0	0	0	0	0	0	0	0	0	0	0	0	0	0	0	9	0	0	0	29	82	0	0	0	0	0	0	0
chr2L	3745483	3745484	CG10019_1	0	0	0	0	108	0	0	0	0	0	34	0	0	0	0	0	146	0	0	0	0	4	0	0	0	0	0	0	0	0	0	0	0	0	0	29	0	0	0	0	0	0
chr2L	3730464	3730465	CG10019_2	149	393	123	0	130	304	150	110	71	402	486	295	146	177	404	0	319	19	310	125	584	87	113	536	494	47	198	178	9	244	260	185	159	440	228	308	386	69	237	160	380	147
chr2L	3771706	3771707	CG10021_1	2	47	100	0	80	46	8	2	20	40	2	0	82	76	0	0	0	0	0	0	0	35	25	67	168	144	19	0	0	11	0	0	0	54	36	18	0	0	0	82	11	96
chr2L	19454847	19454848	CG10026_1	2	13	0	0	202	92	20	4	4	56	1	79	0	80	5	0	160	0	0	0	130	26	59	94	125	1	180	82	96	54	46	8	0	64	0	43	0	0	66	4	60	96
chr2L	19454321	19454322	CG10026_2	0	0	0	8	0	0	8	0	0	0	0	0	0	0	0	0	0	0	0	17	0	11	0	0	0	0	0	0	0	0	0	0	0	0	0	0	0	0	0	0	0	0
chr3R	7317176	7317177	CG10029_1	0	0	0	0	0	6	0	0	0	0	0	0	0	0	0	0	0	0	0	0	0	0	0	3	0	0	0	0	0	0	0	0	0	0	0	0	0	0	0	0	0	0
chr2L	3699089	3699090	CG10031_1	0	0	0	0	0	43	0	25	56	18	0	0	0	0	0	0	0	0	0	0	0	22	10	0	0	60	0	0	0	0	0	0	0	14	0	0	0	0	7	30	0	0
chr3R	12382685	12382686	CG10035_1	53	109	38	0	0	281	47	70	0	182	283	174	92	75	67	0	77	18	280	29	174	55	105	418	204	39	251	34	158	81	94	0	100	151	0	107	0	32	166	75	129	120
chr3R	12350618	12350619	CG10038_1	0	42	0	0	48	0	36	8	132	0	0	0	0	15	0	0	138	0	0	0	152	0	0	0	65	1	0	0	110	0	0	0	82	0	0	24	0	68	8	4	0	0
chr3R	12352094	12352095	CG10041_1	10	0	0	0	0	0	17	20	18	0	198	0	27	48	88	0	0	0	0	0	0	20	48	0	7	0	0	0	0	36	0	0	0	69	2	0	0	174	94	0	1	64
chr3R	7266068	7266069	CG10047_1	366	1423	624	372	1312	2330	507	577	958	2006	1328	1786	1486	1174	918	45	812	106	1224	1343	1857	478	856	1726	777	1912	530	599	2	700	598	1454	1490	1585	1278	1289	1529	2679	2801	1407	1661	1640
chr3R	7249798	7249799	CG10050_1	0	0	0	0	0	0	11	2	17	42	0	0	0	0	0	0	0	0	0	0	0	0	0	0	0	0	0	0	0	2	0	0	0	0	0	0	0	0	0	0	0	0
chr2R	19363648	19363649	CG10051_1	402	1226	651	589	771	2192	725	502	688	2043	1530	1217	2067	1100	985	118	1008	178	1250	305	1599	655	988	1885	1385	1636	1047	740	139	872	571	1242	1695	1280	1521	1046	1401	2397	1980	1223	1614	1845
chr3R	7247221	7247222	CG10053_1	366	1089	613	472	740	2246	656	433	673	1846	1402	1028	1951	1035	967	119	977	170	1192	316	1468	561	871	1367	1380	1621	836	723	95	794	477	1100	1539	1164	1440	886	1318	1906	1688	1020	1395	1653
chr3R	7247049	7247050	CG10053_2	353	1351	851	331	473	1204	259	260	745	1590	888	992	701	561	440	75	541	190	604	500	601	313	337	620	717	988	139	395	43	523	199	461	862	549	754	492	364	1036	661	584	569	522
chr3R	7186668	7186669	CG10055_1	194	1041	229	102	310	1938	248	284	880	881	1006	812	403	649	516	50	251	144	584	1000	1292	296	475	1140	728	1352	152	96	0	610	109	760	475	907	893	530	432	1707	1036	511	692	277
chr3R	25122855	25122856	CG10057_1	0	0	0	0	0	46	7	9	0	15	0	0	73	0	0	0	0	0	0	0	0	4	0	1	0	0	0	0	0	28	18	0	0	0	0	0	0	0	54	0	0	0
chr2R	19376752	19376753	CG10062_1	0	0	0	0	0	0	8	0	90	2	0	40	94	0	0	0	0	58	0	0	0	0	0	0	94	0	0	0	0	0	0	0	62	26	0	0	0	0	0	0	0	0
chr2R	19375312	19375313	CG10062_2	0	0	0	0	47	24	1	5	24	40	0	0	0	0	0	0	0	0	0	0	66	0	18	0	0	0	0	0	0	16	30	0	22	0	172	0	0	0	0	21	0	0
chr3L	6972466	6972467	CG10063_1	5	15	35	0	27	0	8	18	80	76	0	0	22	6	0	0	0	21	0	64	23	13	71	101	32	27	84	0	0	8	122	0	10	70	0	60	89	47	14	17	41	0
chr3L	6967869	6967870	CG10064_1	86	407	230	260	320	1393	185	188	170	855	677	678	315	262	232	0	76	24	46	625	502	156	108	536	136	557	4	14	11	176	34	287	270	611	511	145	386	699	433	204	230	322
chr3R	7127978	7127979	CG10068_1	0	0	0	0	0	0	0	0	0	0	0	0	0	0	18	0	0	0	0	0	0	0	0	71	0	0	0	0	0	0	0	0	0	0	0	0	0	0	0	0	0	0
chr2R	19381623	19381624	CG10073_1	0	0	0	0	0	0	2	0	0	15	0	0	0	0	0	0	0	0	0	0	0	0	0	0	1	0	0	0	0	0	0	0	0	0	0	0	0	0	0	0	0	0
chr2R	19380544	19380545	CG10073_2	617	1625	930	751	1575	2782	730	782	1122	1346	1239	1443	1595	1633	904	138	180	578	528	968	1884	730	785	2251	1167	1702	577	27	271	950	576	1170	1442	2012	2239	994	1234	3195	2888	1246	1645	1033
chr3L	6958098	6958099	CG10075_1	553	1736	565	496	695	2746	695	607	1111	1715	1844	1781	1509	916	777	123	1603	266	1528	1172	1150	486	794	1280	707	1890	538	358	68	841	536	1441	1414	2165	2414	1229	1155	2183	1837	1487	1581	1154
chr3L	6955879	6955880	CG10077_1	414	1204	257	138	418	1918	395	399	1002	1371	1286	1440	1237	698	725	38	1216	96	1155	612	809	377	586	1209	374	1623	339	186	67	609	365	775	958	1271	1901	684	895	1094	1351	973	939	720
chr3L	6955499	6955500	CG10077_2	0	0	130	0	0	0	2	6	0	0	0	0	31	53	23	0	0	0	0	0	0	7	0	0	0	41	0	0	0	26	0	0	0	0	0	0	0	0	0	0	0	0
chr2R	19385923	19385924	CG10081_1	0	0	0	0	0	0	14	24	0	1	98	0	0	28	0	0	0	0	0	146	0	6	4	26	118	0	0	0	0	25	41	0	0	0	76	12	0	32	0	0	0	0
chr2R	21653596	21653597	CG10082_1	159	510	331	70	564	480	140	131	220	483	134	614	454	262	402	0	268	24	348	50	160	174	113	330	804	871	208	135	0	215	253	462	390	337	170	325	171	321	344	118	247	78
chr2R	21646177	21646178	CG10082_2	0	0	0	0	0	0	0	0	0	2	0	0	0	0	0	0	0	0	106	0	0	0	0	106	0	0	0	0	0	0	0	0	0	0	0	0	0	0	68	0	0	148
chr3R	7790640	7790641	CG10086_1	26	37	213	0	60	0	35	38	0	28	116	0	0	0	5	0	198	0	0	0	64	18	26	108	54	106	0	0	0	14	0	106	0	171	0	24	0	0	0	48	84	0
chr3L	13474796	13474797	CG10089_1	56	74	74	0	60	116	32	34	0	42	116	0	0	0	5	0	198	0	0	25	32	19	16	108	49	106	0	0	0	14	0	106	0	146	0	26	0	0	0	0	84	18
chr3L	13474517	13474518	CG10089_2	0	0	0	0	0	0	14	0	0	32	0	0	0	2	0	0	4	0	0	108	86	0	12	226	74	0	0	0	0	28	0	0	86	11	0	46	0	0	0	0	0	0
chr3L	13469210	13469211	CG10089_3	134	476	296	266	228	957	238	197	229	555	806	617	711	456	270	0	743	40	175	341	97	121	462	920	858	1058	333	154	110	389	262	527	939	781	585	546	378	489	457	268	532	369
chr3R	7887137	7887138	CG10092_1	0	0	0	0	0	0	2	0	0	0	0	0	0	7	0	0	0	0	0	0	0	0	0	0	0	0	0	0	0	0	0	0	0	2	0	0	0	0	0	0	0	0
chr3R	12396012	12396013	CG10096_1	0	99	0	0	128	14	6	1	0	123	3	0	0	74	0	0	0	0	0	0	0	6	0	36	0	0	0	0	0	0	8	0	0	0	0	0	0	0	0	0	0	0
chr3R	12393030	12393031	CG10096_2	582	2388	1871	345	756	2424	436	445	861	2460	1037	1117	1619	866	834	4	1191	128	607	807	1295	468	785	1151	886	1543	652	425	130	523	326	1071	1083	984	1009	991	475	2837	1581	1063	1470	691
chr3R	7124618	7124619	CG10098_1	63	356	180	120	245	428	137	67	125	270	435	188	28	120	211	150	135	14	273	486	280	89	151	416	151	348	62	2	50	96	124	79	45	135	425	266	1	83	305	9	295	267
chr3L	6756470	6756471	CG10103_1	0	0	0	0	0	0	0	0	48	36	0	0	0	0	0	0	0	0	72	0	0	2	0	0	0	0	0	0	0	0	0	0	0	0	0	0	0	0	30	0	0	0
chr2R	14390736	14390737	CG10104_1	208	626	744	14	460	1011	329	238	538	790	924	688	922	338	554	24	682	23	536	257	351	144	238	828	468	794	331	138	27	529	491	352	296	908	505	497	459	1404	415	542	500	318
chr2R	7012258	7012259	CG10106_1	5	68	0	0	132	14	51	46	240	117	140	112	46	22	0	0	70	6	0	52	0	2	3	76	223	174	0	0	0	15	0	57	47	117	17	85	0	0	78	82	56	13
chr2R	14432333	14432334	CG10108_1	0	0	0	0	0	0	0	0	0	17	0	0	0	0	24	0	0	0	0	0	0	0	0	0	122	0	0	0	0	0	0	0	0	0	0	18	0	0	0	74	0	0
chr3L	13457250	13457251	CG10116_1	10	0	123	2	142	343	69	47	41	224	188	329	182	0	144	0	135	0	0	2	1	28	60	66	0	0	112	25	0	54	86	152	39	136	4	145	0	80	20	0	4	2
chr3R	12719790	12719791	CG10120_1	46	297	0	0	144	732	16	34	0	130	0	35	158	120	55	0	136	0	0	0	0	38	77	20	148	68	79	0	0	52	0	0	66	46	260	79	0	104	134	26	200	0
chr3L	6703518	6703519	CG10121_1	0	0	0	0	0	0	0	0	0	0	0	0	0	0	0	0	0	0	0	0	0	1	0	0	2	0	0	0	0	0	0	0	86	0	0	0	0	0	0	0	0	0
chr3R	12859269	12859270	CG10126_1	1	0	0	0	0	0	0	0	0	0	0	0	0	0	0	0	22	0	0	84	0	0	44	0	43	0	0	4	0	22	0	0	0	0	0	0	240	0	0	0	0	0
chr3R	12857627	12857628	CG10126_2	388	1201	1258	404	1156	1461	455	375	1229	2427	1082	1092	1077	735	813	0	1171	53	1683	1209	1590	434	547	1227	549	1369	326	257	152	739	326	965	1294	1129	861	537	522	1655	2810	516	1029	1046
chr2R	14618803	14618804	CG10130_1	0	44	0	0	132	288	36	26	56	30	171	171	263	0	18	0	0	0	0	0	0	0	12	22	77	0	54	0	156	150	58	0	0	112	0	11	0	0	0	92	0	0
chr2R	14629912	14629913	CG10131_1	0	0	0	0	0	19	2	9	0	0	41	0	116	0	1	0	0	12	0	98	0	2	14	0	20	0	2	0	0	22	0	0	0	3	0	34	0	10	64	98	0	23
chr2L	19518823	19518824	CG10132_1	132	652	476	126	167	939	194	126	295	849	444	383	726	173	451	0	654	51	294	146	716	231	299	836	550	617	650	24	0	207	141	486	390	811	691	306	212	1310	668	385	550	299
chr3L	13450278	13450279	CG10133_1	42	392	52	20	173	780	62	69	352	438	243	68	67	30	71	0	287	22	0	153	176	108	60	424	151	384	104	157	19	127	22	183	144	249	48	165	269	517	200	159	147	73
chr2L	19526672	19526673	CG10137_1	36	281	89	20	144	832	58	62	112	149	250	470	233	170	127	0	179	80	280	45	418	119	155	1272	223	318	66	87	0	215	51	68	186	278	252	124	207	384	112	46	89	142
chr2R	14645286	14645287	CG10139_1	0	0	0	0	0	20	4	0	0	102	0	0	0	10	0	0	0	0	0	0	0	0	0	0	0	38	0	0	0	2	0	0	0	19	43	1	0	12	0	0	0	0
chr3L	13440454	13440455	CG10140_1	209	233	165	32	539	684	99	114	65	763	1036	447	499	377	97	0	200	99	330	296	179	154	286	643	243	333	394	22	0	199	112	484	578	689	582	446	174	370	621	298	702	80
chr3L	6495283	6495284	CG10144_1	287	560	454	200	575	1321	218	260	298	1326	606	734	610	460	429	0	852	153	333	427	833	271	454	848	573	1250	268	554	0	420	161	709	509	1012	1189	561	641	836	967	588	754	384
chr3L	6488446	6488447	CG10147_1	102	690	237	124	514	1097	317	338	255	965	648	858	593	651	405	13	458	247	636	190	407	370	528	654	641	928	397	380	56	582	244	945	591	408	720	517	514	1351	1189	572	502	762
chr2R	14756261	14756262	CG10151_1	75	623	165	120	443	743	254	330	193	855	556	788	527	529	336	13	361	115	408	184	338	310	448	747	592	749	135	380	33	480	226	764	509	308	421	428	514	1049	900	343	394	576
chr2R	14756076	14756077	CG10151_2	15	228	0	26	14	197	63	149	74	330	188	287	354	70	72	1	217	0	311	0	140	96	165	421	127	232	0	263	0	172	123	220	169	91	72	202	84	482	345	77	174	229
chr2R	14755683	14755684	CG10151_3	6	0	0	0	268	0	14	8	0	0	72	0	0	0	0	2	256	17	0	0	0	0	0	114	16	0	0	0	0	0	0	0	0	0	0	0	0	0	0	0	0	0
chr3L	13437125	13437126	CG10154_1	261	705	627	230	533	1109	199	160	410	809	692	305	363	274	344	0	319	1	232	69	293	158	254	563	359	120	192	313	75	318	110	181	364	489	838	368	292	866	429	423	528	228
chr2R	14769419	14769420	CG10155_1	104	218	275	108	153	400	79	72	690	361	363	512	263	154	77	132	43	116	90	278	704	122	163	789	301	315	45	189	0	211	128	606	457	469	584	381	2	682	388	219	356	63
chr3R	23680064	23680065	CG10161_1	0	0	0	0	0	0	10	2	90	8	0	1	0	0	0	0	0	0	0	0	0	0	20	0	19	0	0	0	0	0	0	0	0	0	0	0	0	0	0	28	1	0
chr3L	6258759	6258760	CG10163_1	0	0	0	0	0	0	0	0	0	0	0	0	0	0	0	0	0	0	0	0	0	2	0	0	0	110	0	0	0	2	0	0	0	0	0	0	0	0	0	0	0	0
chr3R	23556937	23556938	CG10164_1	0	0	0	0	0	0	0	0	0	0	0	0	0	0	0	0	0	0	0	0	0	4	0	0	0	110	0	0	0	2	0	0	0	0	0	0	0	0	0	0	0	0
chr3R	23556771	23556772	CG10164_2	104	316	82	175	118	217	45	94	72	457	268	222	190	132	238	0	532	98	94	270	574	113	269	411	180	602	161	104	8	131	62	354	94	318	712	315	588	80	691	338	187	608
chr2L	19530270	19530271	CG10165_1	10	0	0	0	69	180	6	23	34	164	108	4	52	48	0	0	0	0	0	38	0	0	0	70	20	64	44	0	164	11	0	0	0	78	0	42	0	0	0	42	0	0
chr2L	19528318	19528319	CG10165_2	55	416	80	20	218	912	109	101	356	575	490	131	160	40	74	0	288	90	62	162	248	138	116	601	405	647	104	274	36	187	78	421	349	330	127	240	374	1141	239	197	226	94
chr2L	19526361	19526362	CG10166_1	0	0	0	0	0	0	1	4	0	0	0	0	0	0	0	0	0	0	0	0	0	8	0	0	0	0	0	0	0	0	0	0	0	5	0	0	0	0	0	0	0	0
chr3R	23538913	23538914	CG10168_1	0	0	21	0	0	0	2	0	0	2	0	70	0	0	0	0	0	0	132	0	0	0	0	0	0	79	0	0	0	0	0	0	0	0	0	0	0	176	0	0	0	2
chr3R	23534765	23534766	CG10170_1	82	191	0	191	121	306	129	73	112	241	455	640	323	99	142	0	566	106	522	287	577	94	210	657	352	162	169	24	0	193	26	433	447	322	421	194	252	718	190	370	305	151
chr3L	13387855	13387856	CG10171_1	0	0	0	0	0	0	0	5	104	1	12	26	0	0	0	0	44	0	0	0	0	16	10	0	0	0	0	0	0	10	0	0	0	8	0	8	0	0	0	46	0	0
chr3R	23530982	23530983	CG10175_1	10	43	0	0	0	4	0	0	2	0	0	0	0	26	0	0	0	30	162	160	0	0	0	0	0	13	0	0	0	32	0	0	0	0	0	0	0	0	0	0	0	0
chr3R	23528961	23528962	CG10175_2	0	0	0	0	0	0	0	2	0	0	0	0	0	0	0	0	0	0	0	0	0	3	8	0	46	0	0	74	0	4	0	0	0	19	0	0	0	0	0	0	0	0
chr3R	23527431	23527432	CG10175_3	103	638	181	234	299	680	142	146	182	536	495	448	350	320	309	0	527	66	106	167	437	106	228	755	724	496	35	240	0	235	360	343	428	583	219	178	467	159	447	482	234	81
chr2L	18485453	18485454	CG10176_1	0	0	104	0	0	1	0	8	0	80	12	0	44	24	0	0	0	0	0	0	0	4	0	0	0	0	0	0	0	0	0	0	0	0	0	0	0	0	0	0	0	0
chr3R	23521535	23521536	CG10177_1	0	0	0	0	0	0	16	0	65	46	0	0	0	0	0	0	182	0	0	0	0	0	1	38	0	0	0	0	0	0	0	0	0	24	40	28	2	0	0	0	18	61
chr2L	18509560	18509561	CG10178_1	0	0	0	0	0	0	0	10	0	133	0	0	0	0	0	0	0	0	0	0	0	11	0	118	24	0	0	0	0	4	0	0	0	38	0	0	0	0	2	0	0	0
chr3R	23589814	23589815	CG10182_1	0	0	0	0	0	0	0	0	0	22	0	2	20	0	0	0	0	0	0	0	0	4	19	0	0	0	0	0	0	20	0	0	0	0	0	0	0	0	100	98	0	0
chr3R	23599055	23599056	CG10183_1	2	0	0	63	0	0	0	0	0	0	0	0	52	6	0	0	0	0	0	0	0	12	0	0	0	18	0	0	0	35	0	0	0	28	0	0	0	0	0	0	0	0
chr3R	23605486	23605487	CG10184_1	0	12	0	0	0	84	4	5	0	6	64	2	182	0	0	0	0	0	0	0	0	13	28	2	158	0	0	0	0	0	24	0	80	26	0	0	0	0	0	62	23	0
chr3R	16067596	16067597	CG10185_1	8	38	0	0	0	0	8	8	0	7	0	0	32	32	48	0	0	0	170	0	0	14	0	63	75	8	0	0	0	22	0	0	60	13	0	18	62	0	96	0	0	0
chr2L	19517200	19517201	CG10186_1	14	114	0	0	0	0	5	0	0	14	0	0	32	10	0	0	0	0	0	68	0	14	10	0	28	16	0	0	0	37	0	0	0	26	0	8	0	0	0	0	0	0
chr2L	19516678	19516679	CG10186_2	3	0	0	0	2	0	0	14	0	108	54	0	0	46	0	0	0	0	180	0	153	9	0	0	0	0	0	0	0	0	0	162	64	6	0	0	0	0	0	0	0	0
chr2L	19512320	19512321	CG10186_3	288	868	478	104	281	1143	286	182	423	922	804	569	841	207	195	0	388	191	1132	820	951	253	389	636	1189	632	103	289	100	369	93	657	847	1110	1104	668	193	1062	870	246	522	553
chr2L	19508759	19508760	CG10188_1	1973	6354	4315	1787	2515	5175	1310	1525	3045	7020	3210	3277	4464	2409	1964	176	1348	365	1642	1611	3432	1217	2117	2292	2307	2896	902	361	280	1997	1662	2700	2905	3117	3430	1690	1349	4830	4739	2840	4313	1742
chr2L	19493200	19493201	CG10189_1	1744	5751	3847	1608	2188	4990	1055	1229	2742	5965	2699	3180	4034	2027	1703	208	1173	468	1461	1312	3307	1136	1897	2080	2179	3201	811	509	261	1922	1500	2494	2867	2759	3235	1588	1754	4992	4379	2696	3963	1776
chr2L	19492967	19492968	CG10189_2	281	887	1329	355	322	1452	383	234	741	1434	1030	758	864	437	183	152	731	190	251	464	534	192	276	930	821	723	166	305	120	268	263	181	740	609	1116	369	297	1538	786	728	592	260
chr2L	19490095	19490096	CG10194_1	70	330	123	17	103	571	93	102	118	133	127	599	349	213	193	0	0	122	227	151	323	51	156	636	204	230	77	2	0	159	92	298	347	454	504	430	208	353	525	429	295	0
chr2L	19484674	19484675	CG10195_1	0	0	0	0	0	0	0	14	0	0	0	14	0	0	0	0	188	19	0	0	0	14	0	0	0	0	0	0	0	0	0	41	0	0	0	3	0	0	0	44	0	0
chr2R	14819989	14819990	CG10202_1	0	0	0	0	0	10	0	1	120	30	0	0	0	0	0	0	0	0	0	1	0	0	0	0	0	0	0	0	0	0	0	0	0	0	0	0	0	0	0	0	2	0
chr2R	14832833	14832834	CG10205_1	291	876	617	296	576	1098	286	227	237	539	930	278	684	291	255	0	441	142	609	548	525	221	300	587	575	715	500	503	7	223	221	391	849	468	597	300	151	1342	1548	567	670	998
chr3R	23774122	23774123	CG10208_1	222	940	101	130	343	1934	260	152	26	1339	642	557	613	161	239	64	147	12	150	433	252	156	359	828	425	359	694	165	0	310	113	334	337	487	902	369	219	1317	1179	447	588	831
chr2R	14848353	14848354	CG10209_1	58	176	0	0	0	474	52	99	85	168	344	125	124	227	40	0	252	0	33	0	296	52	51	118	254	196	0	112	0	114	141	336	94	125	0	42	64	448	126	124	17	146
chr2L	18517493	18517494	CG10211_1	663	1540	1076	343	1411	2877	686	520	1457	2751	2650	2128	2474	1214	1266	2	1282	581	2172	1796	2858	813	1272	3671	1628	2601	785	939	162	958	957	1153	2115	2404	2543	1396	1236	4267	3303	2431	2436	1732
chr3R	23767483	23767484	CG10214_1	233	422	252	143	330	953	203	140	390	778	1045	611	374	417	286	0	268	95	608	138	649	151	225	581	507	503	317	125	174	238	277	241	564	484	105	405	253	819	594	254	743	461
chr3R	23763232	23763233	CG10217_1	337	887	932	689	318	1508	283	306	1041	1537	890	657	1109	748	282	1	508	109	633	426	590	264	382	986	614	833	222	226	0	551	349	769	613	472	1226	662	373	742	1555	291	786	258
chr3R	23760569	23760570	CG10219_1	53	350	193	10	229	737	70	68	282	364	423	661	175	35	194	0	228	22	208	582	292	150	182	350	201	284	87	55	0	151	89	358	259	232	190	242	278	715	195	250	137	76
chr3L	13412477	13412478	CG10222_1	0	0	0	0	0	136	0	2	0	0	0	0	0	40	0	0	42	0	0	0	0	2	6	0	0	0	106	0	0	0	0	0	0	0	0	16	0	0	0	0	0	0
chr3L	6240008	6240009	CG10226_1	0	0	0	0	0	0	0	0	0	0	0	0	96	0	0	0	0	0	0	0	0	8	0	0	0	0	0	0	0	0	0	0	0	2	0	0	0	0	0	0	0	0
chr3L	6239059	6239060	CG10226_2	868	2219	1799	1143	1287	2792	721	806	2181	3504	2181	2123	1460	1683	876	62	1066	438	750	1158	2447	643	876	2341	1716	1506	420	514	278	1067	632	1299	1912	1625	1675	1424	668	2618	2396	1088	1898	1971
chr3R	5232191	5232192	CG10229_1	103	140	228	41	472	842	76	142	351	415	531	459	274	439	513	0	158	36	49	681	1485	213	378	1206	548	870	369	189	224	346	85	665	471	444	460	432	150	365	648	695	475	313
chr3R	23733005	23733006	CG10230_1	0	23	0	0	19	0	0	24	0	22	116	8	1	0	0	0	0	0	146	7	0	2	7	0	80	0	0	0	0	0	0	0	56	1	14	20	0	218	1	0	36	0
chr3R	5237296	5237297	CG10233_1	9	0	0	0	0	78	1	9	4	36	72	0	0	30	32	0	172	0	20	0	70	22	22	0	28	0	0	0	0	13	0	309	34	24	0	14	0	0	0	0	31	0
chr2L	19442666	19442667	CG10237_1	8	166	0	0	26	0	34	31	0	114	1	130	32	19	20	0	0	44	10	0	0	26	11	64	166	9	156	0	0	19	22	0	24	35	0	67	0	0	50	45	0	0
chr2L	19441277	19441278	CG10237_2	22	166	0	0	52	0	44	33	0	143	0	110	57	41	40	0	0	44	5	0	0	22	10	64	84	18	0	0	0	30	22	0	63	50	0	73	0	0	50	90	0	0
chr2L	19440900	19440901	CG10237_3	157	708	220	110	396	1248	102	220	221	609	154	364	381	132	245	2	179	86	266	144	390	102	197	1267	191	168	25	6	8	276	193	431	497	321	466	262	398	647	473	162	362	305
chr2L	19438963	19438964	CG10237_4	294	587	688	189	705	2208	327	257	481	859	1325	727	1177	790	552	126	936	340	595	259	1411	215	310	451	706	1015	275	233	134	524	247	819	568	1379	845	918	785	680	1113	274	889	488
chr3R	6380230	6380231	CG1024_1	205	463	108	47	313	467	95	139	183	287	348	304	599	539	509	29	326	81	42	11	323	168	318	289	607	485	160	77	0	183	196	189	430	318	242	203	320	499	218	200	385	72
chr2R	14928424	14928425	CG10249_1	8	88	64	0	0	349	11	13	84	132	128	118	100	58	64	0	112	0	0	29	0	9	32	78	35	67	0	58	93	28	50	156	8	98	28	48	50	324	60	0	48	0
chr2R	14917367	14917368	CG10249_2	0	5	0	0	0	0	2	0	0	48	0	0	0	0	10	0	98	0	0	0	0	0	0	0	71	0	0	0	0	0	0	0	30	48	0	4	0	0	0	84	36	0
chr2R	14912216	14912217	CG10249_3	10	1	29	0	12	24	24	8	6	38	112	0	28	81	0	0	337	0	55	0	0	5	42	60	288	168	0	0	0	18	0	0	20	28	0	56	63	10	0	0	68	0
chr2R	14910862	14910863	CG10249_4	0	0	0	0	0	0	0	1	0	4	0	0	0	0	0	0	0	0	0	0	0	0	14	0	36	0	0	124	0	0	0	0	48	18	0	0	0	0	0	0	0	0
chr2R	14907970	14907971	CG10249_5	0	27	0	0	0	2	2	12	0	0	0	0	0	0	5	0	0	0	0	0	0	8	0	49	0	0	0	0	0	1	46	0	0	0	0	90	0	0	0	0	0	4
chr2R	14906089	14906090	CG10249_6	0	1	2	0	0	75	0	1	0	121	146	0	0	46	2	0	0	0	0	0	0	0	0	28	0	0	0	0	0	0	32	0	0	0	0	5	0	72	16	41	0	0
chr2R	14903790	14903791	CG10249_7	0	104	0	0	142	56	0	6	0	42	86	0	74	0	0	0	1	0	0	0	0	0	0	45	34	0	0	0	0	31	2	0	0	0	0	0	0	0	68	14	0	0
chr3R	23696256	23696257	CG10252_1	0	0	0	0	0	0	4	2	0	33	0	0	0	0	0	0	0	0	0	0	0	0	0	12	0	0	0	0	0	24	0	0	0	10	25	19	0	45	129	0	62	0
chr2R	14934860	14934861	CG10253_1	0	50	0	0	0	0	6	2	0	0	0	4	2	4	28	0	55	0	0	0	0	0	0	0	0	0	0	0	0	0	0	0	0	42	0	18	0	34	0	0	21	80
chr2R	14933298	14933299	CG10253_2	24	152	32	0	0	213	38	24	5	112	222	113	29	8	15	0	90	18	227	60	158	45	22	234	55	93	89	128	0	126	129	0	255	251	91	71	9	185	24	157	190	6
chr3R	23694979	23694980	CG10254_1	49	292	86	0	137	721	64	53	126	101	304	319	214	46	40	0	143	80	262	313	448	84	42	365	236	501	40	128	0	198	205	0	251	393	187	168	28	205	208	284	305	27
chr3R	23694727	23694728	CG10254_2	0	0	3	0	0	0	0	0	49	0	0	0	35	0	68	0	0	0	0	0	0	0	12	100	0	0	0	0	0	0	0	0	0	0	0	10	0	0	0	0	0	0
chr2R	14942398	14942399	CG10257_1	258	679	238	272	283	1151	353	209	324	980	969	643	623	124	147	49	350	147	326	243	249	213	133	994	338	598	90	23	11	201	191	407	321	669	1253	368	290	1138	434	829	528	368
chr2L	19583975	19583976	CG10262_1	1	46	22	0	0	120	2	8	0	0	80	1	5	0	0	0	0	0	0	0	0	25	19	1	0	0	0	0	0	14	0	0	0	0	0	17	0	4	0	7	1	0
chr3R	16043497	16043498	CG10264_1	99	248	104	131	214	538	58	76	202	145	337	194	400	131	73	0	281	0	0	0	142	62	112	122	299	244	0	2	0	58	48	0	52	111	367	115	233	305	307	203	114	80
chr2R	14993830	14993831	CG10265_1	125	487	306	234	644	1042	288	246	0	565	526	326	454	564	294	76	308	61	281	547	399	94	236	953	341	281	479	171	0	303	208	480	477	580	259	471	274	861	656	362	755	119
chr2L	19580344	19580345	CG10268_1	264	640	218	175	669	738	220	194	463	842	555	400	803	393	248	0	229	349	688	110	1104	115	310	1012	378	573	207	0	60	296	509	270	506	636	411	316	413	1593	897	510	489	660
chr3L	6181857	6181858	CG10274_1	10	0	14	0	0	78	2	10	0	0	0	0	0	0	2	0	0	0	0	0	0	1	8	23	0	0	0	0	0	0	0	0	0	98	0	32	0	0	0	36	0	0
chr3R	6011965	6011966	CG10280_1	69	317	0	0	0	166	128	135	394	217	272	292	374	76	105	2	558	23	22	60	463	57	157	471	411	426	102	100	0	115	147	52	380	178	216	71	220	278	241	291	106	75
chr2L	18484437	18484438	CG10283_1	205	701	457	207	305	2008	322	225	384	779	838	770	791	500	519	175	277	300	1055	620	1097	247	452	818	306	420	254	141	0	346	335	687	1408	810	1073	546	405	1257	705	388	509	198
chr3R	6368972	6368973	CG10286_1	48	269	250	68	51	277	146	134	111	317	121	100	432	225	340	0	142	5	71	400	123	36	94	445	169	347	230	0	0	143	126	36	339	132	52	133	356	116	314	107	242	66
chr3R	6100883	6100884	CG10287_1	422	1231	967	621	1142	1421	411	378	721	2461	1629	1835	1321	408	701	2	1020	143	658	721	1880	497	632	2077	920	1234	451	370	0	707	517	1030	1709	1285	760	1043	982	1529	1661	1320	1070	700
chr3L	6173873	6173874	CG10289_1	3	0	0	0	0	0	4	28	0	33	0	62	84	0	0	0	0	0	0	0	0	27	3	13	0	0	0	0	0	15	0	0	0	58	216	0	0	154	82	0	0	0
chr3R	6342986	6342987	CG10298_1	0	0	0	0	0	0	0	0	0	7	0	0	84	66	0	0	0	0	0	0	0	8	0	54	0	0	0	0	0	0	0	0	0	0	0	0	0	0	0	76	0	0
chr3R	23711532	23711533	CG10300_1	0	0	0	0	0	9	0	0	0	30	0	0	0	0	0	0	0	0	0	0	0	10	0	0	0	0	162	0	0	0	20	0	0	22	32	0	44	0	0	0	0	0
chr3R	23710132	23710133	CG10301_1	0	18	97	0	44	162	22	12	0	2	46	7	3	5	18	0	0	0	0	0	0	7	23	0	0	0	0	0	0	13	0	120	0	3	0	18	0	84	246	36	59	0
chr2R	21688957	21688958	CG10307_1	0	2	0	0	0	135	0	4	0	36	216	0	0	9	0	0	0	0	0	0	0	0	0	0	64	0	0	0	0	0	0	0	0	0	0	0	0	0	0	0	0	3
chr3R	7549078	7549079	CG1031_1	27	217	30	0	290	227	20	9	110	54	0	0	98	40	0	0	156	0	0	0	118	0	28	52	0	124	114	0	0	13	38	0	21	20	0	101	0	0	24	86	0	72
chr3R	16357010	16357011	CG10311_1	0	0	0	0	0	41	0	8	0	11	0	0	0	0	0	0	0	0	0	0	0	8	0	54	6	0	0	0	0	0	7	0	0	0	0	0	0	0	0	38	0	0
chr3R	16370480	16370481	CG10317_1	127	559	42	287	277	656	72	174	416	724	424	419	426	353	249	0	246	21	537	148	607	79	207	558	524	1349	96	316	146	248	81	473	706	468	559	386	1252	888	786	569	301	242
chr2R	21658304	21658305	CG10320_1	97	333	32	216	216	533	51	123	368	588	205	343	344	338	109	0	154	6	381	139	427	52	125	433	347	942	161	280	146	198	90	322	498	322	312	293	1057	586	412	426	273	134
chr2R	21658080	21658081	CG10320_2	177	1082	500	164	651	1179	349	239	685	1080	1485	653	1099	473	295	29	514	103	1029	1042	1141	244	472	1350	766	760	42	61	3	344	245	686	635	535	1061	534	308	1311	706	457	633	517
chr2R	21634714	21634715	CG10321_1	141	261	326	140	458	579	166	104	543	635	273	402	275	302	231	152	444	143	164	488	352	94	151	222	156	554	390	261	92	268	266	157	153	413	208	319	84	446	984	219	442	120
chr3R	16646994	16646995	CG10324_1	158	480	42	219	363	1356	217	150	338	492	877	461	454	595	239	0	343	259	581	198	901	221	340	393	576	330	64	189	59	305	98	282	719	763	425	373	370	684	1022	523	803	539
chr3R	16643750	16643751	CG10326_1	122	347	16	142	325	1154	143	117	322	376	603	334	360	485	226	0	191	136	581	139	776	175	272	337	513	311	64	138	57	241	64	256	586	688	307	262	258	317	797	457	674	380
chr3R	16643614	16643615	CG10326_2	118	328	252	129	338	310	76	48	131	399	430	303	553	108	50	0	204	12	44	82	184	81	79	421	84	149	51	221	6	82	175	0	407	226	300	151	373	173	203	542	172	187
chr3R	16640206	16640207	CG10328_1	0	0	0	0	0	0	0	1	0	20	0	12	0	0	0	0	0	0	0	0	50	26	0	0	0	0	0	0	0	0	0	0	0	17	0	30	0	0	30	0	0	0
chr2R	23601769	23601770	CG10332_1	15	339	149	0	214	39	82	25	125	302	133	427	452	76	106	0	0	8	72	237	129	72	47	190	272	124	245	24	0	109	46	429	320	112	418	207	0	153	0	60	50	0
chr2L	18606833	18606834	CG10333_1	284	222	204	60	224	1281	225	246	80	469	580	593	474	455	237	0	668	149	737	204	1182	203	296	1098	608	718	438	162	160	393	252	378	690	389	559	507	540	1408	1046	300	637	340
chr2L	18689753	18689754	CG10336_1	232	215	112	52	177	1040	201	190	54	300	352	505	318	337	199	0	595	128	514	134	759	155	203	805	434	588	396	162	137	309	189	259	539	281	403	449	544	877	479	278	459	234
chr2L	18689516	18689517	CG10336_2	13	48	147	0	0	88	71	55	0	155	35	84	94	56	38	0	24	96	58	24	0	36	98	285	184	266	65	0	0	42	122	216	210	100	0	107	19	12	2	116	64	128
chr2L	19546959	19546960	CG10337_1	1079	3076	1315	709	1873	3138	973	910	1464	2770	1796	2241	2133	1240	1653	177	1230	460	744	1769	2094	575	1376	2251	1482	3018	223	799	14	986	720	1471	1615	1824	906	1367	932	2553	2519	1594	1845	1279
chr2L	18695770	18695771	CG10338_1	2	0	0	0	112	162	0	6	0	0	148	0	0	54	0	0	0	0	0	0	0	2	10	2	0	121	0	0	0	5	0	0	0	43	15	37	0	0	0	0	6	0
chr2R	24080526	24080527	CG10339_1	10	0	118	0	133	577	67	40	42	196	142	225	131	91	48	0	136	0	23	380	18	70	83	364	239	98	354	48	12	60	51	12	186	170	168	140	17	223	44	120	134	30
chr3R	16614378	16614379	CG10340_1	488	1366	1049	243	513	1177	376	371	732	1686	1364	658	1038	1023	362	110	445	110	390	733	548	307	366	1087	518	666	201	330	78	557	173	799	985	1050	690	566	499	1939	1813	759	966	364
chr2L	18698764	18698765	CG10341_1	860	2520	1212	697	965	2616	407	559	1729	2607	2307	2114	1941	1318	1096	192	867	159	1287	1478	2199	763	874	957	1234	1396	528	483	163	973	762	654	2368	1930	1861	1245	1546	3973	2031	887	2226	1438
chr2L	18703448	18703449	CG10343_1	118	350	212	84	254	1278	185	118	148	291	576	642	303	299	246	0	201	144	52	297	241	66	180	169	331	287	15	156	0	102	15	25	291	227	0	178	79	162	450	162	358	102
chr2R	22426972	22426973	CG10344_1	0	16	0	0	0	0	0	0	0	46	0	6	0	0	32	0	2	0	0	0	0	0	2	0	0	0	0	0	0	0	0	0	0	0	0	0	0	0	0	68	14	0
chr3R	16604858	16604859	CG10345_1	927	2658	1906	785	1008	2783	910	920	1143	2612	2335	1625	1665	1359	1702	398	1130	616	1095	2255	3979	630	920	2301	1437	1595	793	753	363	1215	726	1984	2657	1796	2388	1409	755	2571	3764	1642	2666	2183
chrX	11854763	11854764	CG10347_1	1	0	0	0	0	46	2	11	0	50	0	0	0	32	0	0	57	0	0	0	0	18	0	24	0	0	0	0	0	0	42	0	0	0	138	16	0	0	102	94	58	0
chr2L	18732518	18732519	CG10348_1	4	90	0	0	0	0	23	18	0	0	118	90	0	0	0	0	0	68	12	0	156	6	0	0	0	0	0	0	0	28	0	0	0	0	0	52	0	0	56	4	0	0
chrX	11877148	11877149	CG10352_1	669	1469	1290	308	756	1935	418	421	1438	1535	1320	1211	1265	605	745	0	382	113	282	913	1640	298	467	961	937	1182	510	263	97	498	396	828	619	915	478	750	281	1635	1361	867	974	462
chrX	11887150	11887151	CG10353_1	4	36	1	0	110	43	6	9	80	15	0	0	44	78	0	0	64	0	0	0	0	0	28	0	237	128	0	148	0	0	0	0	8	0	0	0	0	0	0	0	0	0
chrX	11885282	11885283	CG10353_2	0	0	0	0	0	78	17	3	0	0	0	5	95	0	0	0	150	0	0	0	0	22	0	10	46	0	0	0	0	8	0	0	0	0	0	0	0	0	0	0	0	0
chr3L	3615356	3615357	CG10357_1	19	0	0	0	46	232	44	27	0	32	0	103	201	89	78	0	148	110	99	0	80	58	104	627	302	246	175	0	2	47	9	216	79	217	328	189	128	204	1	123	40	0
chr3L	3612193	3612194	CG10359_1	0	0	0	0	0	0	0	4	0	0	0	0	0	0	0	0	186	0	0	0	0	25	0	0	0	0	0	0	0	0	0	0	0	0	0	0	0	0	0	0	0	0
chr3L	11800851	11800852	CG10361_1	0	0	0	0	0	0	8	0	0	0	0	0	0	0	0	0	0	0	0	0	0	13	28	92	0	16	0	106	0	26	30	0	0	8	0	0	0	80	0	96	0	0
chrX	11930875	11930876	CG10362_1	10	0	0	0	0	0	1	0	0	1	27	0	0	0	0	0	0	0	0	0	2	0	0	0	0	0	0	0	0	7	36	0	0	46	0	16	0	0	30	0	0	0
chr3R	23728566	23728567	CG10365_1	10	0	0	0	0	0	1	0	0	1	27	0	0	0	0	0	0	0	0	0	2	3	0	0	0	0	0	0	0	14	36	0	0	46	0	16	0	0	30	0	0	0
chr3R	23728382	23728383	CG10365_2	23	27	26	0	0	42	160	60	238	99	166	288	108	70	4	0	0	2	1	9	26	9	3	130	14	24	0	30	0	30	19	180	76	174	288	149	0	0	0	25	120	172
chr3R	23723333	23723334	CG10365_3	277	679	178	272	338	1209	401	246	324	1112	1081	675	639	168	191	98	221	147	399	309	398	228	146	1233	415	888	141	76	11	247	228	462	375	800	1250	412	396	1263	635	1010	552	408
chr2L	19584256	19584257	CG10366_1	614	2311	1540	329	1358	2181	498	540	1289	2773	1590	2061	1486	1000	727	0	891	440	668	1281	2196	439	897	1531	992	1789	565	189	92	658	653	424	1078	1637	1587	1057	888	3079	2455	1018	1104	1227
chr2L	18708568	18708569	CG10372_1	615	1372	1026	302	1178	2255	648	499	1502	2309	2447	1948	2260	977	1102	1	1283	455	1988	1764	3014	705	1023	3305	1411	2063	736	1049	184	911	970	1278	1809	2271	2178	1162	1063	3977	2759	2061	2181	1457
chr3R	23767734	23767735	CG10375_1	981	2782	1732	834	1094	3363	469	631	1853	2889	2793	2237	2412	1494	1339	192	1190	385	1942	1652	3480	894	876	1506	1386	1757	521	673	377	1225	935	818	2910	2275	1951	1449	1821	4703	2530	1237	2652	1752
chr2L	18703100	18703101	CG10376_1	1065	3357	1274	754	1814	3476	983	957	1665	3091	1692	2380	2309	1250	1671	178	1027	448	806	1865	2336	642	1432	2454	1648	3035	345	897	7	1026	703	1643	1958	1945	1036	1438	1086	3006	2898	1570	1756	1351
chr2L	18695638	18695639	CG10383_1	979	3286	1146	871	1803	3177	929	910	1648	3105	1769	2224	2360	1123	1581	195	839	419	713	1672	2365	629	1241	2363	1596	2657	349	802	7	1029	631	1661	1812	1878	788	1444	878	3270	2982	1352	1671	1421
chr2L	18695387	18695388	CG10383_2	8	0	0	0	0	0	0	0	0	0	82	0	0	12	0	0	0	0	0	148	0	0	0	0	0	0	0	0	0	0	0	0	0	48	0	0	0	0	0	104	0	0
chr2R	22454740	22454741	CG10384_1	45	336	97	135	114	902	83	81	216	520	194	441	338	268	58	149	15	5	128	286	242	104	189	229	99	634	216	0	0	101	135	393	414	321	374	141	339	458	369	102	502	465
chr2R	5307299	5307300	CG10392_1	322	895	661	87	121	1278	252	215	624	695	1204	702	853	370	238	0	283	83	267	19	804	146	211	581	324	344	90	57	0	312	206	553	390	674	788	474	105	2175	299	166	721	389
chr2R	5350757	5350758	CG10395_1	256	980	534	82	164	1089	216	184	572	638	804	678	663	307	248	0	269	42	249	9	656	105	206	309	193	324	90	23	0	239	169	406	190	534	887	361	31	1682	257	151	740	371
chr2R	5350492	5350493	CG10395_2	14	0	0	0	0	18	5	25	34	40	0	0	8	0	0	0	0	0	0	0	0	10	12	0	0	0	0	0	0	22	0	0	0	26	0	0	154	0	21	39	58	64
chr2R	5353977	5353978	CG10396_1	565	1495	809	717	685	1927	502	654	879	1844	2136	1618	1786	585	513	3	1848	209	1438	779	1254	421	628	1224	1477	2087	557	751	144	768	505	981	2053	2028	1828	903	842	2438	2596	724	1832	1058
chr2L	6960438	6960439	CG10399_1	0	4	0	0	0	17	17	4	0	22	0	0	96	43	0	0	0	0	0	0	0	4	0	65	51	0	0	0	96	8	28	0	0	20	0	0	0	0	0	0	0	0
chr3R	16454543	16454544	CG10405_1	0	0	0	0	0	0	0	0	0	0	0	0	50	18	0	0	0	0	0	0	0	4	0	70	0	0	0	0	0	0	0	0	0	12	0	11	0	0	0	0	0	0
chr3R	16045967	16045968	CG10407_1	0	0	0	82	0	9	0	10	0	0	0	0	0	0	0	0	0	0	0	0	0	0	0	33	32	0	0	0	0	0	0	0	0	0	0	0	0	0	69	0	0	76
chr3R	6375995	6375996	CG1041_1	186	434	462	57	325	441	223	211	134	832	369	636	399	369	80	23	546	85	163	196	463	61	223	500	225	316	163	189	117	226	167	44	466	466	590	219	136	831	187	441	123	251
chr3R	6374076	6374077	CG1041_2	219	497	497	55	325	856	295	271	297	1048	469	851	429	524	107	23	638	60	262	396	698	96	265	701	334	500	163	256	169	272	208	74	630	620	691	337	329	1091	263	501	151	251
chr3R	6373848	6373849	CG1041_3	297	672	861	145	436	1158	349	323	456	1422	736	1226	628	621	141	46	901	96	519	595	989	159	361	980	471	650	300	370	279	373	308	98	770	842	881	462	401	1394	694	787	245	276
chr3R	6373573	6373574	CG1041_4	159	704	450	247	255	712	192	205	131	884	960	746	817	292	443	160	338	295	501	455	1000	173	352	719	570	505	161	200	212	367	113	572	639	734	1005	485	90	1523	723	418	297	484
chr2L	18605262	18605263	CG10413_1	176	824	528	512	308	809	279	245	132	1072	1008	902	1055	419	471	234	418	352	648	456	1206	226	448	880	582	706	206	200	212	402	196	758	911	877	1258	607	177	1615	848	551	437	490
chr2L	18605008	18605009	CG10413_2	91	85	19	138	0	405	148	63	84	345	513	247	212	209	71	29	71	38	96	198	11	51	142	117	193	259	249	0	70	102	185	687	224	253	187	201	90	254	189	225	319	44
chr3L	11682039	11682040	CG10415_1	27	108	132	41	68	63	49	60	188	160	221	105	175	134	49	0	0	29	128	40	185	27	123	216	93	321	24	9	0	85	40	152	112	264	374	163	144	752	152	178	152	112
chr2R	5363099	5363100	CG10417_1	4	4	0	0	0	105	30	19	0	39	106	43	64	17	0	0	52	0	74	20	0	29	8	216	191	121	178	0	0	7	40	0	208	140	97	104	166	0	100	56	66	4
chr3L	12336680	12336681	CG10418_1	158	619	275	72	164	793	207	95	471	521	364	406	277	308	141	0	476	53	75	123	422	177	236	471	408	479	56	254	74	236	236	523	645	540	651	372	389	448	492	465	212	164
chr3R	25235496	25235497	CG10420_1	1058	3461	1434	832	1127	3559	647	562	1477	3241	2557	1824	2332	1695	1144	0	253	402	1173	1645	1712	608	880	1767	1235	2548	462	725	41	675	578	1340	2003	1879	1955	1004	647	3544	2374	961	1875	1109
chr3R	25247467	25247468	CG10423_1	222	1451	950	601	1351	1460	295	267	1185	2022	1218	927	1213	450	668	0	426	349	597	719	820	316	378	1299	846	1382	552	861	0	536	379	862	868	1125	1144	532	468	2201	1458	753	978	814
chr3L	19097688	19097689	CG10424_1	883	2240	1010	822	2417	3799	876	730	1197	2665	1673	2403	2043	1138	1038	160	1303	423	1149	1231	2366	732	916	2415	1696	2025	486	852	132	826	662	2232	1612	2370	2128	1055	1223	3891	2999	1429	1407	1356
chr3R	25262482	25262483	CG10425_1	418	812	699	170	489	1277	278	324	564	1656	922	1240	853	699	382	254	912	143	661	1427	1367	299	582	1224	906	1132	255	36	188	459	371	1672	984	1081	1588	603	663	1142	1218	548	1014	320
chr3L	12277695	12277696	CG10426_1	49	303	151	0	139	593	167	48	0	295	302	353	192	325	300	0	145	23	147	222	511	66	129	336	150	229	211	126	44	198	5	343	390	383	63	259	157	337	327	306	304	298
chr2L	18948890	18948891	CG10428_1	233	1854	510	87	530	1612	243	277	225	1377	764	614	762	567	217	0	594	217	314	595	614	194	271	1460	1095	754	127	158	158	457	104	750	456	385	467	428	1010	689	709	504	600	778
chr2L	18974697	18974698	CG10431_1	0	0	0	0	70	54	6	19	0	46	0	0	46	76	42	0	0	11	0	55	0	4	0	0	21	0	0	0	0	0	0	0	0	20	0	0	0	0	0	16	0	0
chr2R	21608124	21608125	CG10433_1	10	0	252	0	0	168	12	19	0	54	176	23	90	0	72	0	0	50	116	0	0	0	3	0	0	10	0	0	47	0	2	0	0	40	0	0	0	70	0	64	0	0
chr2R	21606948	21606949	CG10433_2	246	359	536	385	301	1182	261	203	867	1050	640	539	514	552	382	0	438	216	454	446	940	142	588	638	593	153	354	291	24	406	154	576	310	315	282	544	133	950	607	465	544	272
chr3R	8013180	8013181	CG10435_1	978	1961	1918	876	1191	2547	697	628	1319	3349	1861	1366	1517	1033	929	1	177	421	1198	1551	1697	498	652	1067	892	1701	241	311	110	976	891	1124	969	1304	694	1115	598	2827	2591	879	1749	1231
chr3L	2589423	2589424	CG1044_1	2	9	0	0	0	0	66	72	259	185	198	114	75	186	0	126	221	0	0	262	28	19	93	156	30	43	0	134	0	43	96	0	234	47	322	145	115	35	0	0	226	40
chr2R	21576052	21576053	CG10440_1	56	37	78	93	6	66	65	32	1	304	492	264	107	309	83	5	0	53	57	170	70	52	35	264	241	351	0	0	25	110	16	0	200	76	234	179	59	340	214	249	76	141
chr2R	21571451	21571452	CG10440_2	412	1732	943	741	559	2551	570	588	771	1876	1053	1478	2398	810	675	130	691	311	1107	710	958	349	900	1314	1499	1408	372	28	274	720	760	1182	1203	1192	1492	965	457	1897	1665	1453	1164	645
chr2R	20274495	20274496	CG10444_1	401	1070	277	652	449	1546	521	294	561	1701	1179	1396	1519	871	643	0	396	289	823	649	1832	316	652	1792	1206	1182	715	648	13	408	264	1203	1210	1429	1134	1000	77	2120	1344	591	1124	682
chr3R	7920263	7920264	CG10445_1	368	962	274	629	361	1413	457	272	345	1390	822	1274	1205	749	584	1	571	244	640	313	1298	273	531	1484	1080	816	697	537	13	373	232	1060	1125	1353	989	829	108	1909	1181	610	1022	737
chr3R	7920123	7920124	CG10445_2	0	183	124	0	0	2	0	14	0	98	0	34	0	0	13	0	0	38	26	0	0	33	54	124	0	94	0	0	0	6	0	0	0	0	0	19	0	0	0	0	0	0
chr2R	9707537	9707538	CG10459_1	206	165	570	249	119	1015	390	331	614	964	1255	1089	683	664	468	0	320	48	784	561	1094	200	326	991	872	648	310	346	0	651	464	408	829	1008	864	756	239	888	934	344	291	660
chr2L	19735976	19735977	CG10462_1	181	107	392	102	175	816	285	279	435	816	941	945	578	498	342	0	187	25	496	536	980	161	232	872	546	522	364	150	0	568	405	181	672	865	629	639	121	517	739	157	218	366
chr2L	19735674	19735675	CG10462_2	420	1909	1010	448	1041	2079	468	356	1064	1802	1540	1285	820	1173	767	50	1283	281	1336	814	2080	473	661	1109	1664	2605	1013	381	92	928	392	1333	1175	1291	1596	1032	766	1715	2224	911	1202	693
chr2L	19758881	19758882	CG10463_1	198	771	405	72	200	142	49	102	357	563	135	321	466	290	170	0	507	49	50	372	116	137	204	292	210	103	137	34	0	167	31	160	329	223	189	184	111	290	344	128	326	326
chr2R	5340908	5340909	CG10465_1	309	756	816	199	895	1242	319	199	472	1474	1282	721	1199	841	512	0	745	133	575	969	688	215	528	1604	441	2313	150	62	0	625	187	1623	1091	1346	1411	715	485	1223	848	475	615	430
chr2L	19792186	19792187	CG10466_1	202	806	615	24	642	1219	238	250	702	1568	837	811	695	597	244	12	940	225	336	305	592	278	609	943	686	1054	196	109	0	559	351	535	1181	602	1286	425	375	1408	870	582	722	437
chr3L	6094735	6094736	CG10467_1	146	699	440	144	447	1040	149	170	844	769	649	373	666	562	416	36	367	174	424	534	758	171	333	603	557	692	462	195	0	331	252	455	905	699	748	354	523	880	956	396	503	487
chr2L	19049149	19049150	CG10470_1	0	0	0	0	0	122	16	0	0	0	116	0	30	0	44	0	0	0	0	0	0	0	0	0	36	0	0	0	0	0	0	0	0	108	0	0	0	0	0	0	0	0
chr3L	6062905	6062906	CG10472_1	392	1550	967	635	433	1757	437	463	865	2211	1456	1398	1524	1203	593	2	897	215	1059	719	1316	349	576	1299	989	1120	146	528	228	658	455	928	704	1026	746	685	740	2563	1966	726	1380	847
chr2L	19045376	19045377	CG10473_1	0	2	40	48	0	0	12	0	31	81	1	6	0	0	0	0	0	0	0	39	0	0	0	0	65	0	0	0	0	22	0	32	0	0	0	0	0	0	0	0	0	0
chr2R	19286783	19286784	CG10474_1	0	38	10	0	0	0	11	0	27	0	2	22	90	0	0	0	0	0	0	39	48	2	16	0	28	0	0	0	0	18	6	18	0	78	58	14	0	0	0	64	38	23
chr2R	19285267	19285268	CG10476_1	0	0	0	0	0	0	0	12	0	0	0	0	0	0	23	0	0	0	0	0	0	5	0	0	0	0	0	0	0	0	8	0	0	0	0	20	0	0	0	0	0	0
chr3L	6034629	6034630	CG10477_1	10	0	0	0	0	0	8	10	0	171	112	0	0	0	42	0	0	0	0	0	126	0	0	0	54	0	0	0	2	0	0	76	0	7	0	10	0	0	0	2	0	144
chr3L	5976003	5976004	CG10479_1	0	0	0	0	0	0	0	8	0	0	8	0	0	0	34	0	0	0	0	0	0	2	0	0	46	0	0	0	0	0	0	0	0	0	0	0	0	0	86	0	0	0
chr2L	19892557	19892558	CG10481_1	0	0	0	0	0	0	0	0	0	0	0	0	0	0	0	0	0	0	0	0	0	0	0	82	66	0	0	0	0	0	42	0	0	30	0	0	0	0	0	48	0	0
chr3L	5921313	5921314	CG10483_1	0	0	0	0	30	143	0	0	0	0	0	0	0	0	0	0	0	0	0	0	0	2	0	0	0	0	0	0	0	20	0	0	0	20	0	0	0	0	0	0	31	0
chr3L	5906727	5906728	CG10486_1	246	710	324	161	213	1180	163	181	409	1032	739	701	591	405	185	0	504	134	381	327	554	202	264	820	556	869	168	0	19	283	305	866	573	497	341	306	312	202	771	476	259	409
chr3L	1546112	1546113	CG1049_1	412	1484	911	206	577	1201	406	299	1151	1537	1073	1302	489	1059	501	152	315	222	1185	816	1282	258	503	751	932	1279	289	481	0	503	398	451	1239	919	995	510	944	1206	1688	307	1071	444
chr2L	19054096	19054097	CG10492_1	182	571	157	28	560	1275	131	157	458	613	875	662	280	425	171	226	200	176	386	128	536	161	240	888	573	1155	352	272	0	376	114	342	491	578	427	415	495	932	655	494	571	492
chr2R	21519107	21519108	CG10494_1	54	239	219	0	257	790	82	118	39	162	267	430	99	123	250	0	465	36	232	51	106	84	112	129	670	361	419	0	128	89	95	192	238	426	453	208	209	484	587	229	154	214
chr2L	19063333	19063334	CG10495_1	22	78	0	0	0	0	12	13	114	23	244	72	106	15	72	5	142	0	149	116	0	2	36	225	64	0	0	0	0	36	0	0	31	7	0	113	75	0	89	0	0	0
chr2R	21290431	21290432	CG10505_1	0	0	40	0	146	0	14	8	0	22	37	0	222	56	0	0	0	0	0	0	0	9	4	0	46	0	0	0	0	18	0	0	0	56	0	16	0	0	0	0	0	0
chr3L	21213753	21213754	CG10508_1	0	0	0	0	0	104	7	30	10	10	99	45	100	0	0	0	0	0	0	0	0	0	0	9	99	0	0	0	0	0	2	7	86	8	39	22	142	53	0	0	33	0
chr3L	21210214	21210215	CG10508_2	4	0	0	0	0	104	10	28	10	8	99	45	100	0	0	0	0	0	0	0	0	0	5	9	55	0	0	0	0	0	2	0	86	2	39	22	142	53	0	0	0	0
chr3L	21210080	21210081	CG10510_1	0	0	2	0	52	130	0	4	0	100	21	138	144	85	0	0	22	0	0	53	0	8	54	0	0	294	76	34	0	11	0	168	0	22	0	0	0	0	0	0	1	0
chr3L	21205583	21205584	CG10512_1	0	0	2	0	52	100	0	4	0	72	84	69	28	80	0	0	44	0	0	0	0	9	43	0	0	168	76	0	0	10	0	0	0	22	0	0	0	0	0	0	2	0
chr3L	21205278	21205279	CG10512_2	0	0	4	0	0	40	0	0	0	70	126	0	0	27	0	0	22	0	0	0	0	6	0	14	0	0	0	0	0	16	14	0	0	11	0	38	0	0	0	7	2	0
chr3L	21204720	21204721	CG10512_3	0	0	0	0	0	0	0	2	0	0	0	0	0	44	0	0	0	0	0	22	0	0	0	60	0	0	0	0	112	0	62	0	0	40	0	24	0	0	0	0	0	0
chr3R	25277220	25277221	CG10513_1	0	0	46	0	0	0	28	0	0	0	0	56	42	40	32	92	96	0	0	0	0	50	44	0	0	0	0	0	0	16	0	0	1	1	174	0	0	318	4	0	0	0
chr3R	25279843	25279844	CG10514_1	283	554	309	172	717	1195	295	190	302	981	1445	922	702	598	359	0	634	300	509	531	989	241	454	1216	855	1236	308	219	0	471	307	1027	1071	801	1202	625	482	1252	922	359	656	442
chr3L	15968265	15968266	CG10516_1	63	318	76	63	116	416	64	42	0	320	5	19	116	242	106	0	345	64	0	34	0	39	92	142	298	92	0	176	0	46	0	83	133	161	36	92	60	221	189	40	183	175
chr2R	21072784	21072785	CG10527_1	18	282	0	8	216	506	69	33	0	101	132	412	158	97	92	0	380	70	332	132	413	95	167	134	34	353	12	29	0	181	49	287	245	322	53	230	76	401	232	213	110	0
chr2L	19795797	19795798	CG10528_1	0	78	0	0	112	103	8	2	84	13	128	51	0	0	0	0	1	0	0	0	0	10	5	0	0	0	0	0	0	13	0	0	100	28	0	35	0	0	2	0	50	0
chr2R	21000474	21000475	CG10543_1	572	2315	1119	54	615	2239	480	407	1451	2317	1678	1342	1561	935	898	0	812	425	568	764	838	407	584	930	1060	1230	600	305	45	754	484	1034	1381	1205	520	404	405	1434	648	1012	1315	651
chr2R	20996582	20996583	CG10543_2	429	1190	936	111	373	1756	405	317	472	874	1567	1255	1390	675	617	0	404	295	671	455	1184	254	463	543	1037	1297	340	323	0	466	375	972	1456	984	631	365	778	1347	845	890	1034	446
chr2R	20996251	20996252	CG10543_3	0	0	0	0	0	0	0	2	0	52	3	92	0	0	0	0	0	0	0	0	0	9	2	0	0	0	0	0	0	0	0	0	34	0	0	0	0	0	0	80	58	0
chr3R	25308386	25308387	CG10550_1	0	0	0	0	0	0	6	0	0	0	0	0	0	0	0	0	0	0	0	0	0	0	0	0	0	0	2	0	0	0	0	0	0	0	0	26	0	0	0	0	0	0
chr3R	25318110	25318111	CG10553_1	653	1201	1378	266	630	1470	373	372	654	1623	1329	695	1070	474	553	26	394	135	212	301	342	239	337	1224	431	772	312	231	18	550	312	607	929	721	1144	473	246	1693	943	320	696	288
chrX	8398962	8398963	CG10555_1	6	74	0	13	0	88	4	3	0	104	0	75	2	0	18	0	0	0	0	0	74	1	0	0	0	124	0	0	0	64	58	0	0	54	0	12	10	79	0	0	0	0
chr3R	25316115	25316116	CG10559_1	0	0	0	0	0	0	0	0	0	0	0	0	0	0	0	0	0	0	0	0	0	0	0	45	0	0	0	0	0	0	20	0	0	4	0	0	0	0	0	0	0	0
chr3R	25320094	25320095	CG10560_1	84	443	0	41	144	496	95	56	226	121	262	160	102	43	63	204	109	0	0	175	143	103	147	415	260	296	139	70	0	117	0	0	166	216	43	125	80	72	118	86	180	23
chr2L	19114358	19114359	CG10561_1	0	0	0	0	0	0	0	0	0	0	0	0	0	33	0	0	0	0	0	0	1	8	0	0	0	0	0	0	0	18	0	0	0	0	0	8	4	0	116	0	0	0
chr3R	25322750	25322751	CG10562_1	30	42	7	42	105	383	91	52	196	104	108	249	171	140	13	0	99	0	87	68	64	40	34	132	179	221	62	37	0	49	76	38	72	254	103	128	174	144	210	172	212	0
chr3L	21136406	21136407	CG10565_1	50	199	210	116	250	798	178	110	365	248	394	625	403	248	84	0	330	136	240	195	430	86	190	391	401	353	194	169	0	118	132	122	410	459	298	328	564	265	577	249	506	0
chr3L	21136039	21136040	CG10565_2	71	300	316	0	313	611	206	168	489	745	452	163	363	157	323	156	304	60	0	56	82	130	146	900	330	337	0	0	3	284	142	158	245	186	450	257	24	373	294	65	70	311
chr3L	21131744	21131745	CG10566_1	111	421	437	0	370	698	271	215	650	948	664	261	586	182	362	156	504	74	264	115	181	188	255	1032	475	447	15	0	3	325	166	158	370	148	418	354	24	530	542	105	152	241
chr3L	21131462	21131463	CG10566_2	13	21	105	50	0	59	16	4	0	20	110	0	64	0	0	0	0	0	0	0	0	16	0	0	0	104	0	0	0	6	0	0	0	23	0	64	0	304	0	88	2	2
chr2L	18811273	18811274	CG10570_1	12	96	120	50	0	161	10	4	0	32	110	0	64	0	0	0	0	0	0	124	2	16	0	0	0	104	0	0	0	3	0	0	0	36	0	64	0	304	0	88	29	1
chr2L	18810978	18810979	CG10570_2	728	3108	1333	617	956	2636	704	443	829	1829	1423	1526	1915	1488	1013	7	1088	358	1352	1441	1625	579	870	1550	1142	960	640	498	105	889	592	626	1758	1552	1619	945	486	3798	2342	924	1582	1076
chr3L	5765780	5765781	CG10576_1	611	2580	805	535	742	2055	606	424	676	1602	1567	1382	1483	1526	928	5	1054	303	953	1312	1145	504	755	1406	896	984	483	435	54	725	493	480	1522	1178	1437	879	120	2538	1953	495	1245	787
chr3L	5765503	5765504	CG10576_2	142	449	416	101	121	343	63	107	19	379	287	144	251	126	246	140	86	64	300	655	700	141	168	756	1022	1026	557	99	6	252	204	305	337	597	576	332	485	299	367	118	194	243
chr3R	4645994	4645995	CG1058_1	217	1039	1127	133	594	1288	437	351	395	1818	781	307	503	416	518	7	195	27	828	327	821	226	279	807	687	731	363	39	215	459	264	290	391	609	341	366	784	506	757	328	550	332
chr3L	21034234	21034235	CG10581_1	1139	3406	2261	1442	1624	3091	894	685	1666	4753	2456	1573	2285	1502	1707	96	1125	444	870	1309	2538	894	948	1317	1571	2690	607	377	354	1014	947	2071	2735	2558	2268	1503	971	2797	3888	1473	1791	1433
chr3L	21031339	21031340	CG10584_1	670	3113	1481	1314	1009	3088	834	655	1472	2618	1702	1410	1740	1315	1240	354	792	335	752	826	1731	685	796	2173	1523	1360	995	545	0	679	509	1653	1248	1150	286	897	770	3347	1808	518	1119	776
chr3L	21028207	21028208	CG10585_1	583	2443	1357	954	839	2041	580	433	1294	2079	1385	983	1216	1114	959	84	812	302	506	658	1081	571	663	1689	1308	883	937	153	0	576	409	1007	846	741	537	638	650	2381	1051	286	717	557
chr3L	21027912	21027913	CG10585_2	0	0	0	0	118	0	32	2	0	22	0	0	0	0	0	0	0	0	0	0	0	2	6	0	44	0	0	0	0	19	0	0	12	0	0	0	0	0	0	0	0	0
chr3L	20962565	20962566	CG10587_1	0	0	0	0	0	88	0	0	0	0	0	0	0	0	0	0	0	0	0	0	0	0	36	59	22	0	0	0	0	20	30	0	0	24	0	0	0	0	54	0	0	0
chr3L	20956912	20956913	CG10588_1	8	20	0	0	188	143	4	13	49	43	166	145	34	46	29	0	0	0	0	0	22	42	2	0	37	58	42	0	0	7	13	0	80	8	0	41	0	0	0	0	0	0
chr3L	20927856	20927857	CG10589_1	282	726	520	221	475	3161	347	281	699	1031	1882	1144	928	799	549	34	991	154	772	1117	1260	402	583	1860	761	1868	923	51	0	665	343	803	1118	1046	1148	563	957	2190	941	931	823	811
chr3R	4649590	4649591	CG1059_1	48	251	283	130	166	785	130	86	187	514	674	324	478	82	127	0	40	76	424	462	617	71	100	718	318	311	137	207	0	195	240	264	268	405	281	344	338	638	509	466	455	268
chr3L	5603954	5603955	CG10590_1	0	0	0	0	0	0	0	12	0	0	0	38	0	0	0	0	0	0	0	0	0	0	1	122	127	98	0	0	0	14	0	0	0	0	29	0	0	0	0	0	9	0
chr3L	5599688	5599689	CG10591_1	0	0	0	0	0	0	10	12	0	0	0	0	0	0	0	0	0	0	0	2	0	0	0	0	6	118	0	0	0	0	0	0	106	1	134	13	0	0	0	24	0	142
chr3L	5595271	5595272	CG10592_1	26	0	0	0	32	49	31	7	71	112	129	0	5	40	178	0	2	0	0	0	122	6	33	51	100	128	0	161	0	78	0	22	0	164	4	44	0	0	30	62	0	233
chr2L	8522135	8522136	CG10593_1	0	0	0	0	0	0	0	0	0	0	118	0	0	0	0	0	0	0	0	0	0	0	0	0	0	0	0	0	0	0	10	0	0	0	0	0	0	1	0	0	0	0
chrX	17231060	17231061	CG10597_1	6	0	0	0	0	0	8	0	0	0	0	0	0	0	0	0	0	0	0	0	0	2	0	124	0	0	0	0	0	8	0	0	0	0	1	0	0	0	0	76	0	0
chrX	17226435	17226436	CG10598_1	181	467	408	84	46	756	170	184	556	756	988	714	765	502	236	0	440	289	752	9	1073	197	313	967	546	400	409	50	0	398	110	293	400	1121	684	608	763	950	984	208	418	580
chr2L	18839648	18839649	CG10600_1	262	1301	340	299	687	1386	201	280	368	878	1145	595	1142	537	410	76	84	119	656	1373	565	353	654	969	763	1247	521	342	84	351	246	1184	481	556	1283	613	704	2156	795	974	1451	608
chr2L	18857670	18857671	CG10602_1	155	244	26	172	23	425	61	63	108	152	58	405	173	197	136	0	195	0	287	39	69	96	127	467	368	420	248	0	1	152	137	171	206	432	182	417	113	706	70	104	274	168
chr2L	19764131	19764132	CG10611_1	101	224	90	0	180	455	88	86	60	512	579	537	222	148	94	0	0	108	148	96	404	52	138	518	289	399	414	120	0	131	62	348	354	428	465	398	628	318	496	361	260	174
chr3L	12471758	12471759	CG10616_1	202	424	128	108	277	623	80	77	385	135	20	62	135	384	150	0	298	55	146	270	378	23	105	176	147	2	4	0	0	224	310	157	171	171	209	175	124	294	264	256	157	155
chr2L	18881255	18881256	CG10619_1	1937	6805	2800	1824	4072	5659	1700	1561	3784	6361	4511	3065	4502	2976	2003	104	1947	1034	2374	2878	3214	1218	1860	4122	3118	3994	1048	1142	379	2136	2320	4560	4344	4811	4032	2057	2049	8544	8080	2670	5443	4000
chr3L	12533712	12533713	CG10620_1	15	0	0	0	0	0	0	15	122	12	0	38	0	5	32	0	0	0	0	0	0	10	24	0	0	0	0	0	0	16	0	0	0	42	0	0	0	0	0	44	0	0
chr2L	18954421	18954422	CG10621_1	85	194	0	26	657	173	50	55	0	269	242	165	198	34	74	0	23	1	23	134	0	46	32	320	307	46	0	52	0	49	32	305	180	102	234	185	45	192	330	108	217	0
chr2L	18957187	18957188	CG10623_1	89	194	0	0	712	211	55	58	0	271	242	153	223	36	74	0	46	2	23	134	0	50	36	320	326	90	0	52	0	46	32	388	202	102	264	179	45	200	316	108	238	0
chr2L	18957075	18957076	CG10623_2	158	376	628	99	637	510	212	157	802	1033	488	379	327	456	408	112	168	114	278	251	590	191	162	977	780	724	178	210	11	234	205	185	549	589	643	329	298	840	585	403	400	157
chr3L	5561574	5561575	CG10624_1	119	154	120	0	0	320	94	53	0	164	107	302	404	165	49	0	189	14	26	250	108	50	14	275	222	240	0	0	0	100	139	14	189	76	0	110	280	56	194	145	123	174
chr3L	5551150	5551151	CG10625_1	113	176	120	0	52	274	93	53	0	189	107	305	419	137	52	0	189	14	26	250	136	42	20	356	308	240	0	35	0	107	142	26	220	107	0	120	280	56	220	158	278	174
chr3L	5550899	5550900	CG10625_2	436	1939	1133	478	1083	2114	500	399	1122	1804	1981	1470	996	1297	813	50	1468	285	1407	1053	2433	515	789	1180	1700	2628	1003	380	92	966	404	1303	1560	1404	1848	1093	328	2030	2431	1059	1330	730
chr2L	19758600	19758601	CG10628_1	205	712	285	297	497	1319	317	298	684	787	722	726	946	490	398	4	775	167	112	504	852	173	189	705	468	1153	452	182	121	380	243	274	645	952	376	710	398	1116	611	641	517	419
chr2L	19756897	19756898	CG10631_1	104	230	155	9	193	560	89	86	12	321	265	261	245	385	52	15	132	116	259	75	466	42	171	511	168	520	382	38	0	191	70	231	576	306	303	89	2	619	345	365	188	60
chr3L	5368032	5368033	CG10635_1	280	660	98	613	325	861	358	311	452	730	884	594	540	601	331	1	180	2	206	494	888	352	373	932	372	837	379	48	132	659	315	702	1185	782	725	416	638	1095	818	460	844	340
chr3L	12501308	12501309	CG10638_1	242	1999	670	91	665	2059	303	335	115	1345	989	618	837	596	277	0	648	188	150	641	905	228	308	1790	1221	788	316	140	158	556	67	798	612	517	596	522	1039	943	809	629	680	849
chr2L	18974369	18974370	CG10639_1	173	1647	649	91	694	1771	296	290	81	1190	828	546	810	470	205	0	609	140	96	597	803	187	257	1652	989	518	341	118	158	463	67	556	499	462	478	412	857	985	500	580	677	738
chr2L	18974182	18974183	CG10639_2	923	2590	1146	595	1454	2366	863	812	2183	2460	3005	2096	2150	1966	1134	0	1249	548	1550	2267	3318	685	1295	2982	1623	2155	688	393	121	846	584	773	1868	2049	2046	1391	1058	3140	3193	1243	2367	1882
chr3L	5366171	5366172	CG10640_1	638	2621	1258	597	1148	2278	390	390	1481	2804	1569	1037	1726	1096	491	16	412	365	1439	1964	1181	574	1005	1808	1522	2486	441	141	0	856	510	538	1576	2027	2381	1380	1210	2345	2382	1311	1961	1554
chr3L	12503889	12503890	CG10646_1	0	22	113	0	0	41	24	32	88	44	0	0	0	34	136	0	0	0	180	0	40	6	20	96	48	100	0	0	0	6	16	0	6	68	0	56	0	0	0	39	52	122
chr2L	18995929	18995930	CG10650_1	0	0	0	0	0	0	0	0	0	0	106	0	0	0	0	0	0	0	0	0	0	0	0	0	0	0	0	0	0	0	0	0	18	0	0	0	0	0	0	0	0	0
chr2L	20134951	20134952	CG10651_1	89	495	393	0	375	656	159	93	290	769	488	344	571	173	334	0	226	114	273	840	305	121	194	372	210	708	170	0	57	212	157	316	588	522	151	306	87	483	206	174	412	115
chr2L	19033492	19033493	CG10653_1	0	2	0	0	0	97	2	10	0	22	0	0	84	0	0	0	0	0	0	0	0	0	0	0	0	49	32	0	0	27	0	32	14	6	90	0	0	44	0	0	42	172
chr3L	12507831	12507832	CG10654_1	242	913	582	154	182	152	220	231	137	1398	503	416	121	139	134	0	176	112	18	444	0	111	165	132	155	5	146	0	54	303	100	394	226	198	154	233	60	124	468	45	117	1
chr3L	12497211	12497212	CG10657_1	0	0	0	0	0	0	11	0	0	54	11	0	0	0	0	0	16	0	0	0	0	0	0	0	0	0	0	0	0	24	0	0	0	30	0	18	0	0	0	0	0	0
chr2L	20025833	20025834	CG10659_1	12	76	0	0	26	218	27	18	0	48	119	99	52	48	170	0	0	19	44	0	68	4	50	74	114	104	100	0	0	0	0	0	84	68	0	40	162	158	72	0	12	114
chr3L	12490672	12490673	CG10660_1	10	0	0	0	13	212	34	27	0	48	340	104	148	41	170	0	0	38	22	0	34	4	44	74	36	160	0	0	0	0	0	0	176	68	0	55	162	79	72	0	6	114
chr3L	12490022	12490023	CG10660_2	125	10	58	0	264	43	8	0	0	2	0	0	62	0	0	0	0	0	0	0	0	0	0	80	68	0	0	18	0	24	0	0	0	36	0	18	0	0	19	0	0	0
chr3L	12485058	12485059	CG10663_1	35	80	44	0	185	178	78	59	166	141	457	129	349	46	66	0	242	65	192	88	455	69	112	290	135	368	101	23	0	101	26	161	296	318	103	43	128	194	194	0	186	220
chr2L	19958739	19958740	CG10664_1	55	303	457	51	298	968	127	189	231	968	770	560	299	375	430	34	527	261	87	480	795	252	272	1118	686	864	582	327	0	368	383	436	1106	736	382	507	94	743	629	700	704	289
chr3R	25335215	25335216	CG10669_1	354	816	304	419	717	1361	529	369	470	744	839	1267	929	1070	514	334	439	215	710	533	504	345	441	1741	640	1002	404	136	118	470	312	760	784	541	1751	652	359	1195	969	501	1031	639
chr3L	5146029	5146030	CG10671_1	174	189	0	181	125	776	163	115	215	476	339	401	355	270	228	0	567	0	462	289	234	146	205	273	139	833	57	0	70	177	74	746	390	171	179	347	208	202	453	413	338	295
chr3L	5141641	5141642	CG10672_1	586	1165	587	439	818	2626	513	359	771	1410	1707	1059	1486	1287	711	0	683	267	1286	799	2075	491	812	2352	1474	1875	633	348	110	1187	584	1068	1691	1061	1598	798	535	3239	3079	1022	1540	1127
chr3L	5136306	5136307	CG10674_1	9	0	0	0	8	0	8	0	8	0	0	52	3	0	16	4	0	0	38	0	0	4	0	7	0	0	0	0	110	2	0	0	0	26	9	0	0	0	0	24	0	75
chr2L	19964174	19964175	CG10680_1	268	607	113	581	258	712	334	266	371	671	771	553	426	543	308	0	142	26	179	518	765	306	326	670	313	780	314	25	132	588	279	693	997	737	809	371	425	882	664	390	812	319
chr3L	12501531	12501532	CG10681_1	941	5077	2876	1127	1285	3271	683	712	2980	4397	3185	2289	3267	1821	2044	72	2110	520	2537	1949	2780	1056	1673	3349	2035	3218	602	716	34	1271	685	1886	2337	2797	2701	1683	1858	3973	4690	2162	3035	2827
chr3L	12515060	12515061	CG10686_1	431	1080	494	461	782	1035	317	333	738	1363	1556	1083	1383	601	605	153	977	492	914	1582	1706	381	576	1492	854	1399	322	510	205	627	456	683	1500	1098	1367	702	625	1905	1659	732	1504	837
chr2L	19131864	19131865	CG10687_1	575	2052	925	811	1072	1808	504	556	1147	2017	1407	1124	1475	964	700	162	551	213	695	331	1259	633	782	1222	1035	1361	269	647	43	749	491	1184	1627	1580	1603	1027	1275	1763	2042	1063	1786	919
chr3L	12534580	12534581	CG10688_1	55	356	182	0	384	368	64	87	346	212	238	203	82	208	183	0	137	94	0	173	27	45	45	115	100	163	0	0	8	107	71	29	214	99	526	158	196	367	377	76	342	2
chr3R	24107389	24107390	CG10694_1	5	7	0	0	0	0	0	9	0	54	0	0	0	0	0	0	0	0	0	0	0	8	0	0	14	0	0	0	0	0	0	0	0	0	0	42	0	0	0	0	0	48
chr2L	19079032	19079033	CG10700_1	0	0	0	100	0	0	61	4	0	77	0	12	90	6	31	0	0	0	0	136	0	20	13	142	0	0	0	0	0	0	0	0	1	53	0	0	0	0	0	58	124	0
chr2L	19069849	19069850	CG10702_1	464	1782	828	298	1177	1390	356	341	1396	1802	1133	1052	1367	717	381	306	1089	553	590	819	1965	388	593	2183	1352	1728	296	262	239	854	446	1630	1694	1196	917	665	1122	2522	1757	959	1521	1454
chr2L	21156219	21156220	CG1071_1	0	0	0	0	104	0	0	0	0	18	0	0	0	0	0	0	0	0	0	0	0	0	0	0	0	0	0	0	0	32	0	0	0	52	0	0	0	0	66	0	0	0
chr3L	13519600	13519601	CG10710_1	0	0	0	0	0	0	11	0	0	0	0	0	0	34	0	0	0	1	0	0	0	8	0	0	0	0	0	0	0	0	0	0	0	56	0	0	0	10	134	0	0	0
chr3L	13435241	13435242	CG10713_1	677	2641	876	623	1317	3458	584	648	1275	2369	2338	2451	1992	1197	702	183	752	255	1889	500	1020	486	733	1551	1402	1766	1136	673	35	712	502	463	1773	1420	1981	1052	657	3470	2260	920	1356	1085
chr2L	20091604	20091605	CG10721_1	734	2297	913	545	1203	3301	641	629	1046	2374	2226	2455	1858	1267	659	26	660	303	1793	478	943	505	779	1718	1216	2029	1109	552	35	710	495	436	2025	1269	2024	1011	641	3172	2200	868	1420	947
chr2L	20091351	20091352	CG10721_2	0	0	72	0	0	0	0	0	36	2	36	0	0	0	0	0	0	0	0	0	0	3	0	56	16	0	78	0	0	12	0	0	0	0	0	9	0	0	0	0	0	0
chr3L	13437958	13437959	CG10725_1	0	0	88	0	0	280	3	2	125	47	18	25	0	0	0	0	0	0	0	0	90	0	4	0	103	0	0	0	5	18	0	0	0	45	0	33	0	15	45	0	42	0
chr2L	20072197	20072198	CG10730_1	462	1633	525	340	742	1994	477	484	686	1533	1375	1184	932	935	734	97	289	350	791	903	1374	302	721	1719	1086	760	876	72	48	667	681	1362	1169	1274	1085	924	515	1205	1757	579	1102	725
chr2R	16149750	16149751	CG10731_1	477	1887	578	431	867	2397	531	509	606	1843	1457	1269	1043	1042	743	122	378	367	873	1105	1655	321	760	1833	1150	911	813	82	48	633	806	1313	1247	1352	1334	929	541	1307	1956	775	1158	788
chr2R	16149635	16149636	CG10731_2	30	201	32	122	134	471	51	43	105	168	601	104	70	46	40	148	94	0	297	143	387	70	67	332	224	378	68	0	0	127	5	168	340	219	522	240	0	54	153	294	101	273
chr3L	13443120	13443121	CG10732_1	2	226	17	35	134	377	41	30	254	49	454	76	63	23	61	0	47	0	249	0	216	55	44	172	154	426	34	0	0	109	7	42	261	70	344	172	0	0	105	213	48	106
chr3L	13442613	13442614	CG10732_2	2	40	0	0	112	40	6	29	17	100	119	60	80	84	73	0	92	0	0	56	136	13	34	102	32	0	62	0	0	25	24	0	9	156	405	42	6	0	15	65	79	0
chr2R	16158806	16158807	CG10734_1	0	0	0	0	3	47	0	0	0	0	0	0	0	0	0	25	0	0	132	0	0	0	14	0	0	80	0	6	0	0	0	0	0	8	216	6	0	0	2	0	116	6
chr2R	19170227	19170228	CG10737_1	22	157	0	0	79	414	123	54	19	63	67	176	148	21	194	1	63	126	178	159	107	111	63	442	71	378	144	20	60	169	0	330	490	215	390	238	0	203	171	63	185	92
chr2R	19164147	19164148	CG10737_2	54	184	242	52	43	354	82	57	183	359	241	91	318	82	289	0	122	28	245	74	192	131	124	559	326	140	317	0	0	78	26	8	171	475	106	251	82	719	192	166	217	212
chr3L	13450745	13450746	CG10738_1	1598	6304	3405	2117	2450	4657	1192	1027	3446	6213	3135	2950	4056	2384	2376	270	1526	773	2999	2937	3472	1036	1932	2960	2179	3536	1076	904	470	1362	860	3591	3132	2457	2665	1725	992	7191	6740	2049	4321	2842
chr3R	4433983	4433984	CG1074_1	251	720	575	245	376	1414	226	165	507	1518	1805	677	880	517	378	0	926	314	721	653	608	359	417	1056	550	440	363	151	25	278	524	779	915	1297	770	556	480	670	697	363	537	315
chr3L	13513391	13513392	CG10743_1	621	1894	801	401	1127	3224	590	519	992	2026	2163	1856	1444	1124	484	26	433	282	1507	513	827	428	734	1625	975	1666	939	423	70	551	406	332	1927	1073	1286	865	517	1991	1649	850	949	902
chr2L	20091151	20091152	CG10747_1	0	0	0	0	0	0	0	0	0	0	0	0	0	0	0	0	0	0	2	0	0	0	0	0	0	0	0	0	0	0	0	0	0	0	0	0	0	110	0	0	0	0
chr3L	12972344	12972345	CG10748_1	0	0	0	0	0	0	0	0	0	0	0	0	0	0	0	0	0	0	2	0	0	0	0	0	0	0	0	0	0	0	0	0	0	0	0	0	0	110	0	0	0	0
chr3L	12972460	12972461	CG10749_1	0	0	0	0	0	0	0	0	0	16	0	0	0	0	0	0	0	0	0	0	0	2	0	0	54	0	0	0	0	0	0	0	0	0	0	0	0	0	0	0	8	0
chr2L	19300304	19300305	CG10750_1	0	19	0	0	0	0	4	0	0	0	0	0	0	0	0	0	0	0	0	0	0	25	0	0	0	0	0	0	0	0	0	0	0	0	0	0	0	0	0	0	81	0
chr3L	12954592	12954593	CG10752_1	451	1186	1411	785	1089	1380	295	288	1031	2198	1804	1341	1158	1046	762	0	830	348	689	1531	1053	336	584	1190	664	976	494	258	137	783	409	938	962	1377	1906	729	870	1644	1997	381	1180	665
chr3L	12813985	12813986	CG10754_1	13	0	0	0	0	0	0	0	0	10	60	0	40	0	0	0	0	0	0	0	0	7	0	0	0	0	0	0	0	6	0	0	0	51	194	0	0	0	0	9	19	0
chrX	8162792	8162793	CG10761_1	0	84	12	0	0	94	0	4	0	14	0	0	0	4	0	0	0	0	0	0	0	18	26	103	0	18	0	0	0	41	0	108	14	44	0	30	0	0	0	0	77	0
chr2R	17453398	17453399	CG10764_1	0	0	0	0	0	0	10	2	0	0	0	0	0	0	0	0	0	0	0	0	0	0	0	0	0	0	0	0	0	0	1	0	0	0	0	0	0	0	0	9	16	0
chr3R	6167482	6167483	CG1077_1	357	533	202	38	197	410	106	82	507	502	224	208	352	222	119	0	96	109	160	411	43	131	167	565	104	265	107	92	0	116	175	47	218	292	519	142	309	444	246	44	266	218
chrX	7931376	7931377	CG10777_1	564	1712	1116	463	313	1067	297	291	1323	2475	844	672	708	815	511	22	368	256	535	160	918	200	300	607	273	943	288	160	2	321	186	161	438	422	308	465	331	960	780	560	489	443
chrX	7933301	7933302	CG10778_1	0	0	0	0	0	0	0	0	0	0	0	0	0	0	0	0	0	0	0	0	0	0	0	0	0	0	0	0	0	0	0	0	0	0	0	0	0	0	0	0	0	0
chrX	3316362	3316363	CG10793_1	147	330	284	161	228	566	133	111	313	448	318	628	374	139	197	20	52	1	76	561	324	77	181	449	547	383	357	35	0	197	55	163	352	593	580	319	196	797	217	159	159	174
chr2R	21384345	21384346	CG10795_1	0	0	0	0	0	0	0	0	0	0	0	0	0	0	44	0	8	0	0	0	0	0	12	0	0	0	0	0	0	0	36	0	64	0	0	0	0	0	0	78	0	0
chr2R	13257861	13257862	CG10799_1	0	0	0	0	0	0	0	0	0	0	0	0	0	0	0	0	0	0	0	0	0	0	0	0	0	0	0	0	0	14	0	0	0	0	0	0	0	0	0	0	2	60
chrX	3460535	3460536	CG10801_1	59	336	0	90	12	357	93	78	338	228	193	196	307	179	213	14	209	84	250	231	256	51	81	218	286	141	172	23	0	173	15	568	250	317	135	79	22	513	207	294	329	246
chrX	3482967	3482968	CG10802_1	491	1407	903	505	947	1906	323	236	762	1971	548	1088	1378	756	469	108	566	352	1238	1013	1109	321	323	806	811	1167	498	222	17	587	348	690	724	1073	951	356	345	2345	1452	654	1459	1342
chrX	3485658	3485659	CG10803_1	14	49	0	0	0	0	34	37	57	5	26	51	5	2	8	0	43	0	0	0	34	4	0	5	62	0	0	124	0	9	0	85	81	10	0	0	0	0	20	59	36	23
chrX	3482348	3482349	CG10804_1	145	440	266	58	264	459	169	216	187	806	1007	213	756	498	246	0	239	231	372	369	589	199	246	450	320	460	383	0	23	158	200	526	283	993	238	285	113	501	777	609	314	290
chr3L	9859856	9859857	CG10809_1	0	0	0	0	0	0	2	2	0	0	0	0	0	0	0	0	3	0	130	0	0	2	0	9	30	0	0	0	0	6	0	0	0	0	0	0	0	134	0	0	0	0
chr2R	13377725	13377726	CG10814_1	0	0	0	0	0	44	0	1	0	38	10	0	0	0	0	0	0	34	0	0	0	0	0	0	0	0	0	0	0	0	0	0	47	0	0	13	0	0	0	0	38	0
chr2R	19951389	19951390	CG10822_1	0	0	0	0	0	0	8	0	0	18	0	38	0	23	10	0	0	0	0	0	0	1	0	26	0	0	0	0	0	0	0	0	0	0	0	48	0	122	76	0	0	0
chr3R	21161089	21161090	CG10824_1	0	0	0	0	0	38	8	0	0	12	110	0	12	0	2	0	0	0	0	0	0	6	7	0	0	0	148	0	0	0	0	0	0	0	0	0	0	0	0	60	0	0
chr3R	21006986	21006987	CG10827_1	0	10	0	0	50	46	0	2	111	81	0	18	0	0	0	0	0	0	0	0	0	12	0	83	0	0	0	0	0	0	4	0	0	28	0	46	0	0	0	46	0	79
chr3R	20897319	20897320	CG10830_1	0	0	0	0	0	88	0	0	0	0	0	0	0	0	0	0	0	0	0	0	0	0	60	0	98	0	0	0	0	9	0	0	0	2	0	0	0	158	0	0	80	0
chr2L	22107334	22107335	CG10834_1	0	0	0	0	0	0	0	4	104	0	0	46	0	0	0	0	194	0	0	0	0	7	0	0	12	0	0	0	0	0	0	0	0	0	0	0	0	0	0	0	0	0
chr2L	15979516	15979517	CG10839_1	0	0	0	0	0	0	0	8	114	0	0	0	9	0	0	0	0	0	0	0	8	0	0	0	112	0	0	0	0	20	0	0	0	0	0	44	0	0	0	0	0	0
chr3R	13631960	13631961	CG10841_1	4	0	0	0	0	0	0	1	0	152	0	0	0	44	78	0	0	0	0	0	0	4	2	0	32	0	0	0	0	0	0	0	0	0	0	6	176	0	0	26	0	0
chr3R	24901131	24901132	CG10845_1	0	0	0	0	0	0	0	0	0	0	0	0	48	0	0	0	0	0	0	0	0	2	0	0	0	128	0	0	0	30	0	0	0	0	0	38	0	0	0	0	0	0
chr3L	3947899	3947900	CG10853_1	48	1	279	0	32	103	57	33	286	284	17	154	19	67	157	0	137	0	47	0	1	49	72	395	13	101	20	0	0	45	55	156	175	50	0	44	0	47	124	86	31	0
chr2L	13398624	13398625	CG10859_1	3	1	149	0	0	57	8	16	34	164	0	32	0	0	26	0	0	0	0	0	1	21	24	0	0	0	20	0	0	27	34	156	11	46	41	10	0	34	0	86	36	0
chr2L	13398401	13398402	CG10859_2	6	0	0	0	0	0	0	0	0	52	0	44	0	0	0	0	0	64	0	0	0	12	0	0	0	0	0	0	0	0	0	0	0	0	11	0	80	0	0	32	0	0
chr3L	3654782	3654783	CG10862_1	46	3	56	104	34	749	4	54	0	12	100	251	102	137	104	0	0	0	0	0	0	29	128	0	342	0	8	0	46	78	0	27	2	158	0	100	382	64	112	156	3	83
chr3L	3942459	3942460	CG10863_1	107	714	235	209	242	247	93	112	249	410	394	537	286	270	177	0	123	0	188	122	471	67	152	317	78	365	127	3	18	182	90	122	648	364	78	260	15	356	225	269	223	215
chr3R	18411630	18411631	CG10864_1	20	270	1	116	146	254	70	58	138	145	392	242	126	114	107	0	191	20	98	138	394	56	79	106	207	16	16	18	1	58	5	67	670	164	258	101	0	246	129	157	161	0
chr3L	3938010	3938011	CG10866_1	0	0	0	0	0	0	0	6	0	0	0	0	0	0	0	0	0	0	0	0	0	0	0	0	0	0	0	0	0	0	0	0	0	0	0	0	0	0	0	50	0	0
chr2L	1587164	1587165	CG10869_1	15	50	16	273	0	204	103	84	344	157	326	259	122	92	47	0	60	0	0	8	179	60	67	371	232	200	50	192	0	115	89	428	66	191	50	165	39	506	193	243	109	213
chr2L	2192372	2192373	CG10874_1	52	42	100	64	401	420	66	79	54	184	294	84	258	60	102	0	98	0	0	0	0	16	90	110	60	384	100	0	0	8	28	80	170	0	88	49	121	72	85	7	276	2
chr3R	20564084	20564085	CG10877_1	1010	4607	2826	637	1987	5439	1358	1040	1507	4412	4069	3296	3115	1909	2173	202	2811	695	1729	3237	4418	777	1398	2051	2011	2596	1384	1278	318	1402	1114	2851	2431	2422	2339	1712	1406	5238	4324	2324	3722	2300
chr2L	2216303	2216304	CG10880_1	3	0	0	0	0	0	0	0	64	1	0	0	0	0	0	0	0	0	0	0	0	1	0	16	0	0	0	0	0	1	0	0	0	0	0	0	122	0	0	0	0	0
chr3R	20408280	20408281	CG10881_1	148	257	208	149	507	776	97	120	174	546	691	626	258	151	269	34	82	38	412	531	302	152	221	412	142	265	78	38	170	194	119	396	422	259	156	178	265	855	578	389	285	270
chr2L	2236838	2236839	CG10882_1	0	7	2	5	7	9	5	11	0	6	7	7	2	10	3	0	4	1	3	3	8	4	17	9	49	16	4	0	0	20	1	4	6	48	8	6	0	26	8	7	3	0
chr3R	20114858	20114859	CG10887_1	96	183	260	66	555	552	257	203	398	234	1142	443	799	191	271	188	143	20	180	643	926	140	234	557	167	638	271	226	0	159	160	684	185	488	638	422	509	705	692	310	486	114
chr3R	20036035	20036036	CG10889_1	124	622	76	190	313	840	162	134	293	645	504	280	569	376	173	0	116	21	261	73	704	173	342	590	486	515	274	22	56	292	86	176	550	567	121	393	262	440	578	447	297	349
chr3R	11557776	11557777	CG10898_1	0	211	0	0	0	0	0	4	2	24	35	0	107	125	22	0	0	0	35	0	0	4	14	0	196	0	0	104	0	0	4	0	102	30	172	0	0	13	92	0	0	0
chr3R	24857543	24857544	CG10899_1	0	0	0	0	0	0	17	5	0	142	80	11	43	0	0	0	2	0	0	0	0	4	0	1	20	78	0	0	0	0	0	198	70	6	0	22	0	0	7	0	0	158
chr3R	4359884	4359885	CG1090_1	489	1350	1158	1013	443	2057	438	360	442	1686	1341	962	1408	749	663	100	768	245	804	797	1342	350	720	1050	764	1228	414	313	0	715	441	713	856	1021	678	823	374	1640	1566	812	1027	838
chr3R	8030828	8030829	CG10903_1	759	2121	1525	1088	923	2546	708	528	778	2462	1446	1287	1573	988	933	19	904	405	1036	1018	1648	432	920	1702	1003	1318	466	338	47	887	766	1170	1366	1023	1489	945	608	2215	1904	862	1440	985
chr3R	8030389	8030390	CG10903_2	1179	4627	1826	1377	2990	4519	1137	1000	3454	5505	2802	2976	3354	1911	1227	142	1651	783	3332	2410	4301	949	1948	4294	2292	3339	1401	1267	622	1784	1186	1807	3861	3790	3471	2005	1861	6291	5428	1924	4047	2843
chr2R	23970050	23970051	CG10904_1	22	152	64	69	97	232	74	55	29	307	377	174	177	135	166	152	426	41	82	647	236	66	134	350	486	193	4	109	62	75	20	136	331	247	82	188	280	620	446	266	398	144
chr3L	11793549	11793550	CG10907_1	0	0	0	0	0	0	0	10	0	0	0	0	13	0	0	0	0	0	0	0	0	0	0	0	0	0	0	0	37	0	0	0	0	0	40	0	69	0	0	0	0	0
chr3R	12911344	12911345	CG10909_1	1211	3607	1467	598	2138	3922	851	743	1522	3177	1420	1293	2819	2039	1168	24	830	576	2085	989	2877	589	1034	1374	1201	1766	587	332	169	889	574	1230	1613	1835	1545	925	1160	3681	3100	1051	2245	1514
chr3R	7086067	7086068	CG1091_1	911	2401	814	750	1918	3635	755	654	1111	2176	1428	1197	2417	1748	840	48	543	542	2101	914	2772	427	898	1713	1002	1992	613	248	80	814	479	1465	1511	1411	1644	880	833	3531	2431	1354	2148	1181
chr3R	7085575	7085576	CG1091_2	0	0	0	0	0	0	0	12	0	58	10	0	0	0	56	0	0	0	0	0	0	4	0	0	12	0	0	0	0	0	0	0	0	0	0	5	0	0	0	54	0	0
chr2R	18020272	18020273	CG10910_1	0	0	0	0	0	46	0	2	0	0	0	0	0	0	0	0	0	0	0	0	0	0	0	2	5	0	0	0	0	0	0	0	0	20	0	7	0	0	0	0	0	0
chr2R	18054060	18054061	CG10911_1	0	0	0	0	0	50	0	0	0	74	0	0	0	8	0	0	0	0	0	0	0	0	2	0	0	0	0	0	0	0	0	0	0	0	0	20	0	2	0	0	0	0
chr2R	18057058	18057059	CG10912_1	1097	3619	1334	1513	2135	2765	1048	813	1779	3442	2784	2421	2303	1795	1269	198	1347	499	1719	1797	2856	733	1196	2446	1583	2334	1381	843	107	1128	1186	1536	3016	2805	2230	1627	1650	5409	3968	1390	2908	1955
chr2R	18158258	18158259	CG10914_1	370	1948	508	672	446	2405	426	341	382	1436	1239	601	986	663	844	58	105	259	683	799	660	320	440	1258	1006	1110	188	52	22	433	376	680	1556	1137	1094	692	500	1331	1273	636	978	575
chr2R	18160720	18160721	CG10915_1	90	580	585	118	396	582	225	124	274	653	662	582	408	96	67	92	272	33	628	731	1004	114	116	721	446	954	182	492	0	255	239	292	120	393	162	221	211	589	419	426	388	260
chr2R	18173690	18173691	CG10916_1	0	0	0	0	0	0	0	0	0	0	0	0	0	0	0	0	0	0	0	0	0	0	0	0	0	0	0	0	0	0	0	0	0	0	0	0	0	0	0	0	0	0
chrX	21429269	21429270	CG10918_1	0	0	0	0	0	104	0	0	0	2	0	0	0	0	0	0	0	0	0	0	0	0	10	0	0	0	0	0	0	7	0	0	0	0	0	0	0	0	0	4	0	0
chr3R	7758197	7758198	CG10919_1	0	0	2	134	0	142	6	2	0	72	23	179	0	0	0	0	0	0	0	148	52	0	11	0	0	0	23	0	0	8	0	0	0	0	0	3	0	0	14	0	0	0
chr3R	4266955	4266956	CG1092_1	0	0	0	0	0	0	0	0	0	15	0	0	0	94	0	0	0	0	0	0	0	0	0	0	0	0	0	0	0	2	0	0	0	0	0	0	0	0	0	0	0	0
chrX	7854230	7854231	CG10920_1	30	75	0	0	92	253	37	41	0	20	96	29	0	108	104	2	0	36	0	94	2	14	66	148	86	0	76	0	0	9	0	122	0	4	0	71	0	228	2	0	50	124
chr2R	18532381	18532382	CG10924_1	0	0	0	0	0	34	10	26	108	0	0	0	31	0	36	0	0	0	0	0	0	0	14	0	0	0	0	0	0	0	0	0	0	48	70	32	0	0	68	0	0	0
chr2R	18527431	18527432	CG10924_2	72	392	223	140	321	923	201	101	178	534	498	567	355	442	245	188	353	92	84	556	976	58	193	197	337	66	291	217	0	348	193	45	422	591	1007	594	802	759	1038	162	427	465
chr2R	18613094	18613095	CG10927_1	7	36	0	0	0	117	2	4	108	21	0	2	0	31	2	0	1	0	0	0	0	9	1	14	0	25	0	0	0	22	0	0	96	14	0	0	0	95	0	36	31	9
chr2R	17748918	17748919	CG10931_1	503	958	192	367	1059	1283	382	351	779	870	756	821	1536	552	663	0	149	312	567	874	1631	313	428	1517	595	668	108	392	338	530	416	558	852	779	437	407	274	1426	1357	660	1333	905
chrX	7888716	7888717	CG10932_1	69	330	2	3	31	519	50	69	22	210	77	207	64	173	48	0	209	14	0	2	4	23	47	559	68	94	68	0	0	69	87	6	77	120	259	68	279	367	116	129	26	11
chr2R	17723312	17723313	CG10933_1	4	11	0	0	0	97	0	4	0	153	142	0	92	0	0	0	0	0	0	0	0	10	24	10	0	0	0	0	0	12	0	0	0	12	0	12	0	0	24	69	4	0
chr2R	17722331	17722332	CG10934_1	100	238	189	11	0	145	255	86	14	298	470	173	86	333	170	0	0	59	15	43	473	45	75	303	92	64	0	6	0	72	159	90	133	205	68	146	142	190	281	34	110	32
chr2R	17639133	17639134	CG10936_1	207	463	118	302	324	974	227	201	469	283	318	454	270	372	433	0	236	102	308	330	288	167	119	403	259	618	53	108	0	136	114	61	364	457	186	199	264	555	567	333	300	371
chr2R	17394596	17394597	CG10939_1	0	0	0	0	0	142	0	0	0	44	49	0	0	0	0	0	0	0	0	0	0	0	0	0	0	0	0	0	0	0	0	0	0	0	0	0	0	0	0	0	0	0
chr3L	12862925	12862926	CG10943_1	8	0	0	21	42	68	4	12	0	24	268	0	54	0	0	0	0	0	0	0	0	0	29	8	0	50	30	0	0	0	6	0	135	72	72	0	0	0	0	188	0	0
chr2L	20414801	20414802	CG10947_1	0	0	0	0	0	0	6	0	0	0	0	0	0	0	0	0	0	0	0	0	0	0	0	0	0	0	0	0	0	0	0	0	0	48	0	0	0	0	0	0	0	0
chr2L	20399393	20399394	CG10947_2	40	164	85	22	138	770	128	155	74	348	713	908	369	154	188	0	246	80	207	478	213	124	286	250	365	740	56	274	34	374	277	45	291	314	180	207	0	300	441	461	240	26
chr3L	12850080	12850081	CG10948_1	56	198	94	22	104	690	101	110	74	320	722	769	317	218	374	0	136	16	0	468	176	106	227	390	296	664	55	143	34	339	238	43	310	312	32	202	0	246	275	481	100	34
chr3L	12849740	12849741	CG10948_2	155	301	247	55	150	630	123	115	223	460	763	773	272	344	213	0	402	20	523	149	197	173	278	343	554	400	0	34	1	231	189	582	582	377	690	474	523	983	873	447	222	373
chr2L	20416736	20416737	CG10949_1	0	0	0	0	0	0	3	0	0	0	0	0	0	0	0	0	0	0	0	0	0	0	0	0	0	0	0	0	0	26	0	0	0	0	0	0	0	0	0	0	0	0
chr2R	17195214	17195215	CG10950_1	0	0	140	0	0	0	0	10	0	0	0	0	86	2	0	0	28	0	0	0	0	0	18	0	0	0	0	0	0	0	0	168	0	0	0	0	0	0	0	0	0	0
chr2R	17166497	17166498	CG10953_1	915	2929	1216	1252	1688	2695	974	833	1694	2547	1496	1787	2115	1537	1609	206	1022	429	1534	1327	2494	673	993	1681	1284	1571	374	616	97	902	711	1667	1928	1868	1733	970	817	5023	4278	1481	3219	2268
chrX	8132288	8132289	CG10958_1	146	328	279	15	255	293	179	105	508	505	472	225	653	134	73	150	129	90	267	222	327	112	55	317	0	483	287	0	0	158	138	238	260	396	56	76	386	923	1103	319	556	386
chrX	8148788	8148789	CG10959_1	0	0	0	0	0	0	0	1	0	0	30	0	0	0	0	0	0	0	0	0	0	8	0	0	0	0	0	0	0	0	0	0	0	0	0	28	142	0	0	0	0	0
chr3L	12843097	12843098	CG10960_1	364	383	253	337	332	1054	422	224	285	932	1014	944	587	873	238	116	150	157	284	657	1112	105	92	568	403	432	60	264	0	404	242	758	593	795	849	382	405	334	47	750	402	104
chr3L	12832543	12832544	CG10960_2	0	7	0	0	0	0	0	4	0	24	0	104	0	0	0	0	0	0	0	0	0	4	0	0	0	0	0	0	0	14	0	0	50	0	0	0	0	0	0	0	0	0
chr3L	12827835	12827836	CG10960_3	14	0	0	0	14	0	0	0	0	0	0	0	0	0	0	0	2	0	0	0	0	0	6	0	0	0	0	0	0	8	34	0	0	0	0	0	0	0	0	0	0	0
chrX	8974254	8974255	CG10962_1	4	0	0	0	0	0	2	14	0	0	0	0	0	0	7	0	0	0	0	160	0	10	20	0	0	0	0	0	0	0	0	0	162	0	32	0	0	0	0	0	70	0
chr3L	12781111	12781112	CG10969_1	0	58	0	0	0	0	10	0	0	58	36	0	82	10	0	0	0	0	0	0	0	2	40	0	0	0	0	0	0	1	0	0	140	5	34	0	0	0	0	9	0	0
chrX	9071483	9071484	CG10970_1	0	56	0	0	142	25	0	2	0	9	82	0	2	0	0	0	174	0	0	0	44	0	0	85	16	46	0	0	0	4	3	0	6	0	0	0	0	82	92	15	50	0
chrX	9070155	9070156	CG10970_2	438	1649	897	232	1059	1904	382	358	1533	1782	1592	1673	1509	663	504	104	1234	42	245	985	1417	291	745	1316	774	1136	633	88	0	686	397	1249	1281	1007	2418	604	1420	2093	1868	873	1773	890
chr3L	12754769	12754770	CG10973_1	639	2294	775	968	1170	1780	431	469	1704	2452	1443	1713	1488	911	1150	0	213	368	1314	1561	2053	537	860	1636	1159	1998	611	245	182	831	436	1519	1997	2172	2027	1011	1311	3034	2555	863	1587	1528
chr3R	5794706	5794707	CG10979_1	621	1973	1307	664	980	2375	674	609	875	2426	1660	1433	1552	1024	1016	208	900	238	1029	1337	1438	572	725	1425	955	1518	395	31	0	638	561	1154	1383	1553	1590	1009	650	3202	2178	841	1883	895
chr3L	12750492	12750493	CG10984_1	708	2315	1808	877	941	2723	769	672	852	2895	1842	1518	1708	1179	1015	205	1092	350	1232	1237	1809	581	849	1440	1164	1696	397	82	0	696	737	1616	1738	1870	1437	1137	905	3687	2397	1070	2082	807
chr3L	12750120	12750121	CG10984_2	167	360	26	0	348	241	95	58	89	335	201	418	251	149	274	0	11	138	110	0	217	65	48	401	104	303	4	0	93	116	58	330	5	201	117	215	26	258	195	158	82	0
chrX	13755396	13755397	CG10990_1	528	2281	1546	464	1154	2295	464	418	1628	2288	960	1528	1764	960	582	318	906	198	576	764	1894	389	615	1142	446	1120	232	461	112	435	373	596	834	1121	1308	513	1090	2708	2043	714	1140	755
chrX	13782053	13782054	CG10992_1	0	0	54	0	0	0	0	8	0	0	0	0	0	0	0	0	0	0	0	0	0	0	0	0	2	0	0	0	0	0	0	0	0	36	226	0	0	0	0	2	0	0
chrX	13791113	13791114	CG10993_1	0	49	0	0	0	0	0	0	0	0	0	0	19	0	0	0	0	0	0	0	0	0	5	0	0	0	0	0	0	0	0	0	66	0	0	0	24	0	0	0	0	0
chrX	13797698	13797699	CG10996_1	276	1337	443	41	376	851	125	143	595	1258	329	404	337	317	409	154	644	18	291	60	213	118	204	868	491	826	374	79	0	144	183	172	346	364	18	313	320	939	673	154	435	98
chrX	13822299	13822300	CG10997_1	0	0	0	0	40	0	8	3	0	9	98	0	71	0	0	0	0	0	26	0	0	0	2	0	0	30	0	0	0	0	0	0	0	0	14	0	0	0	72	0	66	5
chr3R	5802314	5802315	CG11000_1	47	238	71	10	93	226	89	56	204	174	445	333	391	130	144	0	0	7	121	302	260	74	98	181	268	279	418	180	0	197	77	396	85	271	211	270	253	771	356	139	91	245
chr2R	19503080	19503081	CG11007_1	138	1104	191	162	345	567	84	86	1086	846	385	663	391	208	283	10	213	129	345	376	197	141	123	905	515	319	156	34	0	158	97	237	553	219	575	202	307	501	851	277	522	138
chr3R	7080382	7080383	CG1101_1	402	2003	627	761	649	1011	366	363	1002	2371	911	906	1157	733	378	0	372	302	1190	695	544	408	531	927	656	1347	603	153	90	443	557	796	1071	1062	658	670	921	982	1206	663	966	1261
chr2L	6557801	6557802	CG11015_1	0	0	0	0	0	9	0	0	0	0	0	50	0	0	0	0	0	0	0	0	0	0	28	0	0	0	0	0	0	0	30	0	0	9	0	6	0	0	70	0	0	0
chr2R	19662435	19662436	CG11018_1	304	780	730	50	344	1441	208	207	148	1034	977	668	753	519	367	0	356	84	502	464	567	170	209	710	725	356	244	240	102	417	300	904	544	499	580	339	736	776	430	302	347	132
chr3R	4307909	4307910	CG1102_1	0	0	0	0	0	0	0	2	0	1	0	34	0	0	0	0	0	0	0	0	0	8	16	0	0	0	0	0	0	0	0	0	90	10	51	28	0	200	0	0	40	0
chr2L	7505	7506	CG11023_1	0	0	0	0	0	0	13	84	12	68	22	86	408	0	0	0	114	0	0	0	0	0	16	18	23	0	26	0	0	6	29	0	0	52	0	55	0	35	2	45	83	0
chr2L	5746162	5746163	CG11029_1	358	2031	1076	810	953	2889	542	547	1865	2920	2271	1724	1788	1218	1168	30	1123	149	1221	2421	2737	578	778	1325	1414	2579	644	485	102	891	559	1858	1762	1860	2367	1259	645	3799	2473	809	1877	1613
chr3R	4337945	4337946	CG1103_1	372	2124	1191	901	964	3008	569	584	1968	2907	2356	1729	1887	1240	1137	30	1167	168	1328	2787	2894	613	834	1426	1473	2643	726	492	102	927	617	2066	1837	1920	2477	1284	682	3928	2455	773	1933	1614
chr3R	4337795	4337796	CG1103_2	34	322	23	0	166	970	104	91	46	298	504	296	121	214	0	0	362	50	234	6	652	42	96	176	156	267	62	106	0	126	54	18	340	407	84	233	212	291	219	360	88	0
chr2L	5724698	5724699	CG11030_1	50	82	0	0	0	290	48	47	28	214	310	102	0	0	52	0	0	86	0	0	0	9	54	216	153	120	0	0	0	51	0	0	336	269	184	100	0	16	148	0	66	140
chr2L	5805380	5805381	CG11034_1	424	1302	510	744	709	1091	290	294	601	1390	1115	652	886	539	480	186	356	178	410	616	1292	269	423	630	874	1004	122	0	114	691	345	1032	808	1083	1148	766	834	1043	1437	468	977	527
chr3R	8032966	8032967	CG11035_1	0	70	0	0	57	202	0	7	0	0	0	0	0	11	0	0	0	0	0	0	0	0	4	0	0	137	0	0	0	19	0	0	12	0	148	34	1	0	0	0	0	0
chr3L	20961407	20961408	CG11037_1	771	3748	1273	316	1327	2001	550	694	1917	2855	1492	1203	1703	1060	986	32	322	473	1470	1029	1474	521	881	1319	990	1469	540	511	134	827	441	1028	1185	1489	1549	902	674	3206	1887	789	1436	1379
chr3R	7074409	7074410	CG1104_1	0	0	0	0	0	0	12	1	0	0	0	82	0	0	0	0	0	0	0	0	4	0	0	0	6	0	0	0	0	0	0	0	1	37	0	0	83	0	0	39	0	38
chr2R	20146117	20146118	CG11041_1	12	178	0	0	0	8	18	12	0	107	27	11	133	7	14	0	0	4	69	0	1	5	4	1	0	150	134	0	0	13	80	0	84	7	268	135	68	41	27	110	0	0
chr2L	6559471	6559472	CG11043_1	332	2234	900	309	1434	1679	273	327	866	1683	1357	1148	1099	902	666	0	1426	472	444	992	1861	426	580	1471	1481	1878	383	491	192	767	365	941	1105	1437	948	981	395	2577	2007	809	727	1039
chr3R	7067125	7067126	CG1105_1	211	155	90	56	226	1226	260	258	447	740	703	383	363	491	300	150	442	0	386	66	247	65	179	930	473	387	380	44	82	153	85	209	492	393	284	255	623	208	489	192	502	382
chr2L	6612844	6612845	CG11050_1	68	44	279	0	321	587	182	222	322	407	478	478	473	180	141	14	311	0	20	186	381	84	214	389	369	224	171	118	39	122	62	421	378	452	518	240	204	21	360	282	98	138
chr2L	6611717	6611718	CG11050_2	123	88	574	0	112	897	256	281	404	624	627	475	621	354	236	28	434	35	20	238	416	118	320	645	568	296	210	174	78	175	125	433	486	575	477	345	464	42	387	504	178	138
chr2L	6611407	6611408	CG11050_3	108	110	525	0	54	704	186	221	250	469	473	384	579	327	214	14	215	70	10	232	369	104	274	548	478	237	159	143	78	117	106	326	369	386	335	234	395	207	260	458	176	138
chr2L	6611022	6611023	CG11050_4	257	885	522	578	169	1030	318	261	597	1702	477	863	420	622	520	56	556	206	679	370	576	154	367	833	1055	1105	605	346	1	258	294	740	683	705	955	362	597	739	481	553	737	590
chr3R	8009296	8009297	CG11052_1	186	570	385	470	169	748	207	157	545	1217	337	713	334	474	410	56	356	98	519	217	530	111	253	727	749	857	292	195	1	193	215	582	430	490	626	186	417	578	381	387	551	365
chr3R	8009089	8009090	CG11052_2	379	1151	499	363	732	1822	442	296	900	1466	1488	1368	1449	555	459	70	374	73	1387	348	1014	397	478	1237	628	497	297	0	42	555	332	875	1075	1287	1180	736	822	1262	864	586	833	480
chr2R	20257680	20257681	CG11055_1	0	0	0	0	0	0	2	2	0	0	0	0	0	0	0	0	0	0	0	0	0	0	28	0	0	0	0	0	0	0	0	0	0	0	0	36	0	0	0	0	0	179
chr2R	7175942	7175943	CG11060_1	0	0	0	0	0	132	2	0	0	0	0	0	54	0	0	0	0	0	0	0	0	0	0	0	0	0	0	0	0	0	0	61	0	0	0	0	154	0	0	0	0	0
chrX	13955235	13955236	CG11068_1	604	2368	1368	422	574	1530	433	425	1117	2037	1265	803	1159	866	661	11	458	281	762	613	207	314	381	850	985	533	111	83	122	484	303	393	1093	638	893	412	797	1255	429	845	954	257
chr3R	24894743	24894744	CG11069_1	211	1551	816	131	630	1967	298	270	579	1484	1026	770	777	312	330	0	444	191	646	1159	990	267	477	1098	766	1248	291	238	2	465	216	396	1052	704	1058	593	278	1677	1579	629	1096	793
chr2L	6658530	6658531	CG11070_1	4	2	0	0	0	0	90	95	89	49	150	317	628	124	124	0	132	40	20	120	52	12	38	141	106	175	106	0	0	147	80	110	230	277	414	70	158	60	20	38	80	68
chr2R	22099529	22099530	CG11073_1	480	1566	1039	386	502	1515	342	336	674	1933	589	951	940	689	509	29	332	367	558	575	958	237	369	834	475	892	544	444	72	444	420	371	827	620	1702	647	384	679	798	420	547	423
chr4	1031756	1031757	CG11076_1	573	1601	840	476	660	2040	531	455	361	1585	990	1260	1010	1030	521	377	1135	388	514	832	1586	358	673	1139	737	813	201	190	214	523	379	336	964	968	1210	765	781	1709	1834	924	883	997
chr4	1030911	1030912	CG11076_2	522	719	514	481	930	1630	449	421	360	773	1023	741	1094	546	645	35	706	147	533	871	1258	259	361	1116	941	469	408	107	108	431	190	406	1013	833	1185	566	677	2943	1472	610	984	573
chr4	1029344	1029345	CG11077_1	0	0	6	0	0	163	0	8	0	17	0	88	80	0	0	0	0	0	0	0	0	0	1	0	0	0	0	0	0	12	0	0	0	0	0	36	0	0	0	0	8	11
chrX	12616297	12616298	CG11085_1	367	2078	1001	448	675	1366	327	249	707	1437	1333	1402	891	795	750	56	376	102	531	1267	2161	403	627	1521	729	1379	745	331	32	600	389	719	1246	1152	1055	731	907	2084	1891	765	1472	537
chr3R	24877077	24877078	CG11089_1	245	930	372	252	259	405	219	167	496	988	455	674	688	425	437	10	431	108	458	584	739	232	272	857	694	950	298	424	126	368	373	392	654	766	608	606	341	370	1354	379	677	101
chr3R	5660687	5660688	CG1109_1	300	846	468	323	691	828	215	156	483	1093	811	574	500	380	650	223	596	50	595	621	963	212	302	710	780	647	491	296	13	294	214	511	648	598	300	489	392	814	999	454	737	196
chrX	13822832	13822833	CG11092_1	75	236	0	38	57	329	127	84	11	418	234	191	450	148	173	0	293	5	44	200	536	63	88	237	217	376	182	121	46	90	135	30	397	223	434	245	64	562	430	250	277	218
chrX	13811684	13811685	CG11095_1	0	0	0	0	0	0	0	1	0	48	0	0	0	0	0	0	0	0	0	0	17	0	0	0	0	0	0	0	0	32	0	0	0	5	0	0	0	0	80	0	0	0
chr2R	20236380	20236381	CG11099_1	0	0	0	0	0	0	0	0	0	48	0	0	0	0	0	0	0	0	0	0	0	0	0	0	0	0	0	0	0	16	0	0	0	5	0	0	0	0	80	0	0	0
chr2R	20236245	20236246	CG11099_2	590	2433	1640	474	1198	2347	490	452	1449	2461	1057	1586	1641	1033	662	223	772	333	577	1000	2107	378	603	1249	533	1142	315	631	101	376	373	626	1154	1192	1410	573	978	3045	2297	654	1227	703
chrX	13782473	13782474	CG11103_1	0	0	0	0	0	0	0	4	0	0	0	0	12	34	0	0	0	0	0	0	1	8	0	0	0	102	0	0	0	0	0	0	1	0	0	10	0	0	0	0	15	0
chrX	11202243	11202244	CG11106_1	517	1563	1345	440	1234	2148	558	504	1696	2760	2389	1963	1667	1205	1063	42	533	302	1435	1233	1836	460	920	2545	923	1602	870	367	403	995	482	1402	1596	1594	1349	828	629	3008	2151	1077	1340	1346
chr2R	7387439	7387440	CG11107_1	518	1533	1382	498	1247	1958	583	490	1511	2764	2349	1823	1546	1191	1106	21	587	346	1472	1441	1729	477	933	2412	1093	1638	924	425	342	992	443	1326	1677	1570	1395	672	727	3130	2227	958	1267	1446
chr2R	7387236	7387237	CG11107_2	917	4731	2077	917	1580	3711	667	656	2085	3149	2708	1692	1915	1908	1607	79	753	647	1544	1309	1775	846	1054	3370	1449	2378	672	1361	4	1419	577	2284	2721	1866	825	1262	1599	3160	2750	1973	2222	1686
chr3L	22872230	22872231	CG11109_1	642	2758	1069	720	1524	3935	901	608	1559	2810	3442	1823	2467	1708	1402	224	1284	567	1526	1826	2718	466	1028	1921	991	1120	599	449	95	1017	699	1884	1975	1523	3244	1235	695	3381	3562	1812	1628	1826
chr2R	20641749	20641750	CG11110_1	0	0	0	0	0	0	0	0	0	0	0	0	0	0	0	0	0	0	0	0	0	8	0	0	0	124	0	0	0	42	0	0	0	0	0	0	0	0	0	0	0	0
chr2R	7400764	7400765	CG11112_1	2	0	0	0	0	0	0	2	110	44	88	0	0	0	5	0	0	0	0	0	6	4	0	0	50	0	0	0	0	0	0	0	0	0	0	0	0	0	0	0	0	0
chr2R	7401857	7401858	CG11113_1	1405	5161	2702	1305	2355	3880	1168	948	2766	5045	3443	3179	3374	2185	2068	194	1446	458	2873	2448	2282	915	1983	3388	2088	2656	1618	769	23	1623	1315	2619	3588	2841	3130	2056	1661	5163	4304	1955	3527	1853
chr3L	22879247	22879248	CG11115_1	0	6	0	0	0	0	0	0	62	81	0	0	0	16	0	0	0	0	0	0	0	0	0	0	0	55	0	0	0	0	0	0	0	0	0	0	0	0	0	0	0	0
chr3R	7523750	7523751	CG1112_1	1113	2234	1865	837	1188	1829	508	431	1093	2957	1232	1115	1822	1285	633	47	1337	186	561	768	1074	384	796	1415	761	990	146	295	0	603	490	363	1290	789	438	767	481	2148	2593	489	1532	472
chrX	11124673	11124674	CG11122_1	77	118	276	204	118	165	110	124	166	497	312	407	389	228	166	118	192	31	287	91	474	149	176	524	469	254	178	284	0	140	109	189	263	142	308	147	38	439	325	317	259	131
chr2R	7440717	7440718	CG11123_1	86	248	183	36	331	113	104	133	176	386	353	550	285	186	11	0	512	41	300	122	129	71	94	220	560	142	74	0	0	217	99	276	344	197	356	251	375	634	452	313	383	143
chr2R	7447543	7447544	CG11125_1	319	581	503	256	256	1546	354	226	215	1243	624	1140	838	752	528	146	588	45	714	548	711	202	511	1215	693	976	570	374	0	521	139	1093	571	805	792	519	1140	1698	732	963	491	604
chr2R	7463540	7463541	CG11127_1	30	0	0	0	0	1	32	22	128	53	0	58	0	22	12	0	118	0	0	94	0	24	0	0	78	360	0	0	0	14	32	0	0	28	0	46	0	0	77	198	0	0
chr3R	5253348	5253349	CG1113_1	4	55	0	0	0	0	3	10	0	2	0	0	0	44	0	0	0	0	0	0	0	0	0	0	0	0	0	0	0	0	0	0	0	0	0	24	0	0	0	0	50	0
chr3L	22899176	22899177	CG11131_1	0	0	0	2	0	0	6	0	0	2	0	0	0	44	0	0	0	0	0	0	0	1	0	0	0	0	0	0	0	0	0	28	0	0	0	24	0	0	0	0	50	0
chr3L	22898737	22898738	CG11131_2	85	96	40	0	148	375	94	69	84	419	321	294	305	66	0	0	290	0	15	0	453	45	82	242	149	216	0	0	12	102	70	164	194	210	134	88	413	128	283	50	503	0
chrX	13738171	13738172	CG11134_1	74	54	14	0	148	214	84	65	84	393	423	255	232	10	0	0	223	0	15	0	393	49	66	121	146	216	0	0	12	93	70	83	50	164	134	59	210	128	220	66	341	0
chrX	13737942	13737943	CG11134_2	168	896	487	234	42	1362	225	171	252	828	651	532	727	583	329	2	148	144	140	478	649	193	280	753	548	792	187	2	22	352	101	181	716	902	79	381	160	1025	604	274	680	604
chr3L	22868211	22868212	CG11137_1	349	561	404	179	310	292	271	129	264	782	388	309	223	277	449	0	92	0	70	250	112	54	118	335	258	77	50	92	0	310	191	44	276	267	206	225	206	699	293	325	411	96
chrX	12583188	12583189	CG11138_1	324	527	627	336	257	1633	364	259	357	1347	784	1156	924	748	645	146	540	73	648	680	851	220	556	1445	717	1038	594	329	0	525	146	1118	488	877	1006	577	913	2068	838	1164	600	624
chr2R	7463343	7463344	CG11141_1	352	598	604	375	297	1666	380	302	383	1405	706	1319	887	753	714	73	328	94	554	653	922	201	573	1482	801	865	525	273	0	536	188	958	493	926	944	629	472	2143	969	1354	576	553
chr2R	7463131	7463132	CG11141_2	141	228	210	196	288	1000	100	102	119	422	366	327	604	410	269	0	17	108	215	60	199	62	120	289	302	312	400	2	7	94	68	0	334	118	632	118	114	324	349	265	118	278
chr2R	7458861	7458862	CG11143_1	30	110	50	0	0	134	23	36	0	83	2	26	58	18	0	0	448	0	0	0	0	4	27	61	66	7	0	0	0	56	59	180	52	59	26	6	0	39	44	53	31	0
chr2R	7428609	7428610	CG11145_1	15	4	0	0	0	0	18	0	0	46	0	70	0	0	0	0	0	0	0	0	0	8	0	56	0	0	0	0	0	4	0	0	14	0	60	0	0	0	0	136	0	0
chr2L	5741227	5741228	CG11147_1	37	8	0	0	0	0	0	0	0	100	0	111	128	0	0	0	0	0	0	0	0	11	0	28	0	0	0	0	0	4	0	0	28	21	60	0	0	0	0	136	0	0
chr2L	5740889	5740890	CG11147_2	166	217	174	54	331	655	170	97	108	570	588	139	572	302	182	0	326	7	364	262	82	103	156	390	175	228	120	26	0	182	87	15	315	281	431	226	206	218	212	73	231	30
chr4	867012	867013	CG11148_1	2	114	106	0	239	204	1	37	0	96	82	125	29	0	0	0	53	0	0	0	10	40	82	170	45	35	6	0	0	11	18	186	67	34	48	64	59	47	122	55	86	50
chr2L	5720892	5720893	CG11149_1	0	0	106	0	106	170	0	8	0	1	0	22	0	0	0	84	0	0	0	0	0	4	22	0	0	0	6	0	0	10	0	0	14	4	0	19	0	0	0	0	0	0
chr2L	5720539	5720540	CG11149_2	997	1529	726	543	748	1981	650	493	1102	2199	902	1119	1463	975	1149	56	1061	395	376	1291	1653	437	569	1967	811	2049	499	541	267	600	559	1193	1630	1752	1430	1000	1246	2494	2255	690	1432	899
chrX	13739837	13739838	CG11151_1	1	0	0	0	0	116	0	19	0	0	196	42	23	4	67	0	0	0	0	92	0	16	22	0	0	0	0	0	0	44	0	0	0	36	0	48	48	0	178	116	32	0
chr4	1126606	1126607	CG11155_1	177	256	160	14	308	1143	108	101	387	257	559	444	598	246	265	0	279	208	242	193	353	136	199	566	519	239	472	77	0	117	224	44	402	301	80	309	621	204	500	132	327	103
chrX	13682955	13682956	CG11158_1	0	0	0	63	0	0	0	4	0	0	11	28	0	0	58	0	0	0	0	0	0	0	10	0	34	104	0	9	0	10	0	0	34	0	0	44	0	148	0	106	0	0
chr2R	20656626	20656627	CG11159_1	222	546	629	183	708	789	123	192	345	685	710	479	523	371	268	0	539	222	373	518	986	206	152	1365	517	406	387	256	0	340	278	697	300	597	466	488	177	1859	644	451	429	532
chr3R	5219668	5219669	CG1116_1	0	0	0	0	0	0	0	0	0	0	0	0	0	0	0	0	0	0	0	0	0	0	0	0	28	0	0	0	0	0	0	0	0	0	0	0	0	0	0	0	0	0
chrX	11044757	11044758	CG11160_1	3	0	0	0	0	178	10	10	0	0	2	0	0	4	31	0	29	0	0	0	0	0	14	0	48	130	0	0	0	0	0	0	0	0	0	11	0	0	0	0	0	0
chrX	13676885	13676886	CG11162_1	167	335	20	225	595	582	148	180	119	545	276	656	677	326	160	140	506	567	639	216	675	192	272	721	652	1019	255	88	62	184	299	74	632	579	663	556	529	718	703	362	1029	44
chrX	13668043	13668044	CG11164_1	6	0	0	0	0	138	2	26	0	47	150	0	78	0	46	0	0	0	0	0	0	26	12	0	0	0	0	0	0	8	34	0	0	12	0	30	0	185	0	0	48	0
chr2R	7949821	7949822	CG11165_1	134	676	316	187	362	1039	265	194	430	1152	734	901	647	487	389	223	306	101	264	743	664	212	338	518	635	710	312	258	2	343	89	785	683	889	526	437	596	706	1136	420	769	651
chr2R	7407776	7407777	CG11166_1	609	2262	998	705	918	2887	497	559	1372	1503	1837	1854	1612	1238	772	0	756	368	859	974	1918	533	832	1457	1237	1112	107	112	122	804	807	1106	2051	1519	1518	903	1027	3208	2061	1053	1921	1443
chr3R	24918498	24918499	CG11168_1	696	2752	1144	696	1491	3421	564	619	1353	2398	2834	2022	1868	1341	1072	17	974	461	879	1305	2251	675	1093	1976	1496	1472	105	100	87	881	972	1235	1867	1831	2047	1150	1522	3822	2494	1290	2219	1628
chr3R	24918126	24918127	CG11168_2	535	1724	725	154	1124	1460	687	650	889	1719	1143	1065	1350	1043	738	24	1750	286	990	359	1504	354	784	659	918	1381	531	258	116	780	688	915	1226	1190	1879	803	741	2596	1285	644	1400	727
chr2R	22182854	22182855	CG11170_1	532	3345	1008	375	810	2521	1119	913	1550	2971	1771	1322	1796	967	896	240	598	205	519	530	1034	391	864	1889	1315	1508	296	144	4	518	659	1243	934	1304	379	711	858	2282	1945	724	1575	591
chr2R	22178605	22178606	CG11170_2	73	159	237	0	319	454	146	64	111	323	58	306	405	26	121	0	37	76	378	115	131	74	88	378	287	136	0	137	0	124	143	229	106	226	432	75	25	955	348	147	311	115
chrX	13606181	13606182	CG11178_1	24	57	51	0	50	12	39	22	0	71	29	87	116	13	32	0	0	26	0	13	0	29	82	123	120	0	0	31	0	29	44	0	10	68	99	22	13	51	110	7	70	35
chrX	13605672	13605673	CG11178_2	484	2423	1199	492	785	3902	553	550	758	2455	1604	1766	1442	773	833	84	727	164	954	1005	1574	416	508	2003	825	1688	688	355	40	837	844	676	1600	1599	1651	825	624	2473	1807	866	1277	552
chr2R	20623415	20623416	CG11180_1	224	151	156	0	215	420	71	59	127	169	441	191	376	291	125	0	48	131	235	258	207	69	140	265	243	269	158	102	0	168	83	365	351	337	108	260	13	196	414	96	345	120
chrX	8407245	8407246	CG11190_1	0	0	0	0	0	46	0	3	0	0	0	0	0	0	0	0	0	0	0	0	0	0	6	58	0	0	0	0	0	0	0	0	0	26	0	22	0	0	0	0	0	0
chr2R	8002118	8002119	CG11191_1	0	0	0	0	0	0	0	0	0	124	0	0	198	0	0	0	0	0	0	0	0	4	10	0	0	0	0	0	0	0	0	0	22	0	0	0	0	0	0	0	0	0
chr2R	20355062	20355063	CG11192_1	93	6	1	60	76	660	71	29	3	90	220	217	54	94	58	0	75	2	30	0	0	33	129	125	114	64	110	286	0	70	80	34	19	146	18	195	22	12	0	146	83	86
chr2R	20308641	20308642	CG11200_1	104	12	1	60	38	661	74	46	3	124	205	233	90	94	58	0	147	4	30	0	0	37	118	126	114	153	110	349	0	99	55	34	38	133	9	216	22	24	16	146	105	105
chr2R	20308365	20308366	CG11200_2	55	268	363	139	155	603	133	67	42	453	682	412	171	144	118	0	0	39	169	240	288	178	150	416	384	319	221	6	78	182	19	348	400	452	384	148	26	1120	532	198	326	259
chr2R	20245358	20245359	CG11208_1	537	1216	905	364	1056	2704	267	343	839	1784	1538	1651	1454	996	581	78	1380	270	936	640	679	498	923	1016	926	1493	658	211	130	710	602	478	1640	846	1141	1017	522	1729	1980	847	1186	1010
chr2R	8098706	8098707	CG11210_1	0	0	84	0	0	0	0	0	0	0	0	0	0	0	0	0	0	0	0	0	0	10	0	0	0	0	0	0	0	0	0	186	0	4	0	0	0	0	0	0	0	0
chr2R	6181625	6181626	CG11211_1	0	0	0	0	0	0	0	0	0	0	0	0	54	0	64	0	0	0	0	0	0	16	0	0	0	0	0	0	0	0	68	0	0	0	0	0	0	0	0	0	0	0
chr2L	6742508	6742509	CG11221_1	10	0	0	0	0	0	0	0	0	0	0	0	0	0	0	0	0	0	0	0	0	0	0	0	0	0	0	0	0	0	0	0	0	0	0	0	0	0	0	0	0	0
chrX	20933570	20933571	CG11227_1	0	5	0	0	24	0	0	0	0	0	242	0	0	0	28	0	0	0	0	0	0	4	0	102	0	0	24	0	0	17	0	0	0	54	0	9	0	0	0	3	0	0
chr2L	6803013	6803014	CG11236_1	1	0	138	0	0	0	0	10	0	44	0	101	26	0	10	0	0	5	0	0	0	9	0	0	0	0	0	0	0	22	0	0	0	32	0	56	0	0	0	0	0	0
chr3R	4965448	4965449	CG1124_1	24	121	0	0	0	0	20	36	36	108	2	5	0	46	128	0	0	0	0	0	1	0	0	46	16	0	0	0	0	21	0	0	0	22	0	32	0	20	39	0	136	0
chr3L	22738416	22738417	CG11241_1	349	1005	746	515	1061	1863	334	357	1473	1975	1617	1123	1314	971	462	22	989	334	1115	1230	1545	463	693	1064	1695	1517	841	48	52	807	468	986	1429	1256	1224	868	634	1899	937	1586	1100	408
chr3L	21728861	21728862	CG11247_1	431	1219	860	453	943	2302	357	449	1648	2021	1970	1590	1424	1019	552	44	1018	278	1187	1697	1868	497	664	1267	1568	1526	1075	69	145	777	541	840	1586	1304	940	901	857	2456	1308	1401	1197	362
chr3L	21728628	21728629	CG11247_2	168	679	214	0	307	768	80	146	515	566	397	752	684	156	331	0	545	25	754	363	607	192	263	983	301	733	108	228	16	222	146	378	340	481	633	614	566	568	873	481	531	189
chr3L	21680067	21680068	CG11248_1	0	0	0	0	20	140	14	4	0	34	0	0	0	0	34	0	0	0	0	0	0	0	0	0	0	0	0	0	0	0	0	0	0	10	0	0	0	0	0	0	0	0
chr3L	21672120	21672121	CG11249_1	0	0	0	0	1	0	0	6	0	45	0	0	0	0	0	0	0	0	0	2	0	0	0	0	0	0	0	0	0	0	0	0	0	0	0	0	0	0	0	0	0	0
chr3L	13089982	13089983	CG11251_1	118	860	184	0	362	678	174	99	310	811	833	541	631	338	229	23	406	55	459	299	778	60	275	706	408	501	260	92	0	251	292	282	386	462	505	289	43	587	832	382	210	272
chr2R	19390123	19390124	CG11257_1	4	0	56	0	0	0	2	13	0	79	37	64	0	0	0	0	162	0	0	0	0	15	25	0	0	0	15	0	0	0	0	0	0	0	0	0	0	0	10	0	25	0
chr3R	4816318	4816319	CG1126_1	90	392	128	250	1018	301	138	96	30	347	441	249	399	178	237	0	110	5	316	286	619	115	165	640	537	880	418	166	0	237	162	51	764	527	735	346	250	610	646	417	479	158
chr3L	13011677	13011678	CG11261_1	0	35	0	0	0	0	0	0	0	7	104	0	0	0	0	0	0	0	0	0	0	0	0	0	0	0	12	71	0	0	0	0	0	0	0	0	0	0	0	0	0	0
chr3L	12995168	12995169	CG11262_1	12	0	92	0	0	0	24	10	46	0	0	4	0	29	11	0	103	58	0	54	0	14	50	0	16	60	0	0	0	42	56	0	32	35	0	50	364	174	68	54	72	0
chr3L	13006829	13006830	CG11263_1	324	761	1071	88	296	1288	217	249	276	1063	1111	955	622	236	303	263	615	130	267	670	843	219	396	855	535	958	316	316	156	559	147	659	802	913	504	465	344	1098	721	299	678	138
chr2L	7032725	7032726	CG11266_1	348	1786	394	249	751	1347	382	209	362	1062	763	559	680	592	224	0	504	97	524	779	1129	227	444	769	433	653	296	118	97	416	179	301	832	1010	1260	761	150	1417	945	882	904	704
chr3L	13016054	13016055	CG11267_1	33	158	0	58	0	368	104	185	318	258	418	498	379	200	139	0	390	68	120	364	222	89	150	537	140	109	0	0	116	154	200	82	371	368	67	302	35	282	635	243	189	0
chr2R	22138889	22138890	CG11269_1	185	734	848	448	790	967	347	248	709	884	1045	359	576	491	556	1	434	95	341	1177	700	212	429	621	662	843	0	268	0	391	62	402	635	499	769	610	282	1183	652	414	612	625
chr3L	13036825	13036826	CG11274_1	1007	2066	1574	779	572	3178	1171	914	951	2521	1099	1268	1823	2082	1622	74	395	468	420	700	2398	561	875	2064	1176	745	484	295	275	921	994	1301	1917	1752	2186	1309	1258	2682	2390	1009	1437	966
chr2R	22179696	22179697	CG11275_1	798	2041	847	464	1034	2186	662	576	1045	2278	1483	1198	1553	1361	1043	308	1272	85	542	493	1183	502	627	1705	950	1159	613	392	0	629	584	1225	1534	1509	1664	987	834	3154	3056	1183	1749	1465
chr3L	13044435	13044436	CG11278_1	72	116	191	78	477	496	103	83	330	429	184	328	167	76	110	2	583	130	323	46	237	57	71	370	103	144	0	2	0	83	72	10	254	162	272	217	52	1129	169	190	162	160
chr3L	13046987	13046988	CG11279_1	18	92	0	204	21	0	12	21	61	20	0	0	0	0	0	0	0	42	0	0	0	18	33	0	0	0	0	0	0	8	0	0	92	0	0	72	0	0	0	0	0	0
chrX	8685547	8685548	CG11284_1	124	258	106	0	124	517	67	59	206	476	288	166	232	87	129	112	192	66	127	198	120	74	103	315	341	281	114	100	0	82	70	47	259	310	68	200	28	636	219	110	226	86
chrX	8681555	8681556	CG11284_2	70	125	53	0	86	290	37	42	159	237	219	119	135	65	100	112	84	39	97	115	60	30	66	40	232	108	114	50	0	54	43	29	208	220	68	99	28	365	120	98	157	82
chrX	8681271	8681272	CG11284_3	0	0	0	0	0	0	0	2	0	0	0	0	0	0	0	0	0	0	0	0	0	0	0	0	0	0	0	0	0	14	0	0	0	0	0	0	0	0	0	0	0	0
chr3R	7771774	7771775	CG11286_1	15	0	1	0	0	0	18	0	0	0	0	0	22	18	0	0	0	0	0	182	27	14	0	0	34	0	0	0	0	13	0	0	0	68	0	0	0	22	0	0	0	180
chr2L	7067978	7067979	CG11289_1	48	24	114	0	358	220	24	67	66	441	504	221	482	207	154	0	120	62	385	74	493	100	56	457	157	488	0	0	0	211	52	308	378	211	255	200	184	236	262	405	212	0
chr3R	4813640	4813641	CG1129_1	31	12	0	0	280	144	14	46	62	369	520	139	396	125	149	0	20	62	414	61	269	92	42	402	111	416	0	0	0	160	26	266	283	138	255	153	92	118	209	409	189	0
chr3R	4813335	4813336	CG1129_2	231	181	508	426	733	1105	174	182	369	565	847	929	614	317	371	0	319	209	538	470	1240	171	401	1051	484	842	495	89	204	416	155	303	695	732	1004	547	340	513	486	374	858	207
chr3R	4811444	4811445	CG1129_3	0	0	102	0	0	0	9	0	0	22	0	30	2	7	0	0	0	0	80	0	0	8	0	0	0	0	0	0	0	0	0	0	1	0	0	28	0	0	0	28	2	0
chr2R	22211425	22211426	CG11291_1	0	0	0	0	90	0	0	2	0	0	0	0	0	0	0	0	0	0	0	0	0	0	0	0	62	0	0	0	0	0	0	0	0	10	0	32	102	0	2	0	0	116
chrX	8693584	8693585	CG11294_1	0	0	0	0	0	0	0	12	0	2	0	36	0	0	0	0	0	0	0	0	0	4	12	0	0	0	0	0	0	0	0	0	0	26	0	0	0	2	0	0	0	80
chr2R	22348287	22348288	CG11298_1	0	16	0	0	0	4	15	13	0	22	0	0	0	48	0	0	0	0	44	12	0	3	6	0	38	2	0	0	118	11	0	0	11	0	0	21	0	188	0	20	0	0
chr2R	23751914	23751915	CG11300_1	6	45	5	1	5	228	48	67	0	433	286	298	389	45	76	76	52	116	46	408	20	71	108	162	260	368	0	0	0	142	116	62	63	331	0	269	14	352	83	167	139	132
chr3L	21626274	21626275	CG11306_1	0	98	0	2	0	115	3	21	19	250	0	101	148	13	0	0	19	0	0	54	10	22	30	34	0	66	0	0	0	57	0	0	0	129	0	55	14	206	0	154	54	0
chr3L	21625780	21625781	CG11306_2	82	451	340	101	602	1077	192	106	285	710	569	470	196	414	236	0	1308	124	298	399	365	179	351	854	616	649	98	250	0	306	210	475	378	822	245	444	260	299	401	688	447	227
chr3L	21617650	21617651	CG11307_1	569	2131	705	581	1060	3561	687	505	686	2141	1317	1426	1848	1112	1189	16	724	452	1365	1356	1898	476	1055	1848	1595	1839	431	543	152	703	594	1088	1590	1550	1422	1177	1197	2188	2663	1459	2089	793
chr3L	21304678	21304679	CG11309_1	444	1646	601	447	926	2700	574	433	637	1720	1139	1183	1410	875	852	16	696	495	1198	897	1863	412	856	1301	1318	1526	326	405	152	728	535	633	1310	1363	755	933	786	1540	2177	1128	1540	650
chr3L	21304442	21304443	CG11309_2	145	720	265	135	317	945	154	179	152	459	504	482	458	242	288	32	158	214	393	221	694	199	337	362	330	361	233	178	0	520	317	314	489	627	252	395	239	587	553	558	519	299
chr3L	21304041	21304042	CG11309_3	4	0	0	0	0	0	0	0	0	0	94	0	0	0	0	0	0	0	0	0	0	6	4	0	52	0	0	0	0	6	0	0	0	0	0	0	0	0	0	0	0	0
chr3R	30731185	30731186	CG11313_1	0	144	0	2	0	0	8	5	0	62	102	0	0	0	0	0	0	0	0	0	0	2	40	0	0	57	0	0	0	3	0	0	0	0	106	8	0	0	0	62	0	30
chr3R	30745257	30745258	CG11314_1	0	0	0	0	0	0	6	0	98	0	0	0	0	0	0	0	0	0	0	0	0	8	0	0	0	0	0	0	0	0	0	0	0	14	0	0	0	0	0	0	0	25
chr3R	31097312	31097313	CG11317_1	0	0	0	0	0	0	5	1	0	0	0	0	0	0	0	0	0	0	0	0	0	6	8	0	2	0	0	0	0	0	0	0	0	0	0	6	0	0	0	0	0	0
chr3R	31109187	31109188	CG11318_1	0	0	0	0	0	0	0	0	0	0	0	0	1	0	34	0	0	0	0	0	0	16	0	25	28	0	0	0	0	0	0	0	0	46	0	0	0	0	0	0	0	0
chr2L	6601065	6601066	CG11319_1	0	0	0	0	0	0	0	8	0	0	0	0	0	0	0	0	0	0	0	0	0	0	0	94	0	0	0	0	0	0	0	0	0	0	0	30	0	0	0	0	0	0
chr2L	6621725	6621726	CG11320_1	0	68	0	0	0	104	0	0	0	22	0	0	0	0	0	0	0	0	0	0	0	0	0	0	2	0	0	0	0	0	0	0	0	17	0	1	0	0	0	0	0	144
chr2L	6772752	6772753	CG11321_1	0	0	0	0	0	2	6	0	8	0	0	78	0	0	0	0	0	0	0	0	2	0	0	0	0	61	0	0	0	0	0	0	0	0	0	0	0	2	0	140	0	0
chr2L	6770967	6770968	CG11321_2	8	0	0	0	0	0	0	0	0	118	1	0	0	0	3	0	0	0	0	0	0	12	16	0	0	0	0	0	0	0	0	0	0	42	0	0	19	0	0	0	0	0
chr2L	6759619	6759620	CG11322_1	359	1109	1008	73	577	1036	411	277	432	1161	715	752	810	525	441	420	337	78	475	622	973	310	495	954	385	804	106	292	216	660	229	1223	705	979	637	409	190	1431	1428	594	827	604
chr2L	6723279	6723280	CG11324_1	55	186	153	0	0	410	53	40	222	205	0	102	156	96	38	0	9	0	13	238	240	29	36	56	43	82	0	102	0	76	124	4	73	100	0	54	0	37	421	196	52	148
chr2L	6709079	6709080	CG11326_1	0	0	0	0	0	98	7	16	50	0	118	0	89	0	0	0	178	0	0	0	0	0	0	0	56	0	0	0	0	0	0	0	26	2	0	22	32	0	82	0	14	0
chr2L	6686730	6686731	CG11327_1	271	365	388	141	166	1070	216	176	42	965	1040	641	573	495	346	33	471	86	624	412	833	165	390	496	238	494	203	216	0	228	67	670	659	441	547	301	586	887	498	169	376	410
chr2L	6684355	6684356	CG11328_1	43	11	196	0	164	370	70	80	140	218	344	176	330	314	88	0	0	54	247	157	59	99	92	631	276	386	46	16	94	138	138	312	241	263	402	145	405	427	150	153	93	145
chr3R	31463300	31463301	CG11333_1	127	69	606	83	328	922	147	178	238	512	570	440	597	603	211	0	101	59	418	320	787	255	257	1024	687	776	120	47	94	266	189	670	620	823	1230	430	353	738	504	362	300	380
chr3R	31462991	31462992	CG11334_1	77	161	152	97	114	591	94	137	219	470	694	497	359	441	162	0	292	45	333	146	878	188	234	644	681	400	358	47	0	235	167	291	497	706	812	483	25	492	521	438	317	236
chr3R	31462176	31462177	CG11334_2	561	2056	781	196	1078	2318	527	504	1435	1766	1857	829	1447	1094	666	32	224	570	769	255	1013	499	608	1739	915	1041	868	256	112	714	365	1372	1461	1217	1075	991	1287	1046	1246	1208	1248	641
chr3R	31405494	31405495	CG11337_1	545	1940	1359	562	1049	2607	479	556	1103	2194	1621	1063	1653	1162	776	16	393	362	380	595	1094	638	810	2233	860	1456	819	431	56	820	383	915	1372	1625	849	1167	1763	923	1786	1234	1507	612
chr3R	31404782	31404783	CG11337_2	316	1208	947	508	793	2200	307	366	448	1411	953	946	989	638	503	16	258	207	259	439	911	462	555	1706	606	1122	443	416	0	523	203	387	784	1164	406	940	1281	615	1174	724	975	361
chr3R	31404567	31404568	CG11337_3	0	48	0	0	0	0	6	1	0	0	0	35	0	0	0	0	0	0	0	0	0	4	0	65	0	0	0	0	0	0	10	0	40	0	0	0	0	0	0	0	0	0
chr3R	31305394	31305395	CG11340_1	124	487	122	16	202	1477	214	97	141	439	794	437	291	189	96	2	242	88	110	166	458	86	306	806	253	296	346	94	0	300	110	210	615	158	332	398	235	637	831	115	328	412
chr3L	4367460	4367461	CG11342_1	0	0	0	0	0	0	0	4	0	58	0	0	74	9	0	0	0	0	0	4	72	0	3	0	0	0	144	0	0	34	0	0	0	0	0	0	0	0	0	0	0	0
chr3L	4458160	4458161	CG11345_1	0	0	0	0	0	0	0	0	0	0	0	0	0	22	0	0	0	0	0	0	0	0	0	0	0	0	0	0	0	0	0	0	0	6	0	36	0	0	0	0	0	0
chr3L	4473061	4473062	CG11349_1	0	75	0	0	0	20	10	0	0	34	30	0	0	0	0	0	0	0	0	26	1	8	0	0	2	0	0	0	0	0	0	98	0	0	20	0	0	7	0	88	0	0
chr3L	4482791	4482792	CG11350_1	20	165	22	0	0	193	96	75	36	33	204	220	56	89	96	8	131	0	0	0	0	63	45	94	273	1	38	174	0	38	47	0	277	29	0	173	80	326	35	0	71	39
chr3L	4533176	4533177	CG11353_1	0	0	0	0	0	0	0	0	99	0	0	0	0	34	0	0	0	0	0	0	0	0	0	0	0	0	0	0	0	0	0	0	0	0	0	0	0	0	0	0	0	0
chrX	12103883	12103884	CG11356_1	0	0	0	0	0	24	4	0	0	0	84	14	0	0	0	0	0	0	0	0	0	18	0	0	92	0	0	2	0	0	0	0	48	0	0	0	0	0	0	78	0	0
chr3L	4550667	4550668	CG11357_1	562	1841	889	402	1236	1615	385	312	812	1373	565	823	764	881	351	0	662	147	647	323	633	303	399	574	466	816	379	216	1	703	355	735	969	862	1073	511	208	1586	1034	554	679	517
chr3L	4542124	4542125	CG11357_2	0	0	111	0	0	0	0	10	44	59	216	16	0	39	49	0	2	0	0	0	222	23	115	38	154	1	98	0	0	10	0	0	116	0	0	0	94	140	70	32	14	0
chr3L	4046597	4046598	CG1136_1	195	524	208	144	222	1153	262	176	203	650	672	628	548	380	176	7	582	0	415	270	434	81	222	1140	408	472	26	106	70	176	113	653	310	316	366	417	597	638	545	463	447	142
chr4	680595	680596	CG11360_1	80	376	56	72	176	823	163	127	182	435	525	402	351	286	125	5	266	0	259	186	253	39	121	742	228	339	16	0	35	125	94	592	170	231	284	221	288	310	312	311	280	142
chr4	680193	680194	CG11360_2	105	460	110	2	242	282	92	162	323	367	915	473	466	122	256	0	392	24	210	82	250	164	248	278	278	310	132	0	0	168	204	588	292	464	438	255	334	878	724	198	236	514
chr4	671148	671149	CG11360_3	115	282	212	2	240	486	72	68	205	68	357	192	156	333	61	82	212	54	24	111	593	105	38	553	440	63	283	70	17	147	67	94	346	259	299	148	178	219	297	40	207	0
chr2R	22562327	22562328	CG11362_1	464	1808	921	62	1283	2921	490	461	1384	2010	1439	1188	1468	855	699	56	1467	401	1117	858	691	426	827	1130	1087	1802	754	386	2	851	491	1168	1803	1292	2372	1011	657	879	1451	591	1205	248
chr3L	22728120	22728121	CG11367_1	0	0	23	0	0	0	0	0	0	2	0	0	0	0	0	0	0	0	0	0	2	0	28	0	0	0	0	0	0	18	0	0	0	0	0	0	0	0	0	0	0	0
chrX	7452208	7452209	CG11368_1	0	0	0	0	0	0	0	1	0	0	0	0	0	0	0	0	0	0	0	0	190	1	0	0	0	0	0	0	0	20	0	0	0	0	0	0	0	0	0	0	0	0
chrX	7574324	7574325	CG11369_1	0	0	0	0	0	0	0	0	0	0	0	0	0	0	0	0	0	0	0	0	0	10	34	0	0	118	0	0	0	0	0	0	0	34	0	0	0	0	0	0	0	0
chr3R	6560409	6560410	CG1137_1	0	44	26	0	205	0	13	0	0	0	0	52	94	0	24	0	0	0	0	0	0	12	9	0	0	0	0	0	0	0	6	0	0	32	0	30	59	84	24	35	26	0
chr3L	22712156	22712157	CG11370_1	0	0	0	0	0	0	0	2	0	0	0	50	0	0	0	0	0	0	0	0	7	0	0	0	0	0	0	0	0	0	0	0	0	0	0	0	0	0	64	0	0	0
chr3R	5961028	5961029	CG11373_1	6	0	2	0	0	96	18	7	0	53	0	0	0	0	0	0	0	0	0	0	0	1	11	0	4	0	0	0	0	10	0	0	0	0	0	0	0	41	6	28	0	0
chr2L	76362	76363	CG11374_1	120	623	597	214	202	1001	200	198	110	897	314	490	540	330	413	78	228	223	580	554	681	169	243	1044	591	1087	161	283	38	345	195	512	555	979	568	507	762	566	861	535	487	16
chr2L	102385	102386	CG11377_1	0	84	0	0	0	0	6	0	0	0	0	0	0	0	0	0	0	4	0	0	0	0	0	12	0	0	0	0	0	0	29	0	0	0	0	0	0	0	0	58	0	0
chrX	1171432	1171433	CG11378_1	0	42	0	0	0	0	0	0	0	73	0	0	0	13	0	0	0	0	0	0	0	0	0	6	0	0	0	0	0	0	0	0	0	0	0	0	0	0	0	29	0	0
chrX	1170822	1170823	CG11378_2	0	0	110	0	0	0	4	0	0	33	0	0	0	0	0	0	0	0	1	0	0	30	8	0	0	0	0	0	0	0	12	0	0	0	0	0	0	0	0	0	0	0
chrX	1180180	1180181	CG11379_1	0	12	0	0	0	0	0	10	0	0	0	0	0	0	0	0	0	0	0	0	0	0	0	0	0	0	0	0	0	0	0	0	52	48	0	24	0	0	0	0	0	0
chr3R	6598040	6598041	CG1138_1	2	0	0	0	0	0	0	4	116	66	0	46	0	0	0	0	0	0	0	0	0	5	0	0	0	0	0	0	0	0	0	0	0	0	0	24	0	0	0	0	0	0
chrX	1191408	1191409	CG11380_1	0	0	0	0	0	0	0	0	0	0	0	0	0	0	0	0	0	0	0	0	80	0	0	0	0	0	0	0	0	0	0	0	0	0	9	36	0	0	0	0	0	0
chrX	1203813	1203814	CG11381_1	18	0	0	0	0	0	16	35	14	29	0	88	17	0	76	0	0	0	0	0	0	14	20	50	0	30	0	10	0	40	0	0	66	5	0	20	0	0	1	19	24	0
chrX	1209947	1209948	CG11382_1	0	0	0	0	0	0	1	0	18	0	0	0	0	0	0	0	0	0	0	0	0	0	2	0	0	0	0	0	0	32	0	0	0	0	0	0	0	0	0	0	0	0
chrX	1176028	1176029	CG11384_1	924	2080	1175	881	1213	3469	846	768	1359	1861	2344	2251	3189	1551	1211	368	1540	790	1389	2188	2884	645	1038	2213	1593	2726	611	713	4	1207	751	1198	2293	2113	1424	1229	1366	5784	3999	1629	3008	1883
chr2R	24022348	24022349	CG11388_1	0	42	0	0	0	55	10	55	0	34	82	0	0	21	0	192	262	0	0	0	0	4	14	0	16	32	0	0	0	0	32	0	172	6	0	38	0	0	0	7	0	0
chr3L	1971638	1971639	CG1139_1	0	0	0	0	0	0	6	4	120	0	0	0	0	0	0	0	0	0	0	0	0	20	6	0	0	0	0	0	0	0	2	0	0	18	0	20	42	0	10	0	0	0
chr3R	19778740	19778741	CG11391_1	0	0	0	0	0	0	1	14	0	0	0	0	0	24	0	0	0	0	0	0	0	0	0	19	21	0	0	0	0	0	0	0	66	0	0	0	0	0	0	0	0	0
chr2R	17137241	17137242	CG11395_1	84	188	84	11	518	355	76	85	129	388	522	387	79	246	73	0	120	54	360	526	233	56	155	191	134	261	227	90	0	112	10	210	385	381	308	170	288	515	495	272	244	54
chr3L	20788112	20788113	CG11396_1	11	477	30	227	19	236	61	49	10	328	319	196	111	102	101	0	0	105	121	138	79	63	106	381	113	434	34	124	0	172	0	62	195	71	84	140	0	557	198	118	151	218
chrX	1215150	1215151	CG11398_1	176	646	390	11	124	614	102	119	512	540	519	305	553	240	468	0	185	0	214	488	318	172	241	796	461	295	44	61	9	265	162	269	508	452	193	128	220	666	667	200	600	226
chr3L	20786187	20786188	CG11399_1	428	1523	919	835	841	2485	496	470	866	1796	1166	1449	1243	621	814	0	760	209	579	604	498	491	574	789	683	908	405	262	62	820	546	937	1355	920	1281	1000	1707	2012	1866	720	1399	809
chr3L	1964469	1964470	CG1140_1	12	0	0	0	0	0	0	0	0	0	0	2	76	0	0	0	0	0	0	0	0	4	0	0	2	0	0	0	0	0	0	0	0	0	0	40	0	0	0	27	0	45
chr2R	17134130	17134131	CG11400_1	79	277	114	23	90	442	54	82	1	85	469	140	440	53	199	2	353	48	32	136	415	102	100	139	183	98	30	0	126	82	111	62	262	175	446	136	334	374	307	137	307	50
chrX	1239880	1239881	CG11403_1	0	0	0	0	0	0	0	5	0	2	0	0	0	82	0	0	0	9	0	0	0	10	30	116	0	0	0	0	0	10	0	0	0	0	0	0	0	2	0	0	0	0
chr3L	22548399	22548400	CG11404_1	0	0	0	0	230	0	0	0	0	51	0	0	12	0	0	0	146	0	0	0	3	5	0	14	0	17	0	0	0	16	0	198	0	0	31	16	0	0	15	64	0	0
chr2R	24206939	24206940	CG11406_1	0	0	0	0	0	0	0	4	0	24	40	0	204	0	0	0	0	0	0	0	0	0	12	0	0	0	2	142	0	0	0	0	0	0	0	28	0	0	0	0	0	0
chr3R	19781255	19781256	CG11407_1	35	115	10	49	0	44	39	32	183	168	23	33	215	62	60	0	0	66	265	110	146	53	17	52	167	104	105	126	0	48	70	78	119	59	94	135	25	312	52	0	111	5
chrX	1341650	1341651	CG11409_1	63	278	44	0	142	572	21	15	0	93	161	34	6	0	40	0	7	0	0	0	0	44	14	0	0	34	43	0	0	25	32	178	102	89	112	30	46	184	88	0	0	0
chrX	1338221	1338222	CG11409_2	223	764	218	171	51	555	200	126	649	557	525	370	721	377	393	0	190	337	601	415	966	192	139	561	717	928	473	96	54	225	166	481	443	559	437	271	388	1373	698	105	620	507
chrX	1342376	1342377	CG11412_1	169	632	96	66	26	300	136	88	551	472	372	249	432	243	243	0	91	258	538	345	729	160	96	264	458	554	468	111	0	189	139	278	296	314	253	243	240	1112	440	59	412	380
chrX	1342137	1342138	CG11412_2	13	0	0	0	0	280	0	10	0	99	7	0	0	0	0	0	0	0	0	0	0	6	5	7	0	110	0	0	0	16	35	0	0	34	0	51	0	0	0	0	2	3
chr2R	24536189	24536190	CG11413_1	255	614	282	176	723	742	168	172	114	870	566	963	459	338	275	0	513	215	671	411	882	235	356	922	510	790	662	395	70	305	329	436	851	851	807	442	370	1016	716	470	693	561
chr2R	24561608	24561609	CG11414_1	385	907	406	257	296	1526	356	284	560	1019	1320	1116	1306	742	516	176	507	167	879	494	1332	268	528	1367	821	1153	75	240	43	653	385	417	964	1208	1247	635	657	1380	1893	1055	1049	871
chrX	1354039	1354040	CG11417_1	259	243	147	81	212	1219	323	169	268	489	630	277	538	399	305	0	563	33	535	292	1118	134	214	662	438	377	102	361	0	210	215	365	610	506	945	260	418	964	1143	374	704	444
chrX	1349319	1349320	CG11418_1	5	0	0	78	0	264	0	18	124	27	51	16	34	54	0	0	2	31	0	0	0	3	7	0	0	0	0	0	0	26	36	0	2	0	24	68	0	0	0	92	0	0
chrX	1346371	1346372	CG11418_2	127	294	133	23	555	612	148	100	455	836	683	519	460	364	232	0	375	54	470	344	627	100	202	620	296	489	144	196	0	263	208	236	553	284	336	223	352	860	697	257	447	212
chr3R	7473769	7473770	CG1142_1	0	0	0	17	0	90	14	2	214	40	0	0	0	0	58	0	0	0	0	0	0	5	22	0	0	0	0	1	0	23	0	0	0	0	0	25	0	59	0	23	0	0
chr2R	17595260	17595261	CG11423_1	2	0	0	0	0	98	0	7	64	48	0	0	0	0	0	0	138	0	0	0	0	10	17	0	61	84	0	0	0	0	0	30	0	26	0	17	0	0	34	0	0	0
chr3L	22474778	22474779	CG11425_1	0	0	0	0	0	124	28	35	0	52	144	0	0	38	0	0	11	0	0	0	24	0	34	0	0	0	0	0	0	18	0	0	0	10	122	0	0	108	64	56	0	0
chr3L	22470586	22470587	CG11426_1	0	0	0	0	0	0	2	16	0	58	0	0	0	0	0	0	0	0	0	0	61	14	48	0	0	0	0	0	0	16	0	0	0	0	0	36	0	0	0	82	0	0
chr3L	2645371	2645372	CG1143_1	777	2295	1213	923	568	2614	729	536	708	2074	1554	1120	1612	1621	940	33	696	442	1131	1265	1479	512	865	1517	1225	1461	427	199	213	825	831	2136	1441	1653	2267	989	814	3463	1681	1337	1771	1532
chrX	4551879	4551880	CG11436_1	0	0	40	0	0	1	0	12	0	26	0	0	0	0	0	0	0	0	0	0	0	18	4	0	0	0	0	0	0	0	0	0	19	57	0	10	178	0	2	76	0	0
chr3L	22468863	22468864	CG11437_1	204	217	145	224	485	917	223	150	0	434	271	505	343	205	213	0	188	237	832	529	686	49	153	1020	447	345	233	226	52	203	227	0	563	329	350	277	426	722	184	278	143	109
chr3L	22466832	22466833	CG11438_1	4	0	115	0	52	258	54	16	0	27	139	3	22	50	0	0	0	0	64	0	110	6	16	38	210	4	0	0	0	28	36	87	87	132	0	6	0	46	138	110	0	0
chr3L	22465595	22465596	CG11438_2	422	1845	651	351	788	2224	353	199	964	1980	651	524	709	719	321	349	452	197	1531	2417	1756	261	686	1702	962	885	359	632	124	243	393	1621	1173	1482	1287	421	891	1983	2120	430	1596	1604
chrX	4554443	4554444	CG11444_1	463	1847	683	486	840	2555	409	229	964	2140	700	622	830	808	374	350	465	233	1637	2450	2095	312	743	1978	1089	968	565	702	147	302	470	1718	1285	1584	1097	481	912	2154	2318	533	1741	1638
chrX	4554167	4554168	CG11444_2	628	2207	1471	588	1468	3265	528	554	1021	2186	1153	1440	1599	1121	814	0	594	326	725	977	1357	461	825	1881	1176	1710	320	270	137	849	504	1551	1683	1871	1381	983	623	4288	2010	1133	1574	1669
chr3R	19861620	19861621	CG11447_1	184	1075	176	93	299	772	226	76	139	384	555	582	266	356	203	0	276	18	450	333	242	78	209	806	541	584	130	278	92	149	180	159	158	249	924	304	562	409	525	726	412	485
chrX	1393065	1393066	CG11448_1	0	0	0	0	0	0	0	23	0	0	0	0	0	0	0	0	0	0	0	0	0	4	10	16	0	0	0	0	0	42	0	0	0	0	0	9	0	0	0	0	0	0
chr3L	22454291	22454292	CG11449_1	0	0	100	0	0	6	0	8	0	0	58	0	94	0	0	0	0	54	0	0	0	12	4	0	56	0	0	0	0	0	12	0	0	0	0	30	0	0	0	79	0	0
chr3R	19783522	19783523	CG11453_1	147	703	275	113	642	1178	210	156	153	915	426	521	735	448	351	102	289	98	465	361	784	199	401	961	642	321	131	173	0	394	457	748	448	576	778	438	661	1316	886	346	707	540
chr2L	143351	143352	CG11454_1	618	1602	831	290	1247	1699	487	539	863	2193	1422	1438	1261	1534	815	0	254	429	1491	1839	2517	593	982	2087	1404	2013	522	484	109	878	791	1869	1902	1911	1997	823	1033	2492	2494	995	1631	655
chr2L	155362	155363	CG11455_1	396	1234	755	239	708	1285	357	376	536	1818	1419	1059	927	1000	610	0	185	277	1216	1396	1910	452	688	1449	965	1684	493	484	12	705	532	1130	1497	1300	1532	605	588	1898	1818	949	999	299
chr2L	155082	155083	CG11455_2	10	0	0	0	94	0	12	4	0	0	229	0	0	0	0	1	0	0	17	0	0	12	20	82	0	0	0	0	0	20	0	0	4	78	0	24	0	0	68	0	0	0
chr2L	114656	114657	CG11455_3	218	1079	426	354	354	1032	232	252	606	992	961	1013	868	303	470	0	687	121	534	652	516	281	237	788	484	795	183	220	48	536	260	444	918	980	1340	604	356	997	894	623	484	619
chr3L	20841995	20841996	CG11456_1	0	0	29	0	0	140	0	0	0	34	0	22	0	0	80	0	0	0	0	0	64	7	0	0	0	0	0	0	0	18	16	0	0	0	0	0	0	0	0	0	0	0
chr3R	6027235	6027236	CG11459_1	415	949	316	399	439	1022	313	296	59	810	381	706	623	532	405	81	176	139	434	84	742	147	121	599	266	299	592	214	174	305	288	578	559	681	1087	496	94	651	388	683	403	573
chr3L	2490602	2490603	CG1146_1	746	1988	902	930	1253	2247	716	597	547	1978	748	936	1341	1071	962	101	275	201	711	613	1442	232	258	1499	466	1240	407	244	326	612	619	1184	1114	1258	1958	655	377	1596	1234	1206	804	757
chr3L	2490224	2490225	CG1146_2	127	298	128	0	198	1080	108	131	0	266	185	459	303	385	174	0	62	171	52	90	358	37	60	383	226	438	152	0	0	266	101	258	117	365	619	305	0	393	515	58	167	53
chr3L	2488804	2488805	CG1146_3	0	0	0	0	0	160	12	6	0	8	54	0	0	0	0	0	0	0	0	0	0	7	8	106	118	0	0	0	0	14	0	0	43	38	0	0	0	0	0	52	0	0
chr3R	29589777	29589778	CG11470_1	218	701	447	439	547	1290	224	206	306	1105	943	754	757	437	360	74	406	91	230	1001	594	219	295	486	458	951	884	50	0	403	257	806	516	658	866	527	593	1474	987	617	569	118
chr3L	22288669	22288670	CG11471_1	318	737	382	14	519	2071	337	311	539	1067	1662	512	715	621	624	0	104	195	721	423	923	276	285	803	545	1344	273	333	2	499	246	583	920	1058	1012	488	752	1805	1538	463	1087	467
chr2R	22073336	22073337	CG11474_1	0	1	18	0	42	0	2	23	0	104	0	0	74	38	28	0	0	0	0	0	0	10	22	66	42	0	0	0	0	28	48	68	0	0	210	90	83	20	39	89	35	0
chr2R	22071278	22071279	CG11475_1	79	100	275	0	100	187	73	34	47	160	134	199	235	14	14	0	176	0	8	288	33	10	27	159	192	311	108	0	0	59	9	154	325	224	54	153	4	0	140	111	66	0
chr3L	3081572	3081573	CG11486_1	26	108	0	18	52	208	6	14	0	188	33	14	62	0	0	0	0	0	126	6	0	17	35	222	0	86	0	64	0	55	114	0	88	58	0	0	0	0	90	0	0	316
chr3L	3077928	3077929	CG11486_2	168	440	210	0	123	381	101	141	268	187	316	179	150	363	75	0	216	177	259	166	478	80	217	719	114	715	316	134	53	157	158	564	215	337	605	157	172	305	252	190	503	248
chr3L	3073220	3073221	CG11486_3	414	746	492	347	315	1044	382	347	1058	1178	457	521	604	761	244	0	459	326	815	496	1160	224	433	1499	539	1427	682	324	209	347	367	946	700	802	1097	662	497	1240	933	402	729	678
chr3L	3072548	3072549	CG11486_4	460	1305	625	18	359	686	407	268	983	1145	715	672	1180	643	652	31	289	221	561	653	654	245	303	1049	819	700	228	281	171	518	368	881	825	692	705	425	633	1271	1163	494	953	242
chr3L	3071130	3071131	CG11486_5	20	54	0	0	0	46	88	65	64	70	34	60	18	0	147	122	40	0	214	284	0	20	32	194	94	0	38	21	0	34	38	0	0	159	138	53	0	0	153	0	77	42
chr3R	30160494	30160495	CG11498_1	616	2069	1294	664	1136	3157	582	682	700	2114	2244	2092	2041	996	850	46	999	400	1222	1055	2895	389	866	2503	1089	2192	743	585	0	653	621	1333	2002	1571	2144	1092	1142	2772	2894	1235	2217	1521
chr3R	29997921	29997922	CG11504_1	1164	3746	1907	1004	2455	4229	831	656	1859	3636	2369	1989	2990	1167	902	74	1059	472	1736	2231	1971	632	772	3141	2130	2835	944	560	559	1220	858	1177	1596	2083	2979	922	1060	2660	3539	635	1957	2231
chr3L	3226011	3226012	CG11505_1	0	0	0	0	0	0	0	10	0	0	0	0	0	0	0	0	0	0	55	0	0	0	29	0	0	0	0	0	0	0	0	0	0	0	0	0	0	0	0	0	0	0
chrX	1652320	1652321	CG11509_1	6	0	0	0	0	37	6	1	0	2	0	0	42	0	0	0	110	0	0	0	10	0	46	96	0	0	8	0	0	19	0	0	0	42	0	0	0	0	0	0	0	0
chr3R	6234709	6234710	CG1151_1	291	845	356	377	778	1529	302	248	372	1544	795	657	1169	515	394	8	341	269	408	626	1561	292	354	882	611	942	386	100	126	506	336	1588	778	846	869	521	268	1276	682	685	785	199
chr3R	31596196	31596197	CG11522_1	363	1137	1139	273	844	1419	518	432	431	1406	1326	1218	889	985	685	43	274	348	554	1013	1726	320	673	2046	1258	1464	362	254	94	665	137	1008	1080	1039	1324	581	810	1385	1977	868	869	503
chr3L	22266649	22266650	CG11523_1	764	2745	1909	1084	1610	2675	517	528	1167	2321	1207	1270	1317	1051	1068	249	625	255	972	1497	1762	439	797	1830	1082	1662	575	385	31	781	461	1773	1133	1597	1237	761	411	1775	2246	1319	1435	584
chr3R	31610972	31610973	CG11525_1	490	1303	387	563	1032	777	227	178	896	1486	1031	500	615	581	406	0	483	204	566	630	1046	389	479	679	698	845	439	64	150	565	624	431	894	795	470	403	393	1311	1487	588	560	534
chr3R	31609812	31609813	CG11525_2	524	2029	858	227	1114	3419	605	409	1009	2246	1170	1557	1213	691	905	0	888	182	783	602	1173	509	600	2030	1045	1617	360	205	2	911	591	1308	1736	1659	2026	1424	1484	1974	1817	1029	1397	929
chr3L	3325887	3325888	CG11526_1	3	0	0	0	0	182	2	3	0	8	0	0	0	27	23	0	0	0	0	108	0	0	20	0	66	0	146	38	0	0	60	0	27	41	210	37	0	0	52	0	125	19
chr3L	12197770	12197771	CG11529_1	0	0	0	0	0	55	0	1	0	73	0	15	0	0	0	0	58	0	0	0	0	0	5	0	0	0	0	0	0	12	16	220	0	16	126	32	0	0	0	0	0	0
chr3R	6248998	6248999	CG1153_1	231	1069	378	239	205	1434	228	252	679	1087	809	1004	869	750	353	130	78	6	664	645	345	237	358	831	509	1076	403	172	0	355	414	687	736	796	1065	701	523	1100	1356	444	1033	736
chr3L	12132186	12132187	CG11534_1	370	1188	847	121	477	1297	281	375	1052	1322	419	1102	739	759	798	291	515	398	500	1191	1621	436	509	1602	954	2157	689	334	35	463	303	804	886	1085	608	665	1246	1574	1800	679	1527	741
chr3L	3143431	3143432	CG11537_1	0	0	98	0	0	0	0	5	0	10	0	36	0	0	0	0	0	0	0	0	0	4	11	0	0	0	0	0	0	0	13	0	74	0	35	8	0	14	0	0	0	0
chr3L	3139972	3139973	CG11537_2	12	6	16	0	0	0	0	16	0	40	0	0	5	0	35	0	0	0	0	0	1	0	0	46	0	0	0	10	0	38	7	0	0	0	0	45	0	0	0	0	0	0
chr3L	3134179	3134180	CG11537_3	718	3083	2093	480	2242	3381	989	932	1201	3481	1824	2126	2999	1033	859	51	1298	254	907	1531	1148	548	877	2253	1666	2440	857	719	219	1398	878	1205	1733	1640	1146	1123	1579	4101	2471	996	2437	1209
chr3R	31616235	31616236	CG11539_1	729	3057	2042	416	2389	3342	983	946	1215	3442	1781	2297	2987	1017	883	24	1312	252	896	1460	1265	530	904	2480	1569	2698	880	537	194	1417	843	1161	1538	1610	1259	1207	1463	4105	2663	1022	2530	1132
chr3R	31616058	31616059	CG11539_2	0	0	0	0	76	14	45	9	46	0	94	58	404	111	0	142	0	8	82	0	224	12	55	140	204	8	2	0	0	60	95	2	191	152	56	63	0	12	122	54	86	18
chr3R	31679879	31679880	CG11550_1	842	2047	1518	1450	1804	3989	853	706	1141	2312	2912	2173	2733	1372	1549	273	1257	834	2188	1741	3237	735	1457	2840	1382	2609	602	1016	362	1288	1243	2025	3092	3721	3101	1724	2695	4714	3829	1923	2375	1098
chr2L	273961	273962	CG11555_1	247	1071	202	135	1024	1217	235	225	699	906	820	842	973	114	418	92	46	6	440	769	1053	128	320	793	395	709	492	288	58	280	242	606	655	781	577	574	0	1522	1353	358	581	290
chr3L	12120060	12120061	CG11560_1	265	1616	505	470	546	1223	410	397	745	1693	1114	1491	846	793	256	0	683	92	1112	686	654	228	527	1243	1043	1213	237	80	114	502	443	480	803	758	809	285	451	1116	1667	930	1090	892
chr2L	292465	292466	CG11562_1	589	2493	1838	384	270	2790	771	574	1059	2395	2030	1791	1238	1058	969	176	1328	312	1090	1504	1717	625	824	2000	1906	1629	859	308	81	647	924	1292	1800	1208	1600	1008	868	2453	1818	1157	1413	1022
chr3R	31737051	31737052	CG11563_1	0	0	0	0	52	0	0	0	0	0	0	0	186	0	0	0	0	0	0	0	0	6	16	0	0	0	82	0	0	0	0	0	0	0	0	32	0	0	0	0	0	0
chr3R	6301808	6301809	CG1157_1	0	0	0	0	0	10	1	4	0	0	0	0	0	0	0	0	0	0	0	0	10	0	26	0	0	0	0	0	0	0	0	0	0	0	0	0	0	0	0	0	0	0
chr3L	11957762	11957763	CG11570_1	177	420	103	109	491	909	260	196	197	543	801	516	479	232	407	0	411	91	373	360	298	102	250	609	687	970	312	28	46	248	135	446	494	424	390	419	212	490	472	123	331	392
chr3R	31810146	31810147	CG11576_1	56	562	486	71	400	447	73	66	148	425	814	509	650	177	118	0	35	36	759	405	380	99	183	260	432	358	246	37	0	199	62	128	272	560	333	325	0	875	254	320	154	194
chr3L	19096162	19096163	CG11577_1	0	0	0	0	0	0	0	0	0	8	0	0	0	0	0	0	0	0	0	0	0	8	0	0	18	0	0	0	0	0	0	0	0	0	0	0	0	0	0	42	0	0
chrX	14176897	14176898	CG11581_1	105	222	234	78	501	700	61	58	187	429	360	635	383	203	59	0	45	160	180	216	246	65	166	355	393	277	102	88	102	147	104	348	735	551	917	294	52	772	282	361	334	357
chr3L	4282785	4282786	CG11583_1	6	0	0	0	0	116	10	6	0	0	0	0	0	0	0	0	0	0	0	15	0	0	0	0	0	0	0	0	0	0	0	0	0	0	0	4	0	0	0	0	0	0
chrX	14181029	14181030	CG11584_1	0	0	0	0	0	0	0	0	0	0	0	0	0	0	0	0	0	0	0	0	0	0	22	0	0	0	0	0	0	2	0	0	0	0	0	0	0	0	0	0	0	0
chrX	14189498	14189499	CG11585_1	51	134	246	51	76	546	85	88	317	377	362	78	318	128	53	0	58	8	63	0	535	50	64	222	162	216	189	0	9	90	34	2	154	182	346	237	268	381	239	38	190	244
chr3L	4262460	4262461	CG11586_1	0	0	0	0	67	0	7	0	0	3	0	0	0	0	0	0	0	0	0	0	0	0	0	30	0	0	0	0	0	0	0	0	0	0	75	0	0	0	0	0	3	0
chr3L	11921511	11921512	CG11588_1	65	111	154	0	314	269	46	33	15	154	400	525	26	42	62	0	52	84	67	2	273	13	80	228	91	207	126	118	0	86	56	74	114	226	100	251	140	217	179	201	162	120
chrX	14200222	14200223	CG11590_1	199	760	1063	62	245	1671	243	181	329	1517	639	720	484	839	301	167	1209	121	653	1150	1103	296	564	1215	1269	1463	490	87	52	659	262	554	585	660	1600	780	274	1405	1315	783	810	583
chr3L	4040500	4040501	CG11593_1	165	579	934	89	301	1415	212	179	152	1275	549	699	457	799	243	167	1007	69	631	972	982	229	483	1134	1088	1428	399	87	105	583	244	665	675	595	1252	689	223	1146	1192	721	888	582
chr3L	4040280	4040281	CG11593_2	0	0	0	0	0	0	4	8	14	66	0	0	20	156	7	0	0	43	0	2	12	19	93	104	54	60	0	0	0	0	0	50	0	36	160	0	0	0	0	0	0	0
chr3L	4026006	4026007	CG11594_1	0	0	0	0	0	0	0	5	28	79	34	0	0	97	14	0	182	30	0	1	6	14	65	0	24	0	52	0	0	0	0	25	0	0	80	24	0	0	0	0	0	22
chr3L	4025264	4025265	CG11594_2	252	1321	413	244	510	1462	225	291	405	1174	744	712	780	463	506	0	286	208	342	501	611	197	207	385	517	628	81	20	0	168	78	569	824	284	1085	490	64	637	982	387	679	612
chrX	1928313	1928314	CG11596_1	380	1593	571	284	689	1830	337	373	780	1431	964	947	951	713	620	0	286	283	591	479	877	265	302	589	768	944	207	115	0	240	118	744	970	348	1194	607	128	683	1449	547	927	692
chrX	1928158	1928159	CG11596_2	336	1404	451	261	616	1546	283	301	674	1143	703	774	881	622	430	0	204	192	539	327	482	208	288	519	797	773	241	170	0	243	98	547	705	293	782	503	128	504	1363	426	796	527
chrX	1927686	1927687	CG11596_3	209	735	642	196	174	1026	257	153	500	848	950	564	383	410	329	0	273	130	451	381	1161	181	395	460	823	330	15	146	0	292	120	797	548	475	195	431	423	1168	1254	564	584	400
chr3L	11822274	11822275	CG11597_1	0	0	0	0	0	0	9	0	0	0	24	44	0	0	19	2	170	0	1	42	0	3	10	0	0	0	0	0	0	22	0	0	80	0	0	0	0	0	0	94	0	0
chr3R	12634903	12634904	CG11598_1	0	0	0	0	0	0	0	0	48	0	188	28	25	0	54	0	0	0	0	0	136	2	14	2	0	32	0	0	0	0	0	0	0	0	0	0	0	0	0	0	0	0
chr3R	12636539	12636540	CG11600_1	127	406	223	28	206	734	365	220	223	357	237	425	453	282	442	0	406	118	228	297	541	102	214	836	630	496	93	195	0	162	164	436	452	526	497	261	540	850	612	578	383	312
chr2L	283277	283278	CG11601_1	144	448	233	28	206	734	374	234	223	410	248	425	461	273	464	0	406	118	228	297	582	105	214	836	653	496	134	195	0	164	174	436	477	542	497	325	729	896	612	617	436	312
chr2L	283162	283163	CG11601_2	0	2	0	0	8	0	14	7	0	15	0	1	0	8	0	0	0	0	0	0	0	8	0	0	0	102	0	0	0	0	18	0	0	0	178	56	0	0	56	0	25	0
chr3R	12638488	12638489	CG11608_1	528	1357	649	502	762	2298	320	362	688	1364	1673	1309	1459	602	595	2	541	319	994	1255	1140	312	587	1133	894	866	613	232	67	673	343	1080	1140	1274	1091	479	1006	1407	1293	1063	1200	402
chr3R	5355093	5355094	CG1161_1	115	432	200	260	282	537	102	69	2	169	516	314	254	82	278	0	426	39	265	66	746	53	153	658	187	559	253	144	12	164	168	272	425	213	266	249	204	386	285	151	388	263
chr2L	207296	207297	CG11617_1	29	108	56	84	0	162	7	9	0	53	179	7	64	33	24	0	0	0	0	17	52	5	34	44	0	49	60	0	0	24	18	0	34	45	90	130	0	0	25	10	31	0
chr2L	206795	206796	CG11617_2	14	0	0	0	0	67	24	47	24	39	32	70	6	61	109	0	170	50	0	123	418	26	53	94	164	126	184	0	38	144	57	31	34	157	22	4	234	79	0	53	12	32
chr3L	18988350	18988351	CG11619_1	0	0	0	0	0	0	9	2	0	21	0	34	0	0	0	0	0	0	0	0	2	10	4	0	2	0	124	0	0	0	0	0	0	0	0	16	0	0	0	0	0	0
chr2L	21898314	21898315	CG11629_1	0	146	0	0	0	387	0	0	1	0	0	0	0	0	0	0	0	0	0	0	0	0	0	0	0	0	0	0	0	0	0	0	0	48	0	55	0	0	0	0	0	0
chr2L	21784090	21784091	CG11630_1	0	0	0	0	0	0	0	0	0	0	0	0	0	0	0	0	0	0	0	0	0	2	0	0	0	78	180	0	0	5	0	0	0	0	0	0	0	0	36	0	0	0
chr2L	21916384	21916385	CG11634_1	0	82	0	0	0	0	0	17	0	0	28	0	0	0	0	0	0	0	0	0	102	0	0	0	0	0	56	0	0	0	0	0	0	0	0	0	0	0	0	0	0	0
chr2R	8358543	8358544	CG11635_1	574	1897	669	751	710	1710	448	458	925	2086	1499	1482	1538	797	630	27	437	392	1356	1398	1598	268	600	1171	1543	1771	574	366	107	431	401	1393	1155	1566	1190	889	751	2235	1741	572	1122	747
chrX	935572	935573	CG11642_1	608	1516	765	305	1380	1651	549	488	561	1154	1362	839	761	1117	816	0	870	203	1519	916	1281	324	539	669	879	1176	146	128	33	544	517	905	645	1416	566	812	830	2091	1149	689	1079	551
chr3L	11696946	11696947	CG11652_1	952	1908	810	404	1770	2882	789	666	730	1683	1927	1157	1314	1350	958	0	1234	337	1964	1440	1975	423	857	1136	1145	1506	338	256	77	924	734	1152	1155	1937	1193	1170	1434	2562	1406	851	1581	894
chr3L	11696442	11696443	CG11652_2	77	88	206	253	224	183	124	116	85	212	147	255	311	321	92	0	150	0	266	564	187	63	168	86	229	499	66	0	0	123	90	328	213	107	427	169	346	602	336	234	245	25
chrX	15453485	15453486	CG11655_1	3	26	0	8	0	4	3	11	54	23	11	84	76	37	0	46	0	0	0	82	0	4	18	0	116	73	44	0	0	30	4	0	0	71	0	11	0	156	1	77	34	18
chr3R	13009877	13009878	CG11656_1	260	999	439	156	323	1876	379	371	882	1297	691	1077	816	756	795	10	712	78	499	597	436	217	361	963	578	493	120	83	134	456	411	499	718	913	1148	504	260	1302	1294	265	1239	1115
chr3L	11708516	11708517	CG11658_1	11	194	108	4	1	181	89	111	254	238	78	132	68	147	151	0	199	0	221	51	0	46	87	47	69	123	2	0	0	70	57	253	64	313	0	134	0	290	241	112	143	16
chr3L	11707729	11707730	CG11658_2	0	102	0	0	52	0	4	12	0	12	0	0	0	0	0	0	0	0	0	0	0	22	6	0	0	0	0	0	0	22	0	0	13	0	0	0	0	0	0	5	0	0
chr3R	19777279	19777280	CG11659_1	38	207	96	34	134	429	20	21	18	36	276	257	64	27	52	56	67	0	0	0	0	16	31	0	180	90	94	0	0	32	42	22	55	88	138	42	33	162	79	314	162	0
chr3L	16957442	16957443	CG11661_1	68	306	149	84	168	368	138	100	250	266	730	265	194	248	189	0	330	15	77	39	277	110	125	301	497	199	47	0	22	94	19	411	211	417	306	158	75	458	258	432	208	237
chr3L	16955512	16955513	CG11661_2	0	0	0	0	0	0	0	0	0	0	0	0	0	0	0	0	71	0	0	0	39	10	9	0	0	0	0	0	0	0	0	0	0	38	0	0	0	0	0	0	0	0
chrX	894472	894473	CG11663_1	0	0	0	0	0	0	2	3	0	0	0	0	0	0	0	0	0	0	0	0	0	0	0	0	0	0	0	0	0	9	0	0	0	12	0	0	0	0	0	0	12	0
chrX	875719	875720	CG11664_1	158	413	62	0	212	555	96	103	190	494	550	381	195	210	297	0	0	74	86	302	440	117	141	146	259	158	252	58	116	202	2	54	523	425	494	248	246	335	631	223	211	186
chr2R	5652807	5652808	CG11665_1	0	0	0	0	0	0	0	4	0	0	0	0	0	0	0	0	0	0	0	0	0	0	0	0	0	0	0	0	0	0	0	0	0	0	0	0	0	0	0	0	0	0
chrX	20984635	20984636	CG11666_1	0	0	0	0	0	0	0	6	0	0	84	56	0	14	0	0	0	0	0	0	0	4	0	0	0	108	0	0	0	0	0	0	0	0	0	16	0	0	0	0	0	0
chr3R	13038374	13038375	CG11668_1	0	0	0	0	0	102	0	14	0	0	152	0	42	0	64	0	11	0	0	0	0	0	0	0	78	0	42	0	0	0	0	0	0	14	0	34	0	0	0	66	14	0
chr3R	13042052	13042053	CG11670_1	6	0	0	0	56	136	4	0	0	3	0	0	22	0	0	0	0	0	0	0	0	22	0	0	0	0	0	0	0	2	0	0	4	44	0	0	0	0	0	56	0	0
chr3R	8287969	8287970	CG11671_1	0	0	0	0	0	0	2	0	0	0	47	10	0	0	30	0	0	0	0	0	0	0	0	0	25	0	0	0	0	0	0	0	0	11	0	0	0	2	0	0	0	0
chr3R	8290570	8290571	CG11672_1	30	2	0	0	52	199	26	3	0	149	68	106	12	69	0	0	51	0	0	202	0	15	29	41	48	0	150	37	0	13	0	0	12	30	133	53	0	12	55	45	49	31
chrX	14225841	14225842	CG11674_1	988	2294	1066	770	1431	2621	716	498	850	1686	1440	1318	2173	1732	1822	20	1030	429	1064	1349	1533	636	818	1847	1088	2535	283	462	0	771	549	2226	1357	1977	1443	1124	1092	3093	2478	1121	2199	1710
chrX	15738919	15738920	CG11679_1	166	346	110	298	186	539	164	232	382	494	542	315	75	209	84	0	168	244	82	300	606	76	83	315	303	547	258	0	0	133	56	222	111	552	895	153	0	441	46	358	538	126
chr3R	13260359	13260360	CG11686_1	0	0	0	0	0	0	0	14	16	0	0	0	14	0	0	0	0	0	0	0	0	0	0	0	0	78	0	0	0	10	44	0	0	0	0	24	2	0	0	0	0	0
chr3R	6330249	6330250	CG1169_1	0	0	0	0	0	131	0	6	0	66	0	26	32	26	0	0	0	0	0	0	0	7	3	112	62	0	0	0	0	0	7	0	0	0	0	32	0	124	2	0	13	70
chr3R	8310776	8310777	CG11693_1	0	0	1	0	0	44	5	0	15	24	0	0	78	0	28	200	0	0	0	0	0	1	0	30	0	0	0	0	0	24	8	0	0	1	0	46	0	0	0	17	22	0
chr3R	8312146	8312147	CG11694_1	565	2113	1096	793	1494	1939	552	448	945	2520	1501	1647	2278	1394	797	52	985	531	970	902	2252	448	718	1497	950	1585	1086	613	28	923	602	2551	1596	1854	1583	918	712	3475	2388	1184	2998	920
chrX	11576865	11576866	CG11695_1	67	369	272	147	244	503	114	106	316	446	575	333	389	165	220	0	338	94	280	257	954	62	93	313	223	402	156	159	0	115	38	421	268	375	253	243	102	722	977	82	306	272
chrX	11573775	11573776	CG11696_1	78	400	317	306	255	616	149	91	101	320	213	635	192	174	321	0	674	203	685	428	836	94	156	419	462	295	11	203	27	110	215	109	325	430	526	137	126	430	712	212	497	147
chrX	11572712	11572713	CG11697_1	0	0	1	0	0	44	5	0	15	24	0	0	78	0	28	200	0	0	0	0	0	1	0	30	0	0	0	0	0	24	8	0	0	1	0	46	0	0	0	17	22	0
chr3R	8312164	8312165	CG11698_1	647	1967	1322	302	687	1824	533	454	709	1695	987	1049	906	935	729	55	1359	361	2010	1625	3200	371	621	1642	1341	1263	437	215	29	538	436	1409	787	1216	659	774	503	1558	1379	630	1256	749
chrX	11570643	11570644	CG11699_1	49	326	167	110	136	452	139	100	211	589	113	177	171	230	169	8	19	14	118	197	226	93	175	404	80	460	260	93	0	139	43	303	345	434	691	329	74	290	291	109	86	205
chrX	6283587	6283588	CG11700_1	662	1107	906	180	365	1211	294	264	712	1305	662	521	568	975	727	18	280	315	413	586	637	330	366	1083	684	549	251	282	307	343	311	564	1078	488	391	420	14	761	704	160	661	454
chrX	6279267	6279268	CG11700_2	0	42	0	0	0	32	18	8	0	0	0	54	0	12	0	0	0	8	0	0	0	25	25	0	0	23	0	0	0	23	16	0	0	61	22	24	0	42	66	0	10	158
chr3R	19228193	19228194	CG11703_1	1514	3620	2109	754	1958	2465	1301	941	2309	5649	1843	2704	2481	2070	1740	214	1792	934	2181	2839	2799	781	1197	2026	1694	1488	852	881	42	1590	1226	4125	2266	2245	1754	1544	1031	5023	4226	1932	3049	2978
chrX	20429646	20429647	CG11710_1	0	0	0	0	0	0	0	2	17	0	0	25	196	46	22	0	0	0	0	0	12	8	0	106	0	0	0	0	0	1	0	0	0	0	0	0	0	0	0	0	0	0
chr3L	11522666	11522667	CG11714_1	297	595	686	176	143	1435	207	271	587	1241	1257	723	854	390	130	69	305	129	528	668	651	239	172	1080	483	834	391	98	0	266	339	194	664	563	562	321	391	1080	761	389	603	467
chr3R	5393954	5393955	CG1172_1	421	1733	612	670	2034	1771	568	546	1180	1896	1358	1633	1505	563	860	21	1477	294	1371	1018	1957	443	782	2532	1120	1909	626	442	52	835	596	1038	1016	1614	1730	992	1100	2555	2836	1183	1294	1243
chr3R	10045524	10045525	CG11722_1	702	1917	1240	899	1078	3448	693	686	1264	2258	3097	2183	2452	1170	1108	74	1110	687	1647	1660	2664	564	778	1948	1462	2221	1049	746	121	757	832	979	2191	1947	1293	813	661	3741	2527	1066	2295	900
chr2L	2147279	2147280	CG11723_1	0	0	0	0	0	0	8	10	0	31	0	0	0	0	0	0	0	0	0	0	0	0	0	0	36	0	0	0	0	0	0	0	0	0	0	0	0	0	0	0	0	0
chr3L	11394685	11394686	CG11726_1	10	0	73	1	111	350	16	20	14	76	162	176	58	81	17	0	0	7	136	81	209	58	20	311	168	79	123	0	0	120	123	99	59	87	88	96	133	233	103	4	89	68
chr3R	8519031	8519032	CG11737_1	114	233	190	225	277	540	141	165	136	417	428	535	462	171	321	66	158	87	265	533	448	188	220	633	323	629	365	165	6	279	195	372	408	363	609	400	299	409	785	184	416	248
chr3R	8517889	8517890	CG11737_2	206	615	404	100	304	1420	239	207	376	787	314	369	366	341	356	0	0	0	528	699	456	192	180	895	655	224	156	0	0	209	156	159	478	510	339	472	0	544	324	432	337	172
chr3R	4379307	4379308	CG11739_1	155	484	260	99	145	1203	187	149	358	726	184	176	435	284	356	0	0	0	438	491	296	151	157	719	594	176	156	0	0	226	156	60	385	362	320	302	0	538	203	366	244	116
chr3R	4378930	4378931	CG11739_2	92	161	120	50	0	421	99	80	299	432	75	47	341	95	248	0	0	0	177	245	214	72	70	367	334	132	156	0	0	143	93	0	143	188	250	112	0	368	78	128	109	30
chr3R	4378593	4378594	CG11739_3	0	0	8	0	0	96	8	3	0	30	0	0	166	0	0	0	0	0	0	0	0	0	14	0	0	32	0	0	0	30	0	0	0	16	0	0	7	0	0	14	0	0
chr3R	8528888	8528889	CG11741_1	1211	2479	712	443	711	2232	492	469	581	1759	1695	975	1982	1011	927	48	1131	538	1398	1218	2104	467	608	1548	1031	1714	613	577	6	749	558	2058	1441	1490	1415	745	791	2446	2795	1285	1695	1225
chrX	11350011	11350012	CG11752_1	1534	4428	2734	1533	2163	5403	1234	1227	2376	5410	3847	2432	3973	2620	1575	368	2571	1411	3703	2472	5018	1307	1788	3254	2222	3202	1975	916	273	1900	837	2842	3459	3136	2672	1994	2569	10518	5739	3449	5509	2471
chr3R	8653015	8653016	CG11753_1	1441	3879	2676	1397	1931	4953	1177	1161	2371	5030	3603	2433	3618	2431	1521	368	2558	1227	3267	2019	4445	1247	1765	3172	2194	3063	1664	915	258	1795	859	2394	3421	3015	2544	2049	2700	9470	5310	3085	5099	2193
chr3R	8652808	8652809	CG11753_2	133	342	91	36	159	573	182	137	184	195	416	255	342	330	106	0	174	50	818	388	178	159	198	345	348	558	59	47	0	168	160	299	309	370	163	309	354	778	675	502	314	150
chrX	11348137	11348138	CG11756_1	6	4	0	0	39	114	4	8	66	25	0	0	0	10	0	0	0	29	2	0	0	5	23	140	13	0	0	0	0	44	0	0	11	11	194	80	0	81	19	42	0	0
chr3R	8719197	8719198	CG11760_1	145	498	215	92	906	1702	241	182	160	934	770	881	491	358	434	8	362	108	131	162	601	301	453	1107	580	638	654	160	154	389	293	832	858	913	564	560	101	563	750	349	761	260
chr3R	8716261	8716262	CG11760_2	0	0	0	0	0	0	0	11	0	48	63	0	0	36	0	0	0	0	0	0	0	2	19	88	50	0	116	0	0	0	29	0	0	37	0	38	0	92	22	0	0	50
chr3R	8725463	8725464	CG11762_1	0	0	0	0	0	0	27	19	0	6	10	0	3	0	0	0	0	0	0	0	0	2	0	0	0	0	0	0	0	0	0	136	0	12	0	0	0	0	26	0	36	0
chr3R	8768199	8768200	CG11768_1	191	448	269	398	484	949	228	154	614	1545	522	870	918	369	314	6	875	164	286	614	449	213	487	759	948	866	338	235	133	269	43	257	591	1005	483	605	39	1114	927	588	943	494
chr3R	24932020	24932021	CG11771_1	149	376	230	142	1009	1848	225	186	505	522	892	797	553	577	255	160	543	198	1075	842	699	164	225	670	644	1566	561	399	0	319	271	433	1009	747	838	644	716	1133	873	519	622	117
chr2R	10468637	10468638	CG11777_1	12	0	0	0	0	0	0	1	34	52	0	0	20	49	0	0	2	0	28	0	0	0	13	0	16	0	0	0	0	4	0	17	26	20	0	12	0	0	0	0	0	0
chr3R	19159832	19159833	CG11779_1	84	221	160	68	684	665	146	108	312	459	211	276	433	253	297	33	337	180	341	469	300	102	131	446	462	409	240	26	84	157	50	393	408	391	379	208	75	1225	415	147	172	103
chr3R	19157013	19157014	CG11779_2	121	418	237	179	715	965	215	181	404	757	245	472	565	297	357	33	337	197	388	532	343	127	198	796	638	586	248	26	84	218	81	416	682	558	524	325	94	1614	671	368	439	150
chr3R	19156801	19156802	CG11779_3	556	1685	770	590	1552	2729	494	565	880	1841	2774	1776	2240	1294	713	0	1297	381	1342	1413	1966	518	829	2307	985	1101	555	169	72	1091	717	1948	2147	1745	1461	970	675	2940	1730	1080	1765	1352
chr3R	25025010	25025011	CG11781_1	0	28	93	0	190	98	32	20	92	40	26	0	32	36	8	0	0	0	0	0	0	12	22	0	1	51	0	0	0	36	0	52	4	14	81	82	0	0	40	0	51	0
chr3R	25046324	25046325	CG11786_1	412	1635	948	725	576	2369	530	579	784	1917	1058	1329	2435	740	662	128	783	262	1143	926	896	341	872	1368	1214	1321	352	28	274	683	754	1131	1300	1166	1252	935	475	1952	1725	1456	1162	606
chr2R	20274651	20274652	CG11788_1	360	869	318	587	885	1678	358	287	829	1155	1056	888	1027	879	585	0	417	218	323	712	924	332	464	1154	898	416	338	168	33	512	301	912	674	1110	1216	691	808	2282	1715	347	985	888
chr3R	25047717	25047718	CG11790_1	1719	4194	2646	864	1829	4955	1415	1235	1837	4255	2112	2685	2501	2488	1987	2	1049	574	927	2020	2673	943	1548	2594	2372	3003	854	934	12	1074	1026	1575	2903	2666	3055	1617	1601	4153	3221	1498	2495	1430
chr3R	25050319	25050320	CG11791_1	546	2139	1002	324	558	2041	521	443	703	1542	1106	704	895	887	709	18	615	236	341	591	648	346	454	1100	1038	1401	598	229	12	469	373	972	1000	1035	1052	603	537	1645	1180	526	1006	846
chr3R	25049619	25049620	CG11791_2	0	0	0	0	0	0	3	2	0	34	98	0	0	0	78	0	0	46	0	0	0	0	0	106	0	53	0	0	0	10	0	0	18	60	0	31	0	83	0	0	0	22
chr3L	20439865	20439866	CG11796_1	971	2503	974	449	1198	2509	604	363	1453	1972	1065	1360	1238	1120	1052	0	754	291	538	1085	1666	471	576	1804	1033	1876	619	417	323	928	445	1610	1255	1884	1463	1034	1328	2166	2314	1140	1794	1004
chr3L	11120768	11120769	CG11799_1	123	318	279	121	479	416	96	142	203	385	580	326	564	199	111	0	140	18	427	293	525	121	121	278	261	871	86	5	10	132	114	89	382	530	120	231	229	876	473	105	298	289
chrX	11872750	11872751	CG11802_1	349	606	171	214	373	1437	363	305	533	863	830	654	588	483	461	106	219	223	417	795	433	234	150	936	625	676	161	60	0	353	229	561	663	930	916	578	331	434	855	444	499	499
chr2R	9441555	9441556	CG11804_1	31	0	0	0	0	142	9	16	0	25	458	85	52	4	0	0	0	0	0	0	0	20	0	55	40	0	0	0	0	31	0	0	0	41	9	2	0	2	49	226	130	14
chr2R	9437686	9437687	CG11804_2	204	679	265	53	434	1029	165	204	420	564	889	444	609	372	504	26	345	73	337	507	858	250	364	1186	883	627	404	52	0	401	243	1137	868	1072	912	464	485	634	552	533	541	315
chr2R	15201535	15201536	CG11807_1	160	744	374	53	427	1085	172	197	428	886	913	537	793	313	557	26	300	73	301	526	884	297	401	1148	965	940	279	107	0	409	246	1069	907	1141	827	460	589	818	561	601	558	286
chr2R	15201281	15201282	CG11807_2	53	235	148	91	80	320	103	92	136	132	464	247	354	151	240	6	516	0	151	699	507	93	144	252	274	580	226	107	0	272	32	163	196	436	758	159	73	361	415	216	325	509
chr2R	15216208	15216209	CG11808_1	317	1386	706	199	485	1002	265	241	611	845	506	704	677	418	323	72	520	54	467	943	1354	224	497	1435	840	1196	230	174	77	370	264	576	881	608	626	448	517	1384	1067	428	807	459
chr3L	10691045	10691046	CG11811_1	0	84	0	0	0	110	16	47	0	112	144	0	0	4	0	192	286	24	0	0	0	4	7	0	32	16	0	0	0	14	0	0	172	12	0	52	0	0	0	14	0	0
chr3L	1971203	1971204	CG11815_1	0	0	0	0	0	0	0	0	0	0	0	0	0	18	0	0	0	0	0	0	0	0	0	0	0	0	0	0	0	0	0	0	0	0	0	0	0	0	0	0	0	0
chrX	13555823	13555824	CG11816_1	0	0	0	0	0	0	0	0	0	0	0	0	0	0	0	0	0	0	0	0	0	0	0	0	0	0	0	0	0	0	0	0	0	0	0	0	0	0	0	0	0	0
chrX	13554279	13554280	CG11816_2	74	156	126	0	53	379	79	75	0	90	263	409	95	82	124	0	1	0	134	238	62	36	126	181	377	180	0	190	0	136	16	0	71	86	0	88	22	0	182	48	136	118
chr2R	10423649	10423650	CG11825_1	62	81	42	0	82	259	46	71	134	330	37	89	17	0	3	0	0	0	122	18	1	74	8	51	102	0	86	18	0	43	0	0	179	50	40	75	0	0	0	0	66	0
chr2R	10421066	10421067	CG11825_2	3	0	0	0	0	0	0	12	0	0	0	0	3	0	0	0	6	0	0	0	110	1	0	0	0	0	112	0	0	0	0	0	0	0	0	2	0	0	20	0	0	0
chr3R	28923028	28923029	CG11828_1	211	1059	444	360	578	1248	269	219	207	1166	49	892	667	262	392	208	135	260	120	358	463	250	308	574	554	771	258	0	0	187	23	504	497	549	945	569	178	1050	1256	406	840	1002
chr2L	563867	563868	CG11835_1	101	147	124	0	254	14	1	11	0	52	0	84	0	0	51	0	78	0	0	0	0	5	14	0	2	0	92	0	43	18	0	0	14	7	47	82	0	0	0	26	32	0
chr2L	563314	563315	CG11835_2	745	865	816	650	1084	2813	643	551	1178	1370	902	2134	2157	1080	778	44	1226	463	1303	2010	1851	440	726	1178	1390	1773	430	244	183	784	913	1717	1971	1738	1594	1066	854	3276	2272	1689	1563	858
chr3R	25071137	25071138	CG11836_1	44	71	227	14	649	751	66	73	75	353	364	458	182	260	127	0	371	108	157	197	272	82	161	154	511	260	344	14	2	200	106	364	164	323	155	212	303	425	580	322	174	408
chr3R	29049497	29049498	CG11837_1	475	647	452	269	770	1434	315	307	395	1024	1025	1329	1294	1068	718	119	1377	164	483	945	493	330	629	1987	1130	989	270	364	126	687	416	1211	1706	1242	1436	646	872	694	2053	429	998	1309
chr3R	25069905	25069906	CG11839_1	148	760	413	439	882	1321	416	322	495	932	555	928	923	428	375	83	466	98	477	870	1096	222	370	1189	321	915	281	73	62	464	329	649	892	1296	1317	661	947	1483	1609	415	726	746
chr2L	544627	544628	CG11840_1	3	186	90	0	84	25	2	6	26	57	4	56	18	0	2	0	0	0	0	0	3	10	57	0	22	0	0	0	0	29	29	0	26	59	142	63	78	23	0	19	137	0
chr3R	29051032	29051033	CG11841_1	0	24	0	0	53	37	0	13	111	70	67	28	161	42	0	0	0	0	0	98	0	10	31	0	73	171	53	0	1	30	25	122	104	67	0	0	0	0	0	34	0	0
chr3R	29052668	29052669	CG11842_1	0	76	0	28	23	94	22	33	0	11	82	69	89	34	0	0	23	58	75	71	2	36	26	0	190	13	1	0	0	24	12	168	0	41	1	21	0	0	109	128	66	0
chr3R	29054519	29054520	CG11843_1	206	1068	370	308	498	822	213	208	364	1119	834	688	766	521	335	25	415	63	868	566	1385	162	369	775	440	824	217	139	152	434	282	298	594	1279	472	484	991	1367	910	404	831	409
chr3R	25123461	25123462	CG11844_1	130	461	271	30	362	1414	217	177	133	774	897	838	565	277	405	0	386	152	498	649	262	187	261	977	868	933	229	0	0	132	49	548	744	672	740	320	88	372	581	356	687	59
chr3R	25221633	25221634	CG11851_1	10	1	0	0	6	24	1	2	0	0	0	52	42	74	0	0	0	0	0	0	36	4	0	0	0	31	0	0	0	22	0	1	0	23	0	0	0	17	92	80	0	0
chr3R	25237614	25237615	CG11852_1	6	125	0	0	0	54	8	0	0	0	0	6	0	92	26	0	0	0	0	0	0	6	18	0	27	0	0	0	0	42	36	0	0	7	0	14	0	0	0	0	29	0
chr3R	25242024	25242025	CG11854_1	155	571	572	66	289	889	207	176	342	1218	607	656	640	440	350	0	335	302	584	782	672	164	188	365	574	477	289	404	0	421	237	1150	196	640	819	314	425	1122	465	754	789	429
chr3R	25258903	25258904	CG11857_1	935	2330	1121	934	2276	4063	862	740	1277	2690	1569	2653	2151	1321	1172	110	1423	441	1080	1073	2348	778	957	2297	1570	2168	362	798	132	854	657	2168	1586	2204	2128	1036	1361	3762	2988	1417	1442	1332
chr3R	25262744	25262745	CG11858_1	0	0	0	0	0	0	0	2	0	0	0	0	0	0	0	0	0	0	0	0	0	7	0	0	2	0	0	2	0	0	0	0	0	0	0	0	0	0	0	0	0	0
chr2L	15616987	15616988	CG11865_1	115	633	350	68	108	1402	185	113	430	665	921	612	513	178	230	0	22	30	134	777	535	160	112	412	434	575	156	187	0	273	175	251	585	734	552	191	143	908	350	260	383	323
chr2R	10117695	10117696	CG11866_1	31	162	178	256	160	305	41	51	0	175	106	104	234	107	0	0	0	0	42	54	360	62	36	162	33	319	0	8	14	121	5	213	86	179	174	82	0	86	118	237	47	0
chr3R	29088311	29088312	CG11873_1	681	3152	1279	480	976	2528	532	566	1556	2669	2166	947	1661	1452	1485	66	804	424	1433	636	1410	474	847	2036	1507	2071	767	797	0	1081	504	1287	2385	1802	1820	1249	875	2940	1542	1267	1718	542
chr3R	29063806	29063807	CG11873_2	307	1567	600	587	524	2102	356	342	1030	1702	1046	866	1237	861	689	0	654	290	834	573	1216	325	576	2054	1066	1520	460	128	0	689	328	981	1204	1386	913	726	1240	979	1025	621	1277	484
chr3R	29063052	29063053	CG11873_3	510	2466	1250	668	478	1821	551	392	1294	3295	1500	1417	1560	1084	714	5	723	434	1305	1015	1925	548	884	1932	1324	1089	231	224	140	1020	707	1388	1893	1325	645	1108	583	2826	2625	893	1630	788
chr3R	29113116	29113117	CG11876_1	0	66	0	0	0	1	1	6	0	0	32	0	0	0	0	0	0	0	0	0	0	0	8	0	0	0	0	0	0	0	0	0	0	44	0	0	0	0	0	0	0	0
chr3R	25273813	25273814	CG11878_1	1040	4229	2096	784	1213	3882	924	778	2456	5001	1903	1687	2109	1493	900	19	1118	340	1415	1929	1657	689	1109	2372	1667	1936	653	526	130	1200	812	946	2055	2018	2407	1575	1345	2803	3226	928	1878	944
chr3R	29123415	29123416	CG11880_1	576	2778	1099	711	1027	2675	719	635	1484	2529	1850	1755	1245	1016	825	30	674	211	926	1419	2782	441	878	1723	1143	2479	403	260	3	602	870	225	1710	1448	1827	1000	496	2852	2380	914	1918	490
chr3R	29148131	29148132	CG11882_1	1	6	123	4	10	6	0	0	2	11	5	2	6	0	52	0	4	0	2	0	2	0	0	0	120	4	0	0	4	0	0	9	6	4	28	2	0	2	6	2	2	4
chr2R	10622135	10622136	CG11883_1	17	122	3	0	90	7	56	36	58	101	248	162	82	22	0	0	0	0	0	1	0	10	40	101	48	111	0	0	0	6	11	8	64	107	0	61	11	0	59	3	36	2
chr2R	10617663	10617664	CG11883_2	464	1187	1527	834	1009	1363	436	458	310	1502	1181	1198	815	954	550	0	1193	483	550	1237	1677	480	840	1368	796	1223	356	244	184	559	398	886	1413	1472	624	847	597	1845	2706	1012	1522	1157
chr2L	421435	421436	CG11885_1	0	106	0	0	0	0	14	4	78	10	128	22	0	60	50	0	0	0	0	141	158	12	0	44	60	32	0	46	0	0	49	0	96	20	57	40	0	0	86	38	0	156
chr3R	25270213	25270214	CG11889_1	3	0	0	0	0	8	0	3	58	7	42	0	0	0	0	0	0	0	0	0	0	2	0	78	0	8	0	0	0	34	0	0	0	18	0	0	94	0	0	74	0	0
chr3R	25271865	25271866	CG11891_1	2	0	0	41	0	136	0	12	0	34	0	0	0	0	0	0	0	0	0	65	134	6	0	27	82	0	0	0	0	20	0	0	0	0	0	0	0	0	0	0	0	0
chr3R	25281662	25281663	CG11892_1	0	0	84	0	0	0	16	2	0	20	13	39	6	0	0	0	168	0	0	0	0	0	12	0	0	43	0	0	0	0	0	0	0	0	0	10	0	0	14	52	0	0
chr3R	25289871	25289872	CG11893_1	96	150	50	2	116	576	118	151	225	262	176	188	256	42	79	0	310	60	94	0	0	71	28	452	82	151	22	42	0	87	74	120	214	170	8	80	2	74	47	186	25	62
chr3R	29158129	29158130	CG11897_1	14	0	73	0	0	0	0	2	0	0	0	0	55	14	0	0	0	0	0	0	0	0	5	0	0	0	30	0	0	7	0	0	0	0	0	22	0	0	0	0	0	0
chr3R	29165633	29165634	CG11898_1	58	303	509	51	298	968	129	183	231	963	770	560	299	400	430	34	527	261	87	480	795	249	268	1118	686	864	582	327	0	368	383	436	1106	736	382	506	94	743	569	700	704	289
chr3R	25335291	25335292	CG11902_1	7	0	0	0	0	0	28	23	116	60	128	239	130	122	152	0	4	92	0	0	435	21	12	308	294	31	154	0	0	74	97	361	209	121	0	92	14	64	100	89	3	196
chr3L	16935531	16935532	CG11905_1	84	298	31	160	107	728	99	51	233	321	41	447	288	127	121	0	254	58	88	182	459	51	115	440	386	544	0	103	0	139	41	111	589	120	266	242	398	468	439	325	167	277
chr2R	19283971	19283972	CG11906_1	0	120	0	0	0	20	0	15	1	0	0	0	0	30	0	0	0	0	72	0	0	20	0	100	124	35	0	0	0	0	0	0	0	42	0	22	0	0	58	8	6	0
chr2L	321244	321245	CG11911_1	0	102	0	0	0	0	0	0	0	0	0	0	0	0	13	0	0	0	0	0	0	16	0	0	0	0	0	60	0	66	0	0	0	0	0	3	0	0	0	17	0	0
chr2L	319256	319257	CG11912_1	0	0	0	0	0	0	1	0	0	9	0	0	0	24	0	0	0	0	0	0	0	0	0	0	18	0	0	0	0	0	20	0	0	0	74	9	0	0	0	17	0	0
chr3R	25358240	25358241	CG11913_1	6	0	0	0	0	52	0	2	0	0	23	32	0	0	36	0	2	0	0	0	0	0	3	0	0	0	0	0	0	0	0	0	0	18	0	0	0	0	0	0	0	0
chr2L	4928389	4928390	CG11918_1	0	0	0	0	0	0	0	23	0	36	0	30	170	0	0	0	0	0	0	108	0	4	22	0	0	0	0	0	0	41	0	0	0	0	0	28	0	244	0	0	0	108
chr2L	4915491	4915492	CG11918_2	634	1525	1093	676	2233	1035	564	409	1122	2106	2027	1924	1900	973	807	164	1046	391	1052	907	1629	472	844	1918	783	1519	341	242	186	919	319	1105	1781	1565	2507	1244	933	3361	2595	783	2364	1146
chr3R	25074873	25074874	CG11920_1	153	1078	348	79	95	1474	122	194	196	394	695	691	472	258	301	0	328	83	366	134	967	160	230	614	231	793	232	156	68	263	318	356	241	543	878	286	555	1042	666	466	614	207
chr2L	4847781	4847782	CG11927_1	0	0	0	0	0	0	0	0	0	0	0	0	102	0	0	0	0	0	0	0	0	10	0	0	0	0	0	0	0	0	0	0	0	0	0	0	0	0	1	0	0	0
chr2L	4682715	4682716	CG11929_1	0	0	0	0	0	0	0	2	0	93	0	0	0	0	0	0	0	0	0	0	0	0	36	0	0	0	0	0	0	6	0	0	0	26	0	0	0	0	0	0	0	0
chr3R	29238722	29238723	CG11951_1	102	281	2	1	262	130	117	110	265	622	432	216	295	84	58	0	0	0	27	363	286	38	45	346	200	268	0	0	146	181	39	15	47	528	124	56	0	123	371	230	205	281
chr3R	29250444	29250445	CG11956_1	66	168	91	138	154	539	146	94	205	428	634	282	272	150	232	0	92	86	198	60	430	89	101	610	372	153	250	9	0	129	15	144	406	228	196	332	415	643	272	6	145	52
chr2R	19358318	19358319	CG11961_1	78	204	268	69	142	319	26	108	223	154	808	226	102	308	220	0	313	32	0	346	415	69	78	645	288	277	134	9	66	201	167	223	254	264	15	407	273	160	120	157	95	110
chr2R	19357549	19357550	CG11961_2	55	201	458	47	107	226	56	121	413	386	278	254	367	353	106	0	464	16	249	228	419	72	140	334	175	463	213	71	100	68	40	74	188	514	604	349	109	578	542	159	169	440
chr3R	8944997	8944998	CG11964_1	0	40	0	0	0	0	0	0	0	0	0	0	0	0	0	0	0	0	0	2	0	0	0	0	60	29	0	0	0	0	0	0	0	84	0	4	0	0	0	0	0	0
chr3R	8963034	8963035	CG11966_1	60	294	148	77	329	479	149	192	431	574	752	161	373	132	78	0	325	37	244	42	158	191	121	527	250	510	330	452	229	243	122	308	221	441	197	232	135	297	601	144	311	289
[truncated: 15,099 more rows]

## Sheet: 6.RNAPII,eye_vs_wing
genes	eye	wing	FDR	-log10FDR	AveExpr	P value
[truncated: 17,771 more rows]

## Sheet: 7.RNAPII,eye_vs_>Vg
genes	eye	V	FDR	-log10FDR	AveExpr	P value
[truncated: 17,771 more rows]

[truncated: 8 more sheets: 8.RNAPII,eye_vs_>K27M, 9.RNAPII,eye_vs_>K27M>Vg, 10.RNAPII,eye_vs_>Pc_KD, 11.H3K4me2eye_vs_wing, 12.H3K4me2,eye_vs_>Vg, 13.H3K4me2,eye_vs_K27M>Vg, 14.H3K4me2,eye_vs_K27M, 15.H3K4me2,eye_vs_Pc_RNAi]
